# Supplementary material for: VEFill: accurate and generalizable deep mutational scanning score imputation across protein domains
Source: Mol Syst Biol. 2026 Mar 20;22(6):979–1002. doi: 10.1038/s44320-026-00203-y (PMC13230771; doi:10.1038/s44320-026-00203-y)
Supplement: Supplementary file 2 — Dataset EV1 [file 44320_2026_203_MOESM2_ESM.xls]

## Sheet: Dataset EV1
id	species_id	urn_mavedb	link_mavedb	domain_name	species	uniprot_id	pfam_id	140d_model_set	521d_model_set	127d_pfam_unique_model_set
951	1	urn:mavedb:00001090-a-1	https://www.mavedb.org/score-sets/urn:mavedb:00001090-a-1	TARDBP TAR DNA-binding protein 43, N-terminal domain	Homo sapiens	Q13148	PF18694	train	train	train
715	1	urn:mavedb:00000844-a-1	https://www.mavedb.org/score-sets/urn:mavedb:00000844-a-1	HECTD1 FKBP3, basic tilted helix bundle domain	Homo sapiens	Q9ULT8	PF18410		train	train
1033	1	urn:mavedb:00001175-a-1	https://www.mavedb.org/score-sets/urn:mavedb:00001175-a-1	ZHX1 ZHX, C2H2 finger domain	Homo sapiens	Q9UKY1	PF18387		train	train
1034	1	urn:mavedb:00001176-a-1	https://www.mavedb.org/score-sets/urn:mavedb:00001176-a-1	ZIC2 ZIC protein, zinc finger domain	Homo sapiens	O95409	PF18366		train	test
769	1	urn:mavedb:00000898-a-1	https://www.mavedb.org/score-sets/urn:mavedb:00000898-a-1	MIB1 Mind bomb, SH3 repeat domain	Homo sapiens	Q86YT6	PF18346		train	train
952	1	urn:mavedb:00001091-a-1	https://www.mavedb.org/score-sets/urn:mavedb:00001091-a-1	TAX1BP1 CALCOCO1/2, zinc finger UBZ1-type domain	Homo sapiens	Q86VP1	PF18112		train	train
1017	1	urn:mavedb:00001159-a-1	https://www.mavedb.org/score-sets/urn:mavedb:00001159-a-1	ZC3H15 E3 ligase, CCCH-type zinc finger domain	Homo sapiens	Q8WU90	PF18044		train	train
667	1	urn:mavedb:00000796-a-1	https://www.mavedb.org/score-sets/urn:mavedb:00000796-a-1	EPS8 SAM domain	Homo sapiens	Q12929	PF18016	train	train	train
585	1	urn:mavedb:00000709-a-1	https://www.mavedb.org/score-sets/urn:mavedb:00000709-a-1	BRD4 NET domain	Homo sapiens	O60885	PF17035	train	train	train
739	1	urn:mavedb:00000868-a-1	https://www.mavedb.org/score-sets/urn:mavedb:00000868-a-1	KDM2B Zinc finger, PHD-finger domain	Homo sapiens	Q8NHM5	PF16866		train	train
938	1	urn:mavedb:00001077-a-1	https://www.mavedb.org/score-sets/urn:mavedb:00001077-a-1	SQSTM1 Sequestosome-1, UBA domain	Homo sapiens	Q13501	PF16577	train	test	train
985	1	urn:mavedb:00001125-a-1	https://www.mavedb.org/score-sets/urn:mavedb:00001125-a-1	UBE3A Ubiquitin-protein ligase E3A, N-terminal zinc-binding domain	Homo sapiens	Q05086	PF16558		train	train
903	1	urn:mavedb:00001040-a-1	https://www.mavedb.org/score-sets/urn:mavedb:00001040-a-1	SATB1 SATB, CUT1-like DNA-binding domain	Homo sapiens	Q01826	PF16557		train	test
610	1	urn:mavedb:00000735-a-1	https://www.mavedb.org/score-sets/urn:mavedb:00000735-a-1	CPEB2 Cytoplasmic polyadenylation element-binding protein, ZZ domain	Homo sapiens	Q7Z5Q1	PF16366		train	test
799	1	urn:mavedb:00000930-a-1	https://www.mavedb.org/score-sets/urn:mavedb:00000930-a-1	NEB SH3 domain	Homo sapiens	P20929	PF14604		train
656	1	urn:mavedb:00000785-a-1	https://www.mavedb.org/score-sets/urn:mavedb:00000785-a-1	DNMBP SH3 domain	Homo sapiens	Q6XZF7	PF14604		train
678	1	urn:mavedb:00000807-a-1	https://www.mavedb.org/score-sets/urn:mavedb:00000807-a-1	FCHSD1 SH3 domain	Homo sapiens	Q86WN1	PF14604		train
813	1	urn:mavedb:00000944-a-1	https://www.mavedb.org/score-sets/urn:mavedb:00000944-a-1	PACSIN1 SH3 domain	Homo sapiens	Q9BY11	PF14604		train
734	1	urn:mavedb:00000863-a-1	https://www.mavedb.org/score-sets/urn:mavedb:00000863-a-1	ITSN2 SH3 domain	Homo sapiens	Q9NZM3	PF14604		test
815	1	urn:mavedb:00000946-a-1	https://www.mavedb.org/score-sets/urn:mavedb:00000946-a-1	PACSIN3 SH3 domain	Homo sapiens	Q9UKS6	PF14604		train	train
597	1	urn:mavedb:00000721-a-1	https://www.mavedb.org/score-sets/urn:mavedb:00000721-a-1	CD2AP SH3 domain	Homo sapiens	Q9Y5K6	PF14604	train	train
598	1	urn:mavedb:00000722-a-1	https://www.mavedb.org/score-sets/urn:mavedb:00000722-a-1	CD2AP SH3 domain	Homo sapiens	Q9Y5K6	PF14604	train	train
885	1	urn:mavedb:00001019-a-1	https://www.mavedb.org/score-sets/urn:mavedb:00001019-a-1	RNF126 E3 ubiquitin-protein ligase RNF126-like, zinc-ribbon domain	Homo sapiens	Q9BV68	PF14369		train	train
735	1	urn:mavedb:00000864-a-1	https://www.mavedb.org/score-sets/urn:mavedb:00000864-a-1	KANSL2 Potential DNA-binding domain	Homo sapiens	Q9H9L4	PF13891		train	train
983	1	urn:mavedb:00001123-a-1	https://www.mavedb.org/score-sets/urn:mavedb:00001123-a-1	TTC3 Zinc finger, RING-type domain	Homo sapiens	P53804	PF13639		train
571	1	urn:mavedb:00000695-a-1	https://www.mavedb.org/score-sets/urn:mavedb:00000695-a-1	ARK2C Zinc finger, RING-type domain	Homo sapiens	Q6ZSG1	PF13639		train	train
967	1	urn:mavedb:00001107-a-1	https://www.mavedb.org/score-sets/urn:mavedb:00001107-a-1	TNNC2 EF-hand domain	Homo sapiens	P02585	PF13499		train	test
748	1	urn:mavedb:00000877-a-1	https://www.mavedb.org/score-sets/urn:mavedb:00000877-a-1	LCP1 EF-hand domain	Homo sapiens	P13796	PF13499		train
937	1	urn:mavedb:00001075-a-1	https://www.mavedb.org/score-sets/urn:mavedb:00001075-a-1	SPTAN1 EF-hand domain	Homo sapiens	Q13813	PF13499	train	train
588	1	urn:mavedb:00000712-a-1	https://www.mavedb.org/score-sets/urn:mavedb:00000712-a-1	CALML4 EF-hand domain	Homo sapiens	Q96GE6	PF13499		train
589	1	urn:mavedb:00000713-a-1	https://www.mavedb.org/score-sets/urn:mavedb:00000713-a-1	CALML4 EF-hand domain	Homo sapiens	Q96GE6	PF13499		train
587	1	urn:mavedb:00000711-a-1	https://www.mavedb.org/score-sets/urn:mavedb:00000711-a-1	CABP2 EF-hand domain	Homo sapiens	Q9NPB3	PF13499	train	train
869	1	urn:mavedb:00001003-a-1	https://www.mavedb.org/score-sets/urn:mavedb:00001003-a-1	RAG2 Recombination activating protein 2, PHD domain	Homo sapiens	P55895	PF13341	train	train	train
751	1	urn:mavedb:00000880-a-1	https://www.mavedb.org/score-sets/urn:mavedb:00000880-a-1	LSM14A Lsm14-like, N-terminal domain	Homo sapiens	Q8ND56	PF12701		train	train
887	1	urn:mavedb:00001021-a-1	https://www.mavedb.org/score-sets/urn:mavedb:00001021-a-1	RNF7 Zinc finger, RING-H2-type domain	Homo sapiens	Q9UBF6	PF12678	train	test	train
998	1	urn:mavedb:00001140-a-1	https://www.mavedb.org/score-sets/urn:mavedb:00001140-a-1	WNK1 Serine/threonine-protein kinase OSR1/WNK, CCT domain	Homo sapiens	Q9H4A3	PF12202		train	train
649	1	urn:mavedb:00000778-a-1	https://www.mavedb.org/score-sets/urn:mavedb:00000778-a-1	DNAJC21 Zinc finger, double-stranded RNA binding domain	Homo sapiens	Q5F1R6	PF12171		train
1036	1	urn:mavedb:00001178-a-1	https://www.mavedb.org/score-sets/urn:mavedb:00001178-a-1	ZMAT3 Zinc finger, double-stranded RNA binding domain	Homo sapiens	Q9HA38	PF12171		train	train
675	1	urn:mavedb:00000804-a-1	https://www.mavedb.org/score-sets/urn:mavedb:00000804-a-1	FANCL FANCL C-terminal domain	Homo sapiens	Q9NW38	PF11793	test	train	train
982	1	urn:mavedb:00001122-a-1	https://www.mavedb.org/score-sets/urn:mavedb:00001122-a-1	TRMT13 Zinc finger, CCCH-type, TRM13 domain	Homo sapiens	Q9NUP7	PF11722		train	train
717	1	urn:mavedb:00000846-a-1	https://www.mavedb.org/score-sets/urn:mavedb:00000846-a-1	HERC2 CPH domain	Homo sapiens	O95714	PF11515	train	train	train
627	1	urn:mavedb:00000756-a-1	https://www.mavedb.org/score-sets/urn:mavedb:00000756-a-1	CUL9 CPH domain	Homo sapiens	Q8IWT3	PF11515		train
1020	1	urn:mavedb:00001162-a-1	https://www.mavedb.org/score-sets/urn:mavedb:00001162-a-1	ZFC3H1 Putative zinc-finger domain	Homo sapiens	O60293	PF10650		train	train
945	1	urn:mavedb:00001084-a-1	https://www.mavedb.org/score-sets/urn:mavedb:00001084-a-1	STOX1 Storkhead-box protein, winged-helix domain	Homo sapiens	Q6ZVD7	PF10264	train	train
946	1	urn:mavedb:00001085-a-1	https://www.mavedb.org/score-sets/urn:mavedb:00001085-a-1	STOX2 Storkhead-box protein, winged-helix domain	Homo sapiens	Q9P2F5	PF10264		test	train
763	1	urn:mavedb:00000892-a-1	https://www.mavedb.org/score-sets/urn:mavedb:00000892-a-1	MCM10 Zinc finger, Mcm10/DnaG-type domain	Homo sapiens	Q7L590	PF09329		train	train
752	1	urn:mavedb:00000881-a-1	https://www.mavedb.org/score-sets/urn:mavedb:00000881-a-1	MAEL High mobility group box domain	Homo sapiens	Q96JY0	PF09011		train	test
792	1	urn:mavedb:00000923-a-1	https://www.mavedb.org/score-sets/urn:mavedb:00000923-a-1	NA Transcription factor IIS, N-terminal domain	Homo sapiens	Q3SY89	PF08711		train
953	1	urn:mavedb:00001092-a-1	https://www.mavedb.org/score-sets/urn:mavedb:00001092-a-1	TCEANC Transcription factor IIS, N-terminal domain	Homo sapiens	Q8N8B7	PF08711		train	train
577	1	urn:mavedb:00000701-a-1	https://www.mavedb.org/score-sets/urn:mavedb:00000701-a-1	ATXN7 SCA7 domain	Homo sapiens	O15265	PF08313		train	train
603	1	urn:mavedb:00000727-a-1	https://www.mavedb.org/score-sets/urn:mavedb:00000727-a-1	CHD5 CHD, N-terminal domain	Homo sapiens	Q8TDI0	PF08073		train	train
732	1	urn:mavedb:00000861-a-1	https://www.mavedb.org/score-sets/urn:mavedb:00000861-a-1	ITSN1 SH3 domain	Homo sapiens	Q15811	PF07653		train	test
973	1	urn:mavedb:00001113-a-1	https://www.mavedb.org/score-sets/urn:mavedb:00001113-a-1	TP73 Sterile alpha motif domain	Homo sapiens	O15350	PF07647		train	train
898	1	urn:mavedb:00001035-a-1	https://www.mavedb.org/score-sets/urn:mavedb:00001035-a-1	SAMD9 Sterile alpha motif domain	Homo sapiens	Q5K651	PF07647		train
576	1	urn:mavedb:00000700-a-1	https://www.mavedb.org/score-sets/urn:mavedb:00000700-a-1	ASZ1 Sterile alpha motif domain	Homo sapiens	Q8WWH4	PF07647		train
972	1	urn:mavedb:00001112-a-1	https://www.mavedb.org/score-sets/urn:mavedb:00001112-a-1	TP63 Sterile alpha motif domain	Homo sapiens	Q9H3D4	PF07647	train	train
849	1	urn:mavedb:00000983-a-1	https://www.mavedb.org/score-sets/urn:mavedb:00000983-a-1	PPP1R9A Sterile alpha motif domain	Homo sapiens	Q9ULJ8	PF07647		train
918	1	urn:mavedb:00001055-a-1	https://www.mavedb.org/score-sets/urn:mavedb:00001055-a-1	SMARCA4 BRK domain	Homo sapiens	P51532	PF07533	test	train	train
606	1	urn:mavedb:00000730-a-1	https://www.mavedb.org/score-sets/urn:mavedb:00000730-a-1	CHD7 BRK domain	Homo sapiens	Q9P2D1	PF07533	train	train
574	1	urn:mavedb:00000698-a-1	https://www.mavedb.org/score-sets/urn:mavedb:00000698-a-1	ASB14 SOCS box domain	Homo sapiens	A6NK59	PF07525		train	train
999	1	urn:mavedb:00001141-a-1	https://www.mavedb.org/score-sets/urn:mavedb:00001141-a-1	WSB2 SOCS box domain	Homo sapiens	Q9NYS7	PF07525		train
738	1	urn:mavedb:00000867-a-1	https://www.mavedb.org/score-sets/urn:mavedb:00000867-a-1	KDM1B Zinc finger, CW-type domain	Homo sapiens	Q8NB78	PF07496		train	train
969	1	urn:mavedb:00001109-a-1	https://www.mavedb.org/score-sets/urn:mavedb:00001109-a-1	TOP3A Zinc finger, GRF-type domain	Homo sapiens	Q13472	PF06839		train	train
970	1	urn:mavedb:00001110-a-1	https://www.mavedb.org/score-sets/urn:mavedb:00001110-a-1	TOP3A Zinc finger, GRF-type domain	Homo sapiens	Q13472	PF06839		train
1043	1	urn:mavedb:00001185-a-1	https://www.mavedb.org/score-sets/urn:mavedb:00001185-a-1	ZMYM6 Zinc finger, MYM-type domain	Homo sapiens	O95789	PF06467		train
1044	1	urn:mavedb:00001186-a-1	https://www.mavedb.org/score-sets/urn:mavedb:00001186-a-1	ZMYM6 Zinc finger, MYM-type domain	Homo sapiens	O95789	PF06467		train
1038	1	urn:mavedb:00001180-a-1	https://www.mavedb.org/score-sets/urn:mavedb:00001180-a-1	ZMYM3 Zinc finger, MYM-type domain	Homo sapiens	Q14202	PF06467		train
1039	1	urn:mavedb:00001181-a-1	https://www.mavedb.org/score-sets/urn:mavedb:00001181-a-1	ZMYM3 Zinc finger, MYM-type domain	Homo sapiens	Q14202	PF06467		train
1040	1	urn:mavedb:00001182-a-1	https://www.mavedb.org/score-sets/urn:mavedb:00001182-a-1	ZMYM3 Zinc finger, MYM-type domain	Homo sapiens	Q14202	PF06467		train
1041	1	urn:mavedb:00001183-a-1	https://www.mavedb.org/score-sets/urn:mavedb:00001183-a-1	ZMYM3 Zinc finger, MYM-type domain	Homo sapiens	Q14202	PF06467		train	train
1037	1	urn:mavedb:00001179-a-1	https://www.mavedb.org/score-sets/urn:mavedb:00001179-a-1	ZMYM2 Zinc finger, MYM-type domain	Homo sapiens	Q9UBW7	PF06467		train
1042	1	urn:mavedb:00001184-a-1	https://www.mavedb.org/score-sets/urn:mavedb:00001184-a-1	ZMYM5 Zinc finger, MYM-type domain	Homo sapiens	Q9UJ78	PF06467		train
997	1	urn:mavedb:00001139-a-1	https://www.mavedb.org/score-sets/urn:mavedb:00001139-a-1	WBP4 U1-C, C2H2-type zinc finger domain	Homo sapiens	O75554	PF06220		train	train
791	1	urn:mavedb:00000922-a-1	https://www.mavedb.org/score-sets/urn:mavedb:00000922-a-1	NANOS2 Zinc finger, nanos-type domain	Homo sapiens	P60321	PF05741		train	train
822	1	urn:mavedb:00000953-a-1	https://www.mavedb.org/score-sets/urn:mavedb:00000953-a-1	PCLO Zinc finger, piccolo-type domain	Homo sapiens	Q9Y6V0	PF05715		train	train
736	1	urn:mavedb:00000865-a-1	https://www.mavedb.org/score-sets/urn:mavedb:00000865-a-1	KCMF1 Drought induced 19 protein type, zinc-binding domain	Homo sapiens	Q9P0J7	PF05605		train	train
747	1	urn:mavedb:00000876-a-1	https://www.mavedb.org/score-sets/urn:mavedb:00000876-a-1	LCOR DNA binding HTH domain, Psq-type	Homo sapiens	Q96JN0	PF05225		test	train
657	1	urn:mavedb:00000786-a-1	https://www.mavedb.org/score-sets/urn:mavedb:00000786-a-1	DPH3 DPH-type metal-binding domain	Homo sapiens	Q96FX2	PF05207		train	train
664	1	urn:mavedb:00000793-a-1	https://www.mavedb.org/score-sets/urn:mavedb:00000793-a-1	ELOF1 Transcription elongation factor 1	Homo sapiens	P60002	PF05129		train	train
919	1	urn:mavedb:00001056-a-1	https://www.mavedb.org/score-sets/urn:mavedb:00001056-a-1	SMARCB1 SNF5/SMARCB1/INI1 domain	Homo sapiens	Q12824	PF04855	train	train	train
986	1	urn:mavedb:00001126-a-1	https://www.mavedb.org/score-sets/urn:mavedb:00001126-a-1	UBE4B U box domain	Homo sapiens	O95155	PF04564		train	train
737	1	urn:mavedb:00000866-a-1	https://www.mavedb.org/score-sets/urn:mavedb:00000866-a-1	KDM1A SWIRM domain	Homo sapiens	O60341	PF04433	train	test
950	1	urn:mavedb:00001089-a-1	https://www.mavedb.org/score-sets/urn:mavedb:00001089-a-1	TADA2A SWIRM domain	Homo sapiens	O75478	PF04433		train	train
990	1	urn:mavedb:00001130-a-1	https://www.mavedb.org/score-sets/urn:mavedb:00001130-a-1	UFM1 Ubiquitin-fold modifier 1	Homo sapiens	P61960	PF03671	train	train	train
962	1	urn:mavedb:00001101-a-1	https://www.mavedb.org/score-sets/urn:mavedb:00001101-a-1	TESMIN CRC domain	Homo sapiens	Q9Y4I5	PF03638		train	train
1059	6	urn:mavedb:00000755-a-1	https://www.mavedb.org/score-sets/urn:mavedb:00000755-a-1	CUE2 Ubiquitin system component CUE domain	Saccharomyces cerevisiae S288C	P36075	PF02845		test	train
949	1	urn:mavedb:00001088-a-1	https://www.mavedb.org/score-sets/urn:mavedb:00001088-a-1	TAB3 Ubiquitin system component CUE domain	Homo sapiens	Q8N5C8	PF02845		train
823	1	urn:mavedb:00000955-a-1	https://www.mavedb.org/score-sets/urn:mavedb:00000955-a-1	PDHX Peripheral subunit-binding domain	Homo sapiens	O00330	PF02817	train	train
634	1	urn:mavedb:00000763-a-1	https://www.mavedb.org/score-sets/urn:mavedb:00000763-a-1	DBT Peripheral subunit-binding domain	Homo sapiens	P11182	PF02817	train	train	train
1062	8	urn:mavedb:00000954-a-1	https://www.mavedb.org/score-sets/urn:mavedb:00000954-a-1	pdhC Peripheral subunit-binding domain	Geobacillus stearothermophilus	P11961	PF02817		train
632	1	urn:mavedb:00000761-a-1	https://www.mavedb.org/score-sets/urn:mavedb:00000761-a-1	CUX2 CUT domain	Homo sapiens	O14529	PF02376	train	train
633	1	urn:mavedb:00000762-a-1	https://www.mavedb.org/score-sets/urn:mavedb:00000762-a-1	CUX2 CUT domain	Homo sapiens	O14529	PF02376		train
629	1	urn:mavedb:00000758-a-1	https://www.mavedb.org/score-sets/urn:mavedb:00000758-a-1	CUX1 CUT domain	Homo sapiens	P39880	PF02376		train	train
630	1	urn:mavedb:00000759-a-1	https://www.mavedb.org/score-sets/urn:mavedb:00000759-a-1	CUX1 CUT domain	Homo sapiens	P39880	PF02376		train
901	1	urn:mavedb:00001038-a-1	https://www.mavedb.org/score-sets/urn:mavedb:00001038-a-1	SATB1 CUT domain	Homo sapiens	Q01826	PF02376		train
902	1	urn:mavedb:00001039-a-1	https://www.mavedb.org/score-sets/urn:mavedb:00001039-a-1	SATB1 CUT domain	Homo sapiens	Q01826	PF02376		train
904	1	urn:mavedb:00001041-a-1	https://www.mavedb.org/score-sets/urn:mavedb:00001041-a-1	SATB2 CUT domain	Homo sapiens	Q9UPW6	PF02376	train	train
905	1	urn:mavedb:00001042-a-1	https://www.mavedb.org/score-sets/urn:mavedb:00001042-a-1	SATB2 CUT domain	Homo sapiens	Q9UPW6	PF02376		train
995	1	urn:mavedb:00001135-a-1	https://www.mavedb.org/score-sets/urn:mavedb:00001135-a-1	VCP CDC48, N-terminal subdomain	Homo sapiens	P55072	PF02359	train	train	train
556	1	urn:mavedb:00000680-a-1	https://www.mavedb.org/score-sets/urn:mavedb:00000680-a-1	ADAR Z-alpha domain	Homo sapiens	P55265	PF02295		train	test
557	1	urn:mavedb:00000681-a-1	https://www.mavedb.org/score-sets/urn:mavedb:00000681-a-1	ADAR Z-alpha domain	Homo sapiens	P55265	PF02295		train
711	1	urn:mavedb:00000840-a-1	https://www.mavedb.org/score-sets/urn:mavedb:00000840-a-1	GTF2F2 TFIIF beta subunit, HTH domain	Homo sapiens	P13984	PF02270		train	train
570	1	urn:mavedb:00000694-a-1	https://www.mavedb.org/score-sets/urn:mavedb:00000694-a-1	ARID2 DNA-binding RFX-type winged-helix domain	Homo sapiens	Q68CP9	PF02257		train	train
578	1	urn:mavedb:00000702-a-1	https://www.mavedb.org/score-sets/urn:mavedb:00000702-a-1	AVIL Villin headpiece domain	Homo sapiens	O75366	PF02209		train
1071	13	urn:mavedb:00001136-a-1	https://www.mavedb.org/score-sets/urn:mavedb:00001136-a-1	VIL1 Villin headpiece domain	Gallus gallus	P02640	PF02209		train
1072	13	urn:mavedb:00001138-a-1	https://www.mavedb.org/score-sets/urn:mavedb:00001138-a-1	VIL1 Villin headpiece domain	Gallus gallus	P02640	PF02209		train	train
996	1	urn:mavedb:00001137-a-1	https://www.mavedb.org/score-sets/urn:mavedb:00001137-a-1	VIL1 Villin headpiece domain	Homo sapiens	P09327	PF02209		test
676	1	urn:mavedb:00000805-a-1	https://www.mavedb.org/score-sets/urn:mavedb:00000805-a-1	FBXO11 Zinc finger, UBR-type domain	Homo sapiens	Q86XK2	PF02207	train	test	train
670	1	urn:mavedb:00000799-a-1	https://www.mavedb.org/score-sets/urn:mavedb:00000799-a-1	ERG Pointed domain	Homo sapiens	P11308	PF02198		train	train
673	1	urn:mavedb:00000802-a-1	https://www.mavedb.org/score-sets/urn:mavedb:00000802-a-1	ETS1 Pointed domain	Homo sapiens	P14921	PF02198		train
662	1	urn:mavedb:00000791-a-1	https://www.mavedb.org/score-sets/urn:mavedb:00000791-a-1	ELF3 Pointed domain	Homo sapiens	P78545	PF02198		train
683	1	urn:mavedb:00000812-a-1	https://www.mavedb.org/score-sets/urn:mavedb:00000812-a-1	FLI1 Pointed domain	Homo sapiens	Q01543	PF02198	train	test
695	1	urn:mavedb:00000824-a-1	https://www.mavedb.org/score-sets/urn:mavedb:00000824-a-1	GABPA Pointed domain	Homo sapiens	Q06546	PF02198		train
663	1	urn:mavedb:00000792-a-1	https://www.mavedb.org/score-sets/urn:mavedb:00000792-a-1	ELF5 Pointed domain	Homo sapiens	Q9UKW6	PF02198		train
868	1	urn:mavedb:00001002-a-1	https://www.mavedb.org/score-sets/urn:mavedb:00001002-a-1	RAF1 Raf-like Ras-binding domain	Homo sapiens	P04049	PF02196		train
568	1	urn:mavedb:00000692-a-1	https://www.mavedb.org/score-sets/urn:mavedb:00000692-a-1	ARAF Raf-like Ras-binding domain	Homo sapiens	P10398	PF02196		train
584	1	urn:mavedb:00000708-a-1	https://www.mavedb.org/score-sets/urn:mavedb:00000708-a-1	BRAF Raf-like Ras-binding domain	Homo sapiens	P15056	PF02196		train	train
696	1	urn:mavedb:00000825-a-1	https://www.mavedb.org/score-sets/urn:mavedb:00000825-a-1	GAS2L1 GAR domain	Homo sapiens	Q99501	PF02187		train	train
829	1	urn:mavedb:00000961-a-1	https://www.mavedb.org/score-sets/urn:mavedb:00000961-a-1	PKN1 HR1 rho-binding domain	Homo sapiens	Q16512	PF02185		train	train
580	1	urn:mavedb:00000704-a-1	https://www.mavedb.org/score-sets/urn:mavedb:00000704-a-1	BAG5 BAG domain	Homo sapiens	Q9UL15	PF02179		train	train
665	1	urn:mavedb:00000794-a-1	https://www.mavedb.org/score-sets/urn:mavedb:00000794-a-1	EP300 Coactivator CBP, KIX domain	Homo sapiens	Q09472	PF02172	train	train	train
1003	1	urn:mavedb:00001145-a-1	https://www.mavedb.org/score-sets/urn:mavedb:00001145-a-1	XRCC6 SAP domain	Homo sapiens	P12956	PF02037		train
1070	6	urn:mavedb:00001103-a-1	https://www.mavedb.org/score-sets/urn:mavedb:00001103-a-1	THO1 SAP domain	Saccharomyces cerevisiae S288C	P40040	PF02037		train
899	1	urn:mavedb:00001036-a-1	https://www.mavedb.org/score-sets/urn:mavedb:00001036-a-1	SARNP SAP domain	Homo sapiens	P82979	PF02037		train
723	1	urn:mavedb:00000852-a-1	https://www.mavedb.org/score-sets/urn:mavedb:00000852-a-1	HNRNPU SAP domain	Homo sapiens	Q00839	PF02037		train
892	1	urn:mavedb:00001029-a-1	https://www.mavedb.org/score-sets/urn:mavedb:00001029-a-1	SAFB2 SAP domain	Homo sapiens	Q14151	PF02037		train
893	1	urn:mavedb:00001030-a-1	https://www.mavedb.org/score-sets/urn:mavedb:00001030-a-1	SAFB SAP domain	Homo sapiens	Q15424	PF02037		train
722	1	urn:mavedb:00000851-a-1	https://www.mavedb.org/score-sets/urn:mavedb:00000851-a-1	HNRNPUL2 SAP domain	Homo sapiens	Q1KMD3	PF02037		train
760	1	urn:mavedb:00000889-a-1	https://www.mavedb.org/score-sets/urn:mavedb:00000889-a-1	MAMSTR SAP domain	Homo sapiens	Q6ZN01	PF02037		test
671	1	urn:mavedb:00000800-a-1	https://www.mavedb.org/score-sets/urn:mavedb:00000800-a-1	ERI1 SAP domain	Homo sapiens	Q8IV48	PF02037		train
594	1	urn:mavedb:00000718-a-1	https://www.mavedb.org/score-sets/urn:mavedb:00000718-a-1	CCAR1 SAP domain	Homo sapiens	Q8IX12	PF02037		train
789	1	urn:mavedb:00000918-a-1	https://www.mavedb.org/score-sets/urn:mavedb:00000918-a-1	MYOCD SAP domain	Homo sapiens	Q8IZQ8	PF02037	train	train
780	1	urn:mavedb:00000909-a-1	https://www.mavedb.org/score-sets/urn:mavedb:00000909-a-1	MRTFA SAP domain	Homo sapiens	Q969V6	PF02037		train
721	1	urn:mavedb:00000850-a-1	https://www.mavedb.org/score-sets/urn:mavedb:00000850-a-1	HNRNPUL1 SAP domain	Homo sapiens	Q9BUJ2	PF02037		train	test
917	1	urn:mavedb:00001054-a-1	https://www.mavedb.org/score-sets/urn:mavedb:00001054-a-1	SLTM SAP domain	Homo sapiens	Q9NWH9	PF02037	train	train
607	1	urn:mavedb:00000731-a-1	https://www.mavedb.org/score-sets/urn:mavedb:00000731-a-1	CIDEB CIDE-N domain	Homo sapiens	Q9UHD4	PF02017		test	train
744	1	urn:mavedb:00000873-a-1	https://www.mavedb.org/score-sets/urn:mavedb:00000873-a-1	KMT2A Zinc finger, CXXC-type domain	Homo sapiens	Q03164	PF02008	train	train	train
708	1	urn:mavedb:00000837-a-1	https://www.mavedb.org/score-sets/urn:mavedb:00000837-a-1	GRLF1 FF domain	Homo sapiens	A2RRE5	PF01846		train
954	1	urn:mavedb:00001093-a-1	https://www.mavedb.org/score-sets/urn:mavedb:00001093-a-1	TCERG1 FF domain	Homo sapiens	O14776	PF01846		train
955	1	urn:mavedb:00001094-a-1	https://www.mavedb.org/score-sets/urn:mavedb:00001094-a-1	TCERG1 FF domain	Homo sapiens	O14776	PF01846		test
956	1	urn:mavedb:00001095-a-1	https://www.mavedb.org/score-sets/urn:mavedb:00001095-a-1	TCERG1 FF domain	Homo sapiens	O14776	PF01846		train
957	1	urn:mavedb:00001096-a-1	https://www.mavedb.org/score-sets/urn:mavedb:00001096-a-1	TCERG1 FF domain	Homo sapiens	O14776	PF01846		train
958	1	urn:mavedb:00001097-a-1	https://www.mavedb.org/score-sets/urn:mavedb:00001097-a-1	TCERG1 FF domain	Homo sapiens	O14776	PF01846		train	train
857	1	urn:mavedb:00000991-a-1	https://www.mavedb.org/score-sets/urn:mavedb:00000991-a-1	PRPF40A FF domain	Homo sapiens	O75400	PF01846		train
858	1	urn:mavedb:00000992-a-1	https://www.mavedb.org/score-sets/urn:mavedb:00000992-a-1	PRPF40A FF domain	Homo sapiens	O75400	PF01846		train
859	1	urn:mavedb:00000993-a-1	https://www.mavedb.org/score-sets/urn:mavedb:00000993-a-1	PRPF40A FF domain	Homo sapiens	O75400	PF01846		train
860	1	urn:mavedb:00000994-a-1	https://www.mavedb.org/score-sets/urn:mavedb:00000994-a-1	PRPF40A FF domain	Homo sapiens	O75400	PF01846		train
959	1	urn:mavedb:00001098-a-1	https://www.mavedb.org/score-sets/urn:mavedb:00001098-a-1	TCERG1L FF domain	Homo sapiens	Q5VWI1	PF01846		train
862	1	urn:mavedb:00000996-a-1	https://www.mavedb.org/score-sets/urn:mavedb:00000996-a-1	PRPF40B FF domain	Homo sapiens	Q6NWY9	PF01846		train
628	1	urn:mavedb:00000757-a-1	https://www.mavedb.org/score-sets/urn:mavedb:00000757-a-1	CUL9 IBR domain	Homo sapiens	Q8IWT3	PF01485		test	train
876	1	urn:mavedb:00001010-a-1	https://www.mavedb.org/score-sets/urn:mavedb:00001010-a-1	RBCK1 IBR domain	Homo sapiens	Q9BYM8	PF01485	train	train
856	1	urn:mavedb:00000990-a-1	https://www.mavedb.org/score-sets/urn:mavedb:00000990-a-1	PRPF3 PWI domain	Homo sapiens	O43395	PF01480		train	train
766	1	urn:mavedb:00000895-a-1	https://www.mavedb.org/score-sets/urn:mavedb:00000895-a-1	MECP2 Methyl-CpG DNA binding domain	Homo sapiens	P51608	PF01429	train	train	train
1055	2	urn:mavedb:00000732-a-1	https://www.mavedb.org/score-sets/urn:mavedb:00000732-a-1	cI Helix-turn-helix domain	Escherichia phage Lambda	P03034	PF01381		train	train
1032	1	urn:mavedb:00001174-a-1	https://www.mavedb.org/score-sets/urn:mavedb:00001174-a-1	ZFYVE16 FYVE zinc finger domain	Homo sapiens	Q7Z3T8	PF01363		train	train
890	1	urn:mavedb:00001026-a-1	https://www.mavedb.org/score-sets/urn:mavedb:00001026-a-1	RUFY1 FYVE zinc finger domain	Homo sapiens	Q96T51	PF01363		train
674	1	urn:mavedb:00000803-a-1	https://www.mavedb.org/score-sets/urn:mavedb:00000803-a-1	FADD Death effector domain	Homo sapiens	Q13158	PF01335	train	train	train
1065	8	urn:mavedb:00001023-a-1	https://www.mavedb.org/score-sets/urn:mavedb:00001023-a-1	rplI Ribosomal protein L9, N-terminal domain	Geobacillus stearothermophilus	P02417	PF01281		train	train
889	1	urn:mavedb:00001024-a-1	https://www.mavedb.org/score-sets/urn:mavedb:00001024-a-1	RSL24D1 Ribosomal protein L24e-related	Homo sapiens	Q9UHA3	PF01246		train	test
608	1	urn:mavedb:00000733-a-1	https://www.mavedb.org/score-sets/urn:mavedb:00000733-a-1	CKS1B Cyclin-dependent kinase regulatory subunit	Homo sapiens	P61024	PF01111		train	train
1067	11	urn:mavedb:00001028-a-1	https://www.mavedb.org/score-sets/urn:mavedb:00001028-a-1	S100G S100/CaBP-9k-type, calcium binding, subdomain	Bos taurus	P02633	PF01023		train	test
888	1	urn:mavedb:00001022-a-1	https://www.mavedb.org/score-sets/urn:mavedb:00001022-a-1	RPL35 Ribosomal protein L29/L35	Homo sapiens	P42766	PF00831	train	train	train
989	1	urn:mavedb:00001129-a-1	https://www.mavedb.org/score-sets/urn:mavedb:00001129-a-1	UBXN2B UBX domain	Homo sapiens	Q14CS0	PF00789		train	train
742	1	urn:mavedb:00000871-a-1	https://www.mavedb.org/score-sets/urn:mavedb:00000871-a-1	KIF16B Phox homology domain	Homo sapiens	Q96L93	PF00787		train	train
874	1	urn:mavedb:00001008-a-1	https://www.mavedb.org/score-sets/urn:mavedb:00001008-a-1	RASA4 Zinc finger, Btk motif domain	Homo sapiens	O43374	PF00779		train	train
659	1	urn:mavedb:00000788-a-1	https://www.mavedb.org/score-sets/urn:mavedb:00000788-a-1	DVL1 DIX domain	Homo sapiens	O14640	PF00778	train	train	test
661	1	urn:mavedb:00000790-a-1	https://www.mavedb.org/score-sets/urn:mavedb:00000790-a-1	DVL3 DIX domain	Homo sapiens	Q92997	PF00778		train
595	1	urn:mavedb:00000719-a-1	https://www.mavedb.org/score-sets/urn:mavedb:00000719-a-1	CCNF F-box domain	Homo sapiens	P41002	PF00646	train	train
677	1	urn:mavedb:00000806-a-1	https://www.mavedb.org/score-sets/urn:mavedb:00000806-a-1	FBXO22 F-box domain	Homo sapiens	Q8NEZ5	PF00646		train	train
770	1	urn:mavedb:00000899-a-1	https://www.mavedb.org/score-sets/urn:mavedb:00000899-a-1	MID1 B-box-type zinc finger domain	Homo sapiens	O15344	PF00643	train	train
977	1	urn:mavedb:00001117-a-1	https://www.mavedb.org/score-sets/urn:mavedb:00001117-a-1	TRIM3 B-box-type zinc finger domain	Homo sapiens	O75382	PF00643		train
979	1	urn:mavedb:00001119-a-1	https://www.mavedb.org/score-sets/urn:mavedb:00001119-a-1	TRIM49C B-box-type zinc finger domain	Homo sapiens	P0CI26	PF00643		train
974	1	urn:mavedb:00001114-a-1	https://www.mavedb.org/score-sets/urn:mavedb:00001114-a-1	TRIM26 B-box-type zinc finger domain	Homo sapiens	Q12899	PF00643		train
981	1	urn:mavedb:00001121-a-1	https://www.mavedb.org/score-sets/urn:mavedb:00001121-a-1	TRIM71 B-box-type zinc finger domain	Homo sapiens	Q2Q1W2	PF00643		train
978	1	urn:mavedb:00001118-a-1	https://www.mavedb.org/score-sets/urn:mavedb:00001118-a-1	TRIM44 B-box-type zinc finger domain	Homo sapiens	Q96DX7	PF00643	train	test
980	1	urn:mavedb:00001120-a-1	https://www.mavedb.org/score-sets/urn:mavedb:00001120-a-1	TRIM6 B-box-type zinc finger domain	Homo sapiens	Q9C030	PF00643		train	train
976	1	urn:mavedb:00001116-a-1	https://www.mavedb.org/score-sets/urn:mavedb:00001116-a-1	TRIM36 B-box-type zinc finger domain	Homo sapiens	Q9NQ86	PF00643	train	train
771	1	urn:mavedb:00000900-a-1	https://www.mavedb.org/score-sets/urn:mavedb:00000900-a-1	MID2 B-box-type zinc finger domain	Homo sapiens	Q9UJV3	PF00643	test	train
884	1	urn:mavedb:00001018-a-1	https://www.mavedb.org/score-sets/urn:mavedb:00001018-a-1	RNF113A Zinc finger, CCCH-type domain	Homo sapiens	O15541	PF00642	train	train
1030	1	urn:mavedb:00001172-a-1	https://www.mavedb.org/score-sets/urn:mavedb:00001172-a-1	ZFP36 Zinc finger, CCCH-type domain	Homo sapiens	P26651	PF00642		train	test
1029	1	urn:mavedb:00001171-a-1	https://www.mavedb.org/score-sets/urn:mavedb:00001171-a-1	ZFP36L2 Zinc finger, CCCH-type domain	Homo sapiens	P47974	PF00642		train
1018	1	urn:mavedb:00001160-a-1	https://www.mavedb.org/score-sets/urn:mavedb:00001160-a-1	ZC3H7A Zinc finger, CCCH-type domain	Homo sapiens	Q8IWR0	PF00642		train
968	1	urn:mavedb:00001108-a-1	https://www.mavedb.org/score-sets/urn:mavedb:00001108-a-1	TOE1 Zinc finger, CCCH-type domain	Homo sapiens	Q96GM8	PF00642	train	train
1016	1	urn:mavedb:00001158-a-1	https://www.mavedb.org/score-sets/urn:mavedb:00001158-a-1	ZC3H10 Zinc finger, CCCH-type domain	Homo sapiens	Q96K80	PF00642		test
774	1	urn:mavedb:00000903-a-1	https://www.mavedb.org/score-sets/urn:mavedb:00000903-a-1	MKRN2 Zinc finger, CCCH-type domain	Homo sapiens	Q9H000	PF00642		train
773	1	urn:mavedb:00000902-a-1	https://www.mavedb.org/score-sets/urn:mavedb:00000902-a-1	MKRN1 Zinc finger, CCCH-type domain	Homo sapiens	Q9UHC7	PF00642		train
765	1	urn:mavedb:00000894-a-1	https://www.mavedb.org/score-sets/urn:mavedb:00000894-a-1	MDM4 Zinc finger, RanBP2-type domain	Homo sapiens	O15151	PF00641		train
590	1	urn:mavedb:00000714-a-1	https://www.mavedb.org/score-sets/urn:mavedb:00000714-a-1	CAPN15 Zinc finger, RanBP2-type domain	Homo sapiens	O75808	PF00641		train
1051	1	urn:mavedb:00001193-a-1	https://www.mavedb.org/score-sets/urn:mavedb:00001193-a-1	ZRANB2 Zinc finger, RanBP2-type domain	Homo sapiens	O95218	PF00641		test
1052	1	urn:mavedb:00001194-a-1	https://www.mavedb.org/score-sets/urn:mavedb:00001194-a-1	ZRANB2 Zinc finger, RanBP2-type domain	Homo sapiens	O95218	PF00641		train
870	1	urn:mavedb:00001004-a-1	https://www.mavedb.org/score-sets/urn:mavedb:00001004-a-1	RANBP2 Zinc finger, RanBP2-type domain	Homo sapiens	P49792	PF00641		train
871	1	urn:mavedb:00001005-a-1	https://www.mavedb.org/score-sets/urn:mavedb:00001005-a-1	RANBP2 Zinc finger, RanBP2-type domain	Homo sapiens	P49792	PF00641		train	train
877	1	urn:mavedb:00001011-a-1	https://www.mavedb.org/score-sets/urn:mavedb:00001011-a-1	RBM10 Zinc finger, RanBP2-type domain	Homo sapiens	P98175	PF00641	train	test
878	1	urn:mavedb:00001012-a-1	https://www.mavedb.org/score-sets/urn:mavedb:00001012-a-1	RBM10 Zinc finger, RanBP2-type domain	Homo sapiens	P98175	PF00641	train	train
764	1	urn:mavedb:00000893-a-1	https://www.mavedb.org/score-sets/urn:mavedb:00000893-a-1	MDM2 Zinc finger, RanBP2-type domain	Homo sapiens	Q00987	PF00641		train
804	1	urn:mavedb:00000935-a-1	https://www.mavedb.org/score-sets/urn:mavedb:00000935-a-1	NEIL3 Zinc finger, RanBP2-type domain	Homo sapiens	Q8TAT5	PF00641		train
684	1	urn:mavedb:00000813-a-1	https://www.mavedb.org/score-sets/urn:mavedb:00000813-a-1	FLNB Filamin/ABP280 repeat-like domain	Homo sapiens	O75369	PF00630	train	test
685	1	urn:mavedb:00000814-a-1	https://www.mavedb.org/score-sets/urn:mavedb:00000814-a-1	FLNB Filamin/ABP280 repeat-like domain	Homo sapiens	O75369	PF00630	train	train
686	1	urn:mavedb:00000815-a-1	https://www.mavedb.org/score-sets/urn:mavedb:00000815-a-1	FLNB Filamin/ABP280 repeat-like domain	Homo sapiens	O75369	PF00630		train	train
740	1	urn:mavedb:00000869-a-1	https://www.mavedb.org/score-sets/urn:mavedb:00000869-a-1	KDM5C Zinc finger, PHD-finger domain	Homo sapiens	P41229	PF00628	train	train
583	1	urn:mavedb:00000707-a-1	https://www.mavedb.org/score-sets/urn:mavedb:00000707-a-1	BPTF Zinc finger, PHD-finger domain	Homo sapiens	Q12830	PF00628		train
599	1	urn:mavedb:00000723-a-1	https://www.mavedb.org/score-sets/urn:mavedb:00000723-a-1	CHD3 Zinc finger, PHD-finger domain	Homo sapiens	Q12873	PF00628		train
975	1	urn:mavedb:00001115-a-1	https://www.mavedb.org/score-sets/urn:mavedb:00001115-a-1	TRIM28 Zinc finger, PHD-finger domain	Homo sapiens	Q13263	PF00628		train
601	1	urn:mavedb:00000725-a-1	https://www.mavedb.org/score-sets/urn:mavedb:00000725-a-1	CHD4 Zinc finger, PHD-finger domain	Homo sapiens	Q14839	PF00628	train	train
602	1	urn:mavedb:00000726-a-1	https://www.mavedb.org/score-sets/urn:mavedb:00000726-a-1	CHD4 Zinc finger, PHD-finger domain	Homo sapiens	Q14839	PF00628	test	train
604	1	urn:mavedb:00000728-a-1	https://www.mavedb.org/score-sets/urn:mavedb:00000728-a-1	CHD5 Zinc finger, PHD-finger domain	Homo sapiens	Q8TDI0	PF00628		train	train
605	1	urn:mavedb:00000729-a-1	https://www.mavedb.org/score-sets/urn:mavedb:00000729-a-1	CHD5 Zinc finger, PHD-finger domain	Homo sapiens	Q8TDI0	PF00628		train
726	1	urn:mavedb:00000855-a-1	https://www.mavedb.org/score-sets/urn:mavedb:00000855-a-1	INTS12 Zinc finger, PHD-finger domain	Homo sapiens	Q96CB8	PF00628		train
636	1	urn:mavedb:00000765-a-1	https://www.mavedb.org/score-sets/urn:mavedb:00000765-a-1	DIDO1 Zinc finger, PHD-finger domain	Homo sapiens	Q9BTC0	PF00628		test
581	1	urn:mavedb:00000705-a-1	https://www.mavedb.org/score-sets/urn:mavedb:00000705-a-1	BAZ2B Zinc finger, PHD-finger domain	Homo sapiens	Q9UIF8	PF00628		train
745	1	urn:mavedb:00000874-a-1	https://www.mavedb.org/score-sets/urn:mavedb:00000874-a-1	LATS1 Ubiquitin-associated domain	Homo sapiens	O95835	PF00627		train
592	1	urn:mavedb:00000716-a-1	https://www.mavedb.org/score-sets/urn:mavedb:00000716-a-1	CBL Ubiquitin-associated domain	Homo sapiens	P22681	PF00627	train	train
866	1	urn:mavedb:00001000-a-1	https://www.mavedb.org/score-sets/urn:mavedb:00001000-a-1	RAD23B Ubiquitin-associated domain	Homo sapiens	P54727	PF00627		train
867	1	urn:mavedb:00001001-a-1	https://www.mavedb.org/score-sets/urn:mavedb:00001001-a-1	RAD23B Ubiquitin-associated domain	Homo sapiens	P54727	PF00627		train
984	1	urn:mavedb:00001124-a-1	https://www.mavedb.org/score-sets/urn:mavedb:00001124-a-1	UBE2K Ubiquitin-associated domain	Homo sapiens	P61086	PF00627		train
725	1	urn:mavedb:00000854-a-1	https://www.mavedb.org/score-sets/urn:mavedb:00000854-a-1	HUWE1 Ubiquitin-associated domain	Homo sapiens	Q7Z6Z7	PF00627		test
987	1	urn:mavedb:00001127-a-1	https://www.mavedb.org/score-sets/urn:mavedb:00001127-a-1	UBQLN3 Ubiquitin-associated domain	Homo sapiens	Q9H347	PF00627		train	train
883	1	urn:mavedb:00001017-a-1	https://www.mavedb.org/score-sets/urn:mavedb:00001017-a-1	RIPK2 CARD domain	Homo sapiens	O43353	PF00619		train
865	1	urn:mavedb:00000999-a-1	https://www.mavedb.org/score-sets/urn:mavedb:00000999-a-1	PYCARD CARD domain	Homo sapiens	Q9ULZ3	PF00619		train	train
575	1	urn:mavedb:00000699-a-1	https://www.mavedb.org/score-sets/urn:mavedb:00000699-a-1	ASPM IQ motif, EF-hand binding site domain	Homo sapiens	Q8IZT6	PF00612		train	train
886	1	urn:mavedb:00001020-a-1	https://www.mavedb.org/score-sets/urn:mavedb:00001020-a-1	RNF32 IQ motif, EF-hand binding site domain	Homo sapiens	Q9H0A6	PF00612		test
660	1	urn:mavedb:00000789-a-1	https://www.mavedb.org/score-sets/urn:mavedb:00000789-a-1	DVL1 PDZ domain	Homo sapiens	O14640	PF00595	train	train
591	1	urn:mavedb:00000715-a-1	https://www.mavedb.org/score-sets/urn:mavedb:00000715-a-1	CASK PDZ domain	Homo sapiens	O14936	PF00595		train
749	1	urn:mavedb:00000878-a-1	https://www.mavedb.org/score-sets/urn:mavedb:00000878-a-1	LDB3 PDZ domain	Homo sapiens	O75112	PF00595		train
775	1	urn:mavedb:00000904-a-1	https://www.mavedb.org/score-sets/urn:mavedb:00000904-a-1	MPDZ PDZ domain	Homo sapiens	O75970	PF00595		train
776	1	urn:mavedb:00000905-a-1	https://www.mavedb.org/score-sets/urn:mavedb:00000905-a-1	MPDZ PDZ domain	Homo sapiens	O75970	PF00595		train
777	1	urn:mavedb:00000906-a-1	https://www.mavedb.org/score-sets/urn:mavedb:00000906-a-1	MPDZ PDZ domain	Homo sapiens	O75970	PF00595		train
778	1	urn:mavedb:00000907-a-1	https://www.mavedb.org/score-sets/urn:mavedb:00000907-a-1	MPDZ PDZ domain	Homo sapiens	O75970	PF00595		train
639	1	urn:mavedb:00000768-a-1	https://www.mavedb.org/score-sets/urn:mavedb:00000768-a-1	DLG4 PDZ domain	Homo sapiens	P78352	PF00595		train
640	1	urn:mavedb:00000769-a-1	https://www.mavedb.org/score-sets/urn:mavedb:00000769-a-1	DLG4 PDZ domain	Homo sapiens	P78352	PF00595		train
641	1	urn:mavedb:00000770-a-1	https://www.mavedb.org/score-sets/urn:mavedb:00000770-a-1	DLG4 PDZ domain	Homo sapiens	P78352	PF00595		test
964	1	urn:mavedb:00001104-a-1	https://www.mavedb.org/score-sets/urn:mavedb:00001104-a-1	TIAM1 PDZ domain	Homo sapiens	Q13009	PF00595		train
779	1	urn:mavedb:00000908-a-1	https://www.mavedb.org/score-sets/urn:mavedb:00000908-a-1	MPP3 PDZ domain	Homo sapiens	Q13368	PF00595	train	train
924	1	urn:mavedb:00001062-a-1	https://www.mavedb.org/score-sets/urn:mavedb:00001062-a-1	SNTA1 PDZ domain	Homo sapiens	Q13424	PF00595	train	train
906	1	urn:mavedb:00001043-a-1	https://www.mavedb.org/score-sets/urn:mavedb:00001043-a-1	SCRIB PDZ domain	Homo sapiens	Q14160	PF00595		train
690	1	urn:mavedb:00000819-a-1	https://www.mavedb.org/score-sets/urn:mavedb:00000819-a-1	FRMPD4 PDZ domain	Homo sapiens	Q14CM0	PF00595		train
1068	12	urn:mavedb:00001061-a-1	https://www.mavedb.org/score-sets/urn:mavedb:00001061-a-1	Snta1 PDZ domain	Mus musculus	Q61234	PF00595		test
755	1	urn:mavedb:00000884-a-1	https://www.mavedb.org/score-sets/urn:mavedb:00000884-a-1	MAGI2 PDZ domain	Homo sapiens	Q86UL8	PF00595		train
756	1	urn:mavedb:00000885-a-1	https://www.mavedb.org/score-sets/urn:mavedb:00000885-a-1	MAGI2 PDZ domain	Homo sapiens	Q86UL8	PF00595		train
757	1	urn:mavedb:00000886-a-1	https://www.mavedb.org/score-sets/urn:mavedb:00000886-a-1	MAGI2 PDZ domain	Homo sapiens	Q86UL8	PF00595		train
817	1	urn:mavedb:00000948-a-1	https://www.mavedb.org/score-sets/urn:mavedb:00000948-a-1	PARD3 PDZ domain	Homo sapiens	Q8TEW0	PF00595		train
816	1	urn:mavedb:00000947-a-1	https://www.mavedb.org/score-sets/urn:mavedb:00000947-a-1	PARD3B PDZ domain	Homo sapiens	Q8TEW8	PF00595		train	train
637	1	urn:mavedb:00000766-a-1	https://www.mavedb.org/score-sets/urn:mavedb:00000766-a-1	DLG3 PDZ domain	Homo sapiens	Q92796	PF00595	train	train
638	1	urn:mavedb:00000767-a-1	https://www.mavedb.org/score-sets/urn:mavedb:00000767-a-1	DLG3 PDZ domain	Homo sapiens	Q92796	PF00595	train	train
669	1	urn:mavedb:00000798-a-1	https://www.mavedb.org/score-sets/urn:mavedb:00000798-a-1	ERBIN PDZ domain	Homo sapiens	Q96RT1	PF00595		test
965	1	urn:mavedb:00001105-a-1	https://www.mavedb.org/score-sets/urn:mavedb:00001105-a-1	TJP2 PDZ domain	Homo sapiens	Q9UDY2	PF00595	train	train
966	1	urn:mavedb:00001106-a-1	https://www.mavedb.org/score-sets/urn:mavedb:00001106-a-1	TJP2 PDZ domain	Homo sapiens	Q9UDY2	PF00595		train
912	1	urn:mavedb:00001049-a-1	https://www.mavedb.org/score-sets/urn:mavedb:00001049-a-1	SHROOM4 PDZ domain	Homo sapiens	Q9ULL8	PF00595		train
825	1	urn:mavedb:00000957-a-1	https://www.mavedb.org/score-sets/urn:mavedb:00000957-a-1	PDZRN3 PDZ domain	Homo sapiens	Q9UPQ7	PF00595	train	train
826	1	urn:mavedb:00000958-a-1	https://www.mavedb.org/score-sets/urn:mavedb:00000958-a-1	PDZRN3 PDZ domain	Homo sapiens	Q9UPQ7	PF00595		train
707	1	urn:mavedb:00000836-a-1	https://www.mavedb.org/score-sets/urn:mavedb:00000836-a-1	GRIP1 PDZ domain	Homo sapiens	Q9Y3R0	PF00595	train	train
991	1	urn:mavedb:00001131-a-1	https://www.mavedb.org/score-sets/urn:mavedb:00001131-a-1	USH1C PDZ domain	Homo sapiens	Q9Y6N9	PF00595		train
939	1	urn:mavedb:00001078-a-1	https://www.mavedb.org/score-sets/urn:mavedb:00001078-a-1	SQSTM1 Zinc finger, ZZ-type domain	Homo sapiens	Q13501	PF00569	train	train
658	1	urn:mavedb:00000787-a-1	https://www.mavedb.org/score-sets/urn:mavedb:00000787-a-1	DTNA Zinc finger, ZZ-type domain	Homo sapiens	Q9Y4J8	PF00569	train	train	train
960	1	urn:mavedb:00001099-a-1	https://www.mavedb.org/score-sets/urn:mavedb:00001099-a-1	TDRD3 Tudor domain	Homo sapiens	Q9H7E2	PF00567		train	train
795	1	urn:mavedb:00000926-a-1	https://www.mavedb.org/score-sets/urn:mavedb:00000926-a-1	NCF2 PB1 domain	Homo sapiens	P19878	PF00564	test	train
761	1	urn:mavedb:00000890-a-1	https://www.mavedb.org/score-sets/urn:mavedb:00000890-a-1	MAP2K5 PB1 domain	Homo sapiens	Q13163	PF00564		train
963	1	urn:mavedb:00001102-a-1	https://www.mavedb.org/score-sets/urn:mavedb:00001102-a-1	TFG PB1 domain	Homo sapiens	Q92734	PF00564	train	train	train
712	1	urn:mavedb:00000841-a-1	https://www.mavedb.org/score-sets/urn:mavedb:00000841-a-1	H1-6 Linker histone H1/H5, domain H15	Homo sapiens	P22492	PF00538		train	train
635	1	urn:mavedb:00000764-a-1	https://www.mavedb.org/score-sets/urn:mavedb:00000764-a-1	DDHD2 Sterile alpha motif domain	Homo sapiens	O94830	PF00536	test	train
900	1	urn:mavedb:00001037-a-1	https://www.mavedb.org/score-sets/urn:mavedb:00001037-a-1	SASH1 Sterile alpha motif domain	Homo sapiens	O94885	PF00536	train	train
567	1	urn:mavedb:00000691-a-1	https://www.mavedb.org/score-sets/urn:mavedb:00000691-a-1	ANKS6 Sterile alpha motif domain	Homo sapiens	Q68DC2	PF00536		train
566	1	urn:mavedb:00000690-a-1	https://www.mavedb.org/score-sets/urn:mavedb:00000690-a-1	ANKS1B Sterile alpha motif domain	Homo sapiens	Q7Z6G8	PF00536		train	train
609	1	urn:mavedb:00000734-a-1	https://www.mavedb.org/score-sets/urn:mavedb:00000734-a-1	CNKSR2 Sterile alpha motif domain	Homo sapiens	Q8WXI2	PF00536		train
762	1	urn:mavedb:00000891-a-1	https://www.mavedb.org/score-sets/urn:mavedb:00000891-a-1	MAP3K20 Sterile alpha motif domain	Homo sapiens	Q9NYL2	PF00536		test
882	1	urn:mavedb:00001016-a-1	https://www.mavedb.org/score-sets/urn:mavedb:00001016-a-1	RFC1 BRCT domain	Homo sapiens	P35251	PF00533		train	train
563	1	urn:mavedb:00000687-a-1	https://www.mavedb.org/score-sets/urn:mavedb:00000687-a-1	ANK1 Death domain	Homo sapiens	P16157	PF00531		train
564	1	urn:mavedb:00000688-a-1	https://www.mavedb.org/score-sets/urn:mavedb:00000688-a-1	ANK2 Death domain	Homo sapiens	Q01484	PF00531		train	train
565	1	urn:mavedb:00000689-a-1	https://www.mavedb.org/score-sets/urn:mavedb:00000689-a-1	ANK3 Death domain	Homo sapiens	Q12955	PF00531		train
971	1	urn:mavedb:00001111-a-1	https://www.mavedb.org/score-sets/urn:mavedb:00001111-a-1	TOX3 High mobility group box domain	Homo sapiens	O15405	PF00505		train
929	1	urn:mavedb:00001067-a-1	https://www.mavedb.org/score-sets/urn:mavedb:00001067-a-1	SOX30 High mobility group box domain	Homo sapiens	O94993	PF00505		test
988	1	urn:mavedb:00001128-a-1	https://www.mavedb.org/score-sets/urn:mavedb:00001128-a-1	UBTF High mobility group box domain	Homo sapiens	P17480	PF00505	train	train
932	1	urn:mavedb:00001070-a-1	https://www.mavedb.org/score-sets/urn:mavedb:00001070-a-1	SOX5 High mobility group box domain	Homo sapiens	P35711	PF00505	train	train
933	1	urn:mavedb:00001071-a-1	https://www.mavedb.org/score-sets/urn:mavedb:00001071-a-1	SOX6 High mobility group box domain	Homo sapiens	P35712	PF00505		train	train
927	1	urn:mavedb:00001065-a-1	https://www.mavedb.org/score-sets/urn:mavedb:00001065-a-1	SOX18 High mobility group box domain	Homo sapiens	P35713	PF00505	train	train
925	1	urn:mavedb:00001063-a-1	https://www.mavedb.org/score-sets/urn:mavedb:00001063-a-1	SOX11 High mobility group box domain	Homo sapiens	P35716	PF00505	test	train
930	1	urn:mavedb:00001068-a-1	https://www.mavedb.org/score-sets/urn:mavedb:00001068-a-1	SOX3 High mobility group box domain	Homo sapiens	P41225	PF00505	train	train
928	1	urn:mavedb:00001066-a-1	https://www.mavedb.org/score-sets/urn:mavedb:00001066-a-1	SOX2 High mobility group box domain	Homo sapiens	P48431	PF00505	train	train
831	1	urn:mavedb:00000963-a-1	https://www.mavedb.org/score-sets/urn:mavedb:00000963-a-1	PMS1 High mobility group box domain	Homo sapiens	P54277	PF00505		train
934	1	urn:mavedb:00001072-a-1	https://www.mavedb.org/score-sets/urn:mavedb:00001072-a-1	SOX8 High mobility group box domain	Homo sapiens	P57073	PF00505		train
943	1	urn:mavedb:00001082-a-1	https://www.mavedb.org/score-sets/urn:mavedb:00001082-a-1	SRY High mobility group box domain	Homo sapiens	Q05066	PF00505	test	train
931	1	urn:mavedb:00001069-a-1	https://www.mavedb.org/score-sets/urn:mavedb:00001069-a-1	SOX4 High mobility group box domain	Homo sapiens	Q06945	PF00505	test	train
820	1	urn:mavedb:00000951-a-1	https://www.mavedb.org/score-sets/urn:mavedb:00000951-a-1	PBRM1 High mobility group box domain	Homo sapiens	Q86U86	PF00505		train
922	1	urn:mavedb:00001059-a-1	https://www.mavedb.org/score-sets/urn:mavedb:00001059-a-1	SMARCE1 High mobility group box domain	Homo sapiens	Q969G3	PF00505	train	train
926	1	urn:mavedb:00001064-a-1	https://www.mavedb.org/score-sets/urn:mavedb:00001064-a-1	SOX17 High mobility group box domain	Homo sapiens	Q9H6I2	PF00505	test	train
719	1	urn:mavedb:00000848-a-1	https://www.mavedb.org/score-sets/urn:mavedb:00000848-a-1	HMG20A High mobility group box domain	Homo sapiens	Q9NP66	PF00505		test
666	1	urn:mavedb:00000795-a-1	https://www.mavedb.org/score-sets/urn:mavedb:00000795-a-1	EPRS1 WHEP-TRS domain	Homo sapiens	P07814	PF00458		train
713	1	urn:mavedb:00000842-a-1	https://www.mavedb.org/score-sets/urn:mavedb:00000842-a-1	HARS1 WHEP-TRS domain	Homo sapiens	P12081	PF00458		train	train
553	1	urn:mavedb:00000677-a-1	https://www.mavedb.org/score-sets/urn:mavedb:00000677-a-1	ABLIM3 Zinc finger, LIM-type domain	Homo sapiens	O94929	PF00412		train	train
554	1	urn:mavedb:00000678-a-1	https://www.mavedb.org/score-sets/urn:mavedb:00000678-a-1	ABLIM3 Zinc finger, LIM-type domain	Homo sapiens	O94929	PF00412		train
680	1	urn:mavedb:00000809-a-1	https://www.mavedb.org/score-sets/urn:mavedb:00000809-a-1	FHL1 Zinc finger, LIM-type domain	Homo sapiens	Q13642	PF00412	train	train
681	1	urn:mavedb:00000810-a-1	https://www.mavedb.org/score-sets/urn:mavedb:00000810-a-1	FHL1 Zinc finger, LIM-type domain	Homo sapiens	Q13642	PF00412	train	train
682	1	urn:mavedb:00000811-a-1	https://www.mavedb.org/score-sets/urn:mavedb:00000811-a-1	FHL2 Zinc finger, LIM-type domain	Homo sapiens	Q14192	PF00412	train	train
1053	1	urn:mavedb:00001195-a-1	https://www.mavedb.org/score-sets/urn:mavedb:00001195-a-1	ZYX Zinc finger, LIM-type domain	Homo sapiens	Q15942	PF00412		test
750	1	urn:mavedb:00000879-a-1	https://www.mavedb.org/score-sets/urn:mavedb:00000879-a-1	LIMS2 Zinc finger, LIM-type domain	Homo sapiens	Q7Z4I7	PF00412	train	train
824	1	urn:mavedb:00000956-a-1	https://www.mavedb.org/score-sets/urn:mavedb:00000956-a-1	PDLIM2 Zinc finger, LIM-type domain	Homo sapiens	Q96JY6	PF00412		test
1001	1	urn:mavedb:00001143-a-1	https://www.mavedb.org/score-sets/urn:mavedb:00001143-a-1	WWP2 WW domain	Homo sapiens	O00308	PF00397		train
861	1	urn:mavedb:00000995-a-1	https://www.mavedb.org/score-sets/urn:mavedb:00000995-a-1	PRPF40A WW domain	Homo sapiens	O75400	PF00397		train
579	1	urn:mavedb:00000703-a-1	https://www.mavedb.org/score-sets/urn:mavedb:00000703-a-1	BAG3 WW domain	Homo sapiens	O95817	PF00397		train
1066	6	urn:mavedb:00001025-a-1	https://www.mavedb.org/score-sets/urn:mavedb:00001025-a-1	RSP5 WW domain	Saccharomyces cerevisiae S288C	P39940	PF00397		train	train
803	1	urn:mavedb:00000934-a-1	https://www.mavedb.org/score-sets/urn:mavedb:00000934-a-1	NEDD4 WW domain	Homo sapiens	P46934	PF00397		train
1004	1	urn:mavedb:00001146-a-1	https://www.mavedb.org/score-sets/urn:mavedb:00001146-a-1	YAP1 WW domain	Homo sapiens	P46937	PF00397	train	train
1005	1	urn:mavedb:00001147-a-1	https://www.mavedb.org/score-sets/urn:mavedb:00001147-a-1	YAP1 WW domain	Homo sapiens	P46937	PF00397	train	train
1006	1	urn:mavedb:00001148-a-1	https://www.mavedb.org/score-sets/urn:mavedb:00001148-a-1	YAP1 WW domain	Homo sapiens	P46937	PF00397		train
828	1	urn:mavedb:00000960-a-1	https://www.mavedb.org/score-sets/urn:mavedb:00000960-a-1	PIN1 WW domain	Homo sapiens	Q13526	PF00397		train
759	1	urn:mavedb:00000888-a-1	https://www.mavedb.org/score-sets/urn:mavedb:00000888-a-1	MAGI3 WW domain	Homo sapiens	Q5TCQ9	PF00397		train
947	1	urn:mavedb:00001086-a-1	https://www.mavedb.org/score-sets/urn:mavedb:00001086-a-1	STXBP4 WW domain	Homo sapiens	Q6ZWJ1	PF00397		train
758	1	urn:mavedb:00000887-a-1	https://www.mavedb.org/score-sets/urn:mavedb:00000887-a-1	MAGI2 WW domain	Homo sapiens	Q86UL8	PF00397		train
688	1	urn:mavedb:00000817-a-1	https://www.mavedb.org/score-sets/urn:mavedb:00000817-a-1	FNBP4 WW domain	Homo sapiens	Q8N3X1	PF00397		train
689	1	urn:mavedb:00000818-a-1	https://www.mavedb.org/score-sets/urn:mavedb:00000818-a-1	FNBP4 WW domain	Homo sapiens	Q8N3X1	PF00397		train
727	1	urn:mavedb:00000856-a-1	https://www.mavedb.org/score-sets/urn:mavedb:00000856-a-1	ITCH WW domain	Homo sapiens	Q96J02	PF00397		train
728	1	urn:mavedb:00000857-a-1	https://www.mavedb.org/score-sets/urn:mavedb:00000857-a-1	ITCH WW domain	Homo sapiens	Q96J02	PF00397		train
800	1	urn:mavedb:00000931-a-1	https://www.mavedb.org/score-sets/urn:mavedb:00000931-a-1	NEDD4L WW domain	Homo sapiens	Q96PU5	PF00397		train
801	1	urn:mavedb:00000932-a-1	https://www.mavedb.org/score-sets/urn:mavedb:00000932-a-1	NEDD4L WW domain	Homo sapiens	Q96PU5	PF00397		train
802	1	urn:mavedb:00000933-a-1	https://www.mavedb.org/score-sets/urn:mavedb:00000933-a-1	NEDD4L WW domain	Homo sapiens	Q96PU5	PF00397		train
753	1	urn:mavedb:00000882-a-1	https://www.mavedb.org/score-sets/urn:mavedb:00000882-a-1	MAGI1 WW domain	Homo sapiens	Q96QZ7	PF00397		train
754	1	urn:mavedb:00000883-a-1	https://www.mavedb.org/score-sets/urn:mavedb:00000883-a-1	MAGI1 WW domain	Homo sapiens	Q96QZ7	PF00397		train
907	1	urn:mavedb:00001044-a-1	https://www.mavedb.org/score-sets/urn:mavedb:00001044-a-1	SETD2 WW domain	Homo sapiens	Q9BYW2	PF00397		train
1002	1	urn:mavedb:00001144-a-1	https://www.mavedb.org/score-sets/urn:mavedb:00001144-a-1	WWTR1 WW domain	Homo sapiens	Q9GZV5	PF00397	train	train
1000	1	urn:mavedb:00001142-a-1	https://www.mavedb.org/score-sets/urn:mavedb:00001142-a-1	WWP1 WW domain	Homo sapiens	Q9H0M0	PF00397		train
923	1	urn:mavedb:00001060-a-1	https://www.mavedb.org/score-sets/urn:mavedb:00001060-a-1	SMURF2 WW domain	Homo sapiens	Q9HAU4	PF00397		train
716	1	urn:mavedb:00000845-a-1	https://www.mavedb.org/score-sets/urn:mavedb:00000845-a-1	HECW2 WW domain	Homo sapiens	Q9P2P5	PF00397	train	train
593	1	urn:mavedb:00000717-a-1	https://www.mavedb.org/score-sets/urn:mavedb:00000717-a-1	CBX5 Chromo domain	Homo sapiens	P45973	PF00385		train
600	1	urn:mavedb:00000724-a-1	https://www.mavedb.org/score-sets/urn:mavedb:00000724-a-1	CHD4 Chromo domain	Homo sapiens	Q14839	PF00385	train	train	train
697	1	urn:mavedb:00000826-a-1	https://www.mavedb.org/score-sets/urn:mavedb:00000826-a-1	GATAD2B Zinc finger, GATA-type domain	Homo sapiens	Q8WXI9	PF00320	train	train
881	1	urn:mavedb:00001015-a-1	https://www.mavedb.org/score-sets/urn:mavedb:00001015-a-1	RERE Zinc finger, GATA-type domain	Homo sapiens	Q9P2R6	PF00320	train	train	train
624	1	urn:mavedb:00000749-a-1	https://www.mavedb.org/score-sets/urn:mavedb:00000749-a-1	CSDE1 Cold-shock protein, DNA-binding domain	Homo sapiens	O75534	PF00313		train
625	1	urn:mavedb:00000750-a-1	https://www.mavedb.org/score-sets/urn:mavedb:00000750-a-1	CSDE1 Cold-shock protein, DNA-binding domain	Homo sapiens	O75534	PF00313		train
626	1	urn:mavedb:00000751-a-1	https://www.mavedb.org/score-sets/urn:mavedb:00000751-a-1	CSDE1 Cold-shock protein, DNA-binding domain	Homo sapiens	O75534	PF00313		train
1056	3	urn:mavedb:00000752-a-1	https://www.mavedb.org/score-sets/urn:mavedb:00000752-a-1	cspA Cold-shock protein, DNA-binding domain	Escherichia coli K-12	P0A9X9	PF00313		train
1009	1	urn:mavedb:00001151-a-1	https://www.mavedb.org/score-sets/urn:mavedb:00001151-a-1	YBX3 Cold-shock protein, DNA-binding domain	Homo sapiens	P16989	PF00313		train
1057	4	urn:mavedb:00000753-a-1	https://www.mavedb.org/score-sets/urn:mavedb:00000753-a-1	cspB Cold-shock protein, DNA-binding domain	Bacillus subtilis subsp. subtilis str. 168	P32081	PF00313		train
1058	5	urn:mavedb:00000754-a-1	https://www.mavedb.org/score-sets/urn:mavedb:00000754-a-1	cspB Cold-shock protein, DNA-binding domain	[Bacillus] caldolyticus	P41016	PF00313		train	train
1007	1	urn:mavedb:00001149-a-1	https://www.mavedb.org/score-sets/urn:mavedb:00001149-a-1	YBX1 Cold-shock protein, DNA-binding domain	Homo sapiens	P67809	PF00313		train
1008	1	urn:mavedb:00001150-a-1	https://www.mavedb.org/score-sets/urn:mavedb:00001150-a-1	YBX2 Cold-shock protein, DNA-binding domain	Homo sapiens	Q9Y2T7	PF00313		train
1064	10	urn:mavedb:00000965-a-1	https://www.mavedb.org/score-sets/urn:mavedb:00000965-a-1	Potato inhibitor I family	Hordeum vulgare	P01053	PF00280		train	train
1063	9	urn:mavedb:00000964-a-1	https://www.mavedb.org/score-sets/urn:mavedb:00000964-a-1	Potato inhibitor I family	Cucurbita maxima	P19873	PF00280		train
786	1	urn:mavedb:00000915-a-1	https://www.mavedb.org/score-sets/urn:mavedb:00000915-a-1	MYB SANT/Myb domain	Homo sapiens	P10242	PF00249		test
787	1	urn:mavedb:00000916-a-1	https://www.mavedb.org/score-sets/urn:mavedb:00000916-a-1	MYB SANT/Myb domain	Homo sapiens	P10242	PF00249		train
961	1	urn:mavedb:00001100-a-1	https://www.mavedb.org/score-sets/urn:mavedb:00001100-a-1	TERF2 SANT/Myb domain	Homo sapiens	Q15554	PF00249		train
790	1	urn:mavedb:00000919-a-1	https://www.mavedb.org/score-sets/urn:mavedb:00000919-a-1	MYSM1 SANT/Myb domain	Homo sapiens	Q5VVJ2	PF00249	train	test
772	1	urn:mavedb:00000901-a-1	https://www.mavedb.org/score-sets/urn:mavedb:00000901-a-1	MIS18BP1 SANT/Myb domain	Homo sapiens	Q6P0N0	PF00249		train
1054	1	urn:mavedb:00001196-a-1	https://www.mavedb.org/score-sets/urn:mavedb:00001196-a-1	ZZZ3 SANT/Myb domain	Homo sapiens	Q8IYH5	PF00249		test	train
921	1	urn:mavedb:00001058-a-1	https://www.mavedb.org/score-sets/urn:mavedb:00001058-a-1	SMARCC2 SANT/Myb domain	Homo sapiens	Q8TAQ2	PF00249		train
920	1	urn:mavedb:00001057-a-1	https://www.mavedb.org/score-sets/urn:mavedb:00001057-a-1	SMARCC1 SANT/Myb domain	Homo sapiens	Q92922	PF00249		train
648	1	urn:mavedb:00000777-a-1	https://www.mavedb.org/score-sets/urn:mavedb:00000777-a-1	DNAJC1 SANT/Myb domain	Homo sapiens	Q96KC8	PF00249		train
650	1	urn:mavedb:00000779-a-1	https://www.mavedb.org/score-sets/urn:mavedb:00000779-a-1	DNAJC2 SANT/Myb domain	Homo sapiens	Q99543	PF00249		train
783	1	urn:mavedb:00000912-a-1	https://www.mavedb.org/score-sets/urn:mavedb:00000912-a-1	MTA3 SANT/Myb domain	Homo sapiens	Q9BTC8	PF00249	train	train
880	1	urn:mavedb:00001014-a-1	https://www.mavedb.org/score-sets/urn:mavedb:00001014-a-1	RCOR3 SANT/Myb domain	Homo sapiens	Q9P2K3	PF00249		train
879	1	urn:mavedb:00001013-a-1	https://www.mavedb.org/score-sets/urn:mavedb:00001013-a-1	RCOR1 SANT/Myb domain	Homo sapiens	Q9UKL0	PF00249		train
643	1	urn:mavedb:00000772-a-1	https://www.mavedb.org/score-sets/urn:mavedb:00000772-a-1	DMTF1 SANT/Myb domain	Homo sapiens	Q9Y222	PF00249	train	train
798	1	urn:mavedb:00000929-a-1	https://www.mavedb.org/score-sets/urn:mavedb:00000929-a-1	NCOR2 SANT/Myb domain	Homo sapiens	Q9Y618	PF00249		train
793	1	urn:mavedb:00000924-a-1	https://www.mavedb.org/score-sets/urn:mavedb:00000924-a-1	NA Ubiquitin-like domain	Homo sapiens	A0A2R8Y422	PF00240		train	train
646	1	urn:mavedb:00000775-a-1	https://www.mavedb.org/score-sets/urn:mavedb:00000775-a-1	DNAJB5 DnaJ domain	Homo sapiens	O75953	PF00226		train
645	1	urn:mavedb:00000774-a-1	https://www.mavedb.org/score-sets/urn:mavedb:00000774-a-1	DNAJB1 DnaJ domain	Homo sapiens	P25685	PF00226		test
647	1	urn:mavedb:00000776-a-1	https://www.mavedb.org/score-sets/urn:mavedb:00000776-a-1	DNAJB7 DnaJ domain	Homo sapiens	Q7Z6W7	PF00226		train
652	1	urn:mavedb:00000781-a-1	https://www.mavedb.org/score-sets/urn:mavedb:00000781-a-1	DNAJC7 DnaJ domain	Homo sapiens	Q99615	PF00226		train
651	1	urn:mavedb:00000780-a-1	https://www.mavedb.org/score-sets/urn:mavedb:00000780-a-1	DNAJC5 DnaJ domain	Homo sapiens	Q9H3Z4	PF00226		train	train
644	1	urn:mavedb:00000773-a-1	https://www.mavedb.org/score-sets/urn:mavedb:00000773-a-1	DNAJB11 DnaJ domain	Homo sapiens	Q9UBS4	PF00226		train
948	1	urn:mavedb:00001087-a-1	https://www.mavedb.org/score-sets/urn:mavedb:00001087-a-1	SUOX Cytochrome b5-like heme/steroid binding domain	Homo sapiens	P51687	PF00173	train	train	train
834	1	urn:mavedb:00000968-a-1	https://www.mavedb.org/score-sets/urn:mavedb:00000968-a-1	POU2F2 POU-specific domain	Homo sapiens	P09086	PF00157		train
833	1	urn:mavedb:00000967-a-1	https://www.mavedb.org/score-sets/urn:mavedb:00000967-a-1	POU2F1 POU-specific domain	Homo sapiens	P14859	PF00157		train
840	1	urn:mavedb:00000974-a-1	https://www.mavedb.org/score-sets/urn:mavedb:00000974-a-1	POU3F3 POU-specific domain	Homo sapiens	P20264	PF00157		train
838	1	urn:mavedb:00000972-a-1	https://www.mavedb.org/score-sets/urn:mavedb:00000972-a-1	POU3F2 POU-specific domain	Homo sapiens	P20265	PF00157		train
832	1	urn:mavedb:00000966-a-1	https://www.mavedb.org/score-sets/urn:mavedb:00000966-a-1	POU1F1 POU-specific domain	Homo sapiens	P28069	PF00157	train	train
842	1	urn:mavedb:00000976-a-1	https://www.mavedb.org/score-sets/urn:mavedb:00000976-a-1	POU4F1 POU-specific domain	Homo sapiens	Q01851	PF00157		test
845	1	urn:mavedb:00000979-a-1	https://www.mavedb.org/score-sets/urn:mavedb:00000979-a-1	POU5F1 POU-specific domain	Homo sapiens	Q01860	PF00157		train
836	1	urn:mavedb:00000970-a-1	https://www.mavedb.org/score-sets/urn:mavedb:00000970-a-1	POU3F1 POU-specific domain	Homo sapiens	Q03052	PF00157		train
843	1	urn:mavedb:00000977-a-1	https://www.mavedb.org/score-sets/urn:mavedb:00000977-a-1	POU4F2 POU-specific domain	Homo sapiens	Q12837	PF00157		test	train
846	1	urn:mavedb:00000980-a-1	https://www.mavedb.org/score-sets/urn:mavedb:00000980-a-1	POU6F1 POU-specific domain	Homo sapiens	Q14863	PF00157		train
844	1	urn:mavedb:00000978-a-1	https://www.mavedb.org/score-sets/urn:mavedb:00000978-a-1	POU4F3 POU-specific domain	Homo sapiens	Q15319	PF00157	train	train
835	1	urn:mavedb:00000969-a-1	https://www.mavedb.org/score-sets/urn:mavedb:00000969-a-1	POU2F3 POU-specific domain	Homo sapiens	Q9UKI9	PF00157		train
875	1	urn:mavedb:00001009-a-1	https://www.mavedb.org/score-sets/urn:mavedb:00001009-a-1	RASGRP1 Protein kinase C-like, phorbol ester/diacylglycerol-binding domain	Homo sapiens	O95267	PF00130	train	train
854	1	urn:mavedb:00000988-a-1	https://www.mavedb.org/score-sets/urn:mavedb:00000988-a-1	PRKCD Protein kinase C-like, phorbol ester/diacylglycerol-binding domain	Homo sapiens	Q05655	PF00130		train	train
569	1	urn:mavedb:00000693-a-1	https://www.mavedb.org/score-sets/urn:mavedb:00000693-a-1	ARHGEF28 Protein kinase C-like, phorbol ester/diacylglycerol-binding domain	Homo sapiens	Q8N1W1	PF00130		train
672	1	urn:mavedb:00000801-a-1	https://www.mavedb.org/score-sets/urn:mavedb:00000801-a-1	ESRRB Zinc finger, nuclear hormone receptor-type domain	Homo sapiens	O95718	PF00105	train	train
808	1	urn:mavedb:00000939-a-1	https://www.mavedb.org/score-sets/urn:mavedb:00000939-a-1	NR3C1 Zinc finger, nuclear hormone receptor-type domain	Homo sapiens	P04150	PF00105		train	test
809	1	urn:mavedb:00000940-a-1	https://www.mavedb.org/score-sets/urn:mavedb:00000940-a-1	NR3C2 Zinc finger, nuclear hormone receptor-type domain	Homo sapiens	P08235	PF00105	train	train
573	1	urn:mavedb:00000697-a-1	https://www.mavedb.org/score-sets/urn:mavedb:00000697-a-1	AR Zinc finger, nuclear hormone receptor-type domain	Homo sapiens	P10275	PF00105		train
807	1	urn:mavedb:00000938-a-1	https://www.mavedb.org/score-sets/urn:mavedb:00000938-a-1	NR2F1 Zinc finger, nuclear hormone receptor-type domain	Homo sapiens	P10589	PF00105	test	test
872	1	urn:mavedb:00001006-a-1	https://www.mavedb.org/score-sets/urn:mavedb:00001006-a-1	RARB Zinc finger, nuclear hormone receptor-type domain	Homo sapiens	P10826	PF00105	train	train
891	1	urn:mavedb:00001027-a-1	https://www.mavedb.org/score-sets/urn:mavedb:00001027-a-1	RXRA Zinc finger, nuclear hormone receptor-type domain	Homo sapiens	P19793	PF00105	train	train
810	1	urn:mavedb:00000941-a-1	https://www.mavedb.org/score-sets/urn:mavedb:00000941-a-1	NR4A2 Zinc finger, nuclear hormone receptor-type domain	Homo sapiens	P43354	PF00105		train
848	1	urn:mavedb:00000982-a-1	https://www.mavedb.org/score-sets/urn:mavedb:00000982-a-1	PPARD Zinc finger, nuclear hormone receptor-type domain	Homo sapiens	Q03181	PF00105		train
806	1	urn:mavedb:00000937-a-1	https://www.mavedb.org/score-sets/urn:mavedb:00000937-a-1	NR1D2 Zinc finger, nuclear hormone receptor-type domain	Homo sapiens	Q14995	PF00105		train
679	1	urn:mavedb:00000808-a-1	https://www.mavedb.org/score-sets/urn:mavedb:00000808-a-1	FEZF1 Zinc finger C2H2-type domain	Homo sapiens	A0PJY2	PF00096		train
743	1	urn:mavedb:00000872-a-1	https://www.mavedb.org/score-sets/urn:mavedb:00000872-a-1	KLF11 Zinc finger C2H2-type domain	Homo sapiens	O14901	PF00096		train
1014	1	urn:mavedb:00001156-a-1	https://www.mavedb.org/score-sets/urn:mavedb:00001156-a-1	ZBTB24 Zinc finger C2H2-type domain	Homo sapiens	O43167	PF00096		train
1015	1	urn:mavedb:00001157-a-1	https://www.mavedb.org/score-sets/urn:mavedb:00001157-a-1	ZBTB24 Zinc finger C2H2-type domain	Homo sapiens	O43167	PF00096		train
1046	1	urn:mavedb:00001188-a-1	https://www.mavedb.org/score-sets/urn:mavedb:00001188-a-1	ZNF292 Zinc finger C2H2-type domain	Homo sapiens	O60281	PF00096	train	train
1035	1	urn:mavedb:00001177-a-1	https://www.mavedb.org/score-sets/urn:mavedb:00001177-a-1	ZIC3 Zinc finger C2H2-type domain	Homo sapiens	O60481	PF00096	train	test
701	1	urn:mavedb:00000830-a-1	https://www.mavedb.org/score-sets/urn:mavedb:00000830-a-1	GLI1 Zinc finger C2H2-type domain	Homo sapiens	P08151	PF00096		train
702	1	urn:mavedb:00000831-a-1	https://www.mavedb.org/score-sets/urn:mavedb:00000831-a-1	GLI2 Zinc finger C2H2-type domain	Homo sapiens	P10070	PF00096		train
703	1	urn:mavedb:00000832-a-1	https://www.mavedb.org/score-sets/urn:mavedb:00000832-a-1	GLI3 Zinc finger C2H2-type domain	Homo sapiens	P10071	PF00096	train	train	train
1010	1	urn:mavedb:00001152-a-1	https://www.mavedb.org/score-sets/urn:mavedb:00001152-a-1	YY1 Zinc finger C2H2-type domain	Homo sapiens	P25490	PF00096		train
1019	1	urn:mavedb:00001161-a-1	https://www.mavedb.org/score-sets/urn:mavedb:00001161-a-1	ZEB1 Zinc finger C2H2-type domain	Homo sapiens	P37275	PF00096	train	train
1049	1	urn:mavedb:00001191-a-1	https://www.mavedb.org/score-sets/urn:mavedb:00001191-a-1	ZNF81 Zinc finger C2H2-type domain	Homo sapiens	P51508	PF00096		train
1050	1	urn:mavedb:00001192-a-1	https://www.mavedb.org/score-sets/urn:mavedb:00001192-a-1	ZNF81 Zinc finger C2H2-type domain	Homo sapiens	P51508	PF00096		train
850	1	urn:mavedb:00000984-a-1	https://www.mavedb.org/score-sets/urn:mavedb:00000984-a-1	PRDM15 Zinc finger C2H2-type domain	Homo sapiens	P57071	PF00096		train
698	1	urn:mavedb:00000827-a-1	https://www.mavedb.org/score-sets/urn:mavedb:00000827-a-1	GFI1B Zinc finger C2H2-type domain	Homo sapiens	Q5VTD9	PF00096	train	train
704	1	urn:mavedb:00000833-a-1	https://www.mavedb.org/score-sets/urn:mavedb:00000833-a-1	GLIS3 Zinc finger C2H2-type domain	Homo sapiens	Q8NEA6	PF00096		train
705	1	urn:mavedb:00000834-a-1	https://www.mavedb.org/score-sets/urn:mavedb:00000834-a-1	GLIS3 Zinc finger C2H2-type domain	Homo sapiens	Q8NEA6	PF00096		train
935	1	urn:mavedb:00001073-a-1	https://www.mavedb.org/score-sets/urn:mavedb:00001073-a-1	SP7 Zinc finger C2H2-type domain	Homo sapiens	Q8TDD2	PF00096		train
699	1	urn:mavedb:00000828-a-1	https://www.mavedb.org/score-sets/urn:mavedb:00000828-a-1	GFI1 Zinc finger C2H2-type domain	Homo sapiens	Q99684	PF00096	test	train
700	1	urn:mavedb:00000829-a-1	https://www.mavedb.org/score-sets/urn:mavedb:00000829-a-1	GFI1 Zinc finger C2H2-type domain	Homo sapiens	Q99684	PF00096	train	test
812	1	urn:mavedb:00000943-a-1	https://www.mavedb.org/score-sets/urn:mavedb:00000943-a-1	OVOL2 Zinc finger C2H2-type domain	Homo sapiens	Q9BRP0	PF00096		train
1047	1	urn:mavedb:00001189-a-1	https://www.mavedb.org/score-sets/urn:mavedb:00001189-a-1	ZNF408 Zinc finger C2H2-type domain	Homo sapiens	Q9H9D4	PF00096		train
851	1	urn:mavedb:00000985-a-1	https://www.mavedb.org/score-sets/urn:mavedb:00000985-a-1	PRDM16 Zinc finger C2H2-type domain	Homo sapiens	Q9HAZ2	PF00096		train
1011	1	urn:mavedb:00001153-a-1	https://www.mavedb.org/score-sets/urn:mavedb:00001153-a-1	ZBTB20 Zinc finger C2H2-type domain	Homo sapiens	Q9HC78	PF00096		train
1012	1	urn:mavedb:00001154-a-1	https://www.mavedb.org/score-sets/urn:mavedb:00001154-a-1	ZBTB20 Zinc finger C2H2-type domain	Homo sapiens	Q9HC78	PF00096		train
1013	1	urn:mavedb:00001155-a-1	https://www.mavedb.org/score-sets/urn:mavedb:00001155-a-1	ZBTB20 Zinc finger C2H2-type domain	Homo sapiens	Q9HC78	PF00096		train
853	1	urn:mavedb:00000987-a-1	https://www.mavedb.org/score-sets/urn:mavedb:00000987-a-1	PRDM8 Zinc finger C2H2-type domain	Homo sapiens	Q9NQV8	PF00096	train	train
852	1	urn:mavedb:00000986-a-1	https://www.mavedb.org/score-sets/urn:mavedb:00000986-a-1	PRDM5 Zinc finger C2H2-type domain	Homo sapiens	Q9NQX1	PF00096		train
894	1	urn:mavedb:00001031-a-1	https://www.mavedb.org/score-sets/urn:mavedb:00001031-a-1	SALL1 Zinc finger C2H2-type domain	Homo sapiens	Q9NSC2	PF00096		train
1031	1	urn:mavedb:00001173-a-1	https://www.mavedb.org/score-sets/urn:mavedb:00001173-a-1	ZFP57 Zinc finger C2H2-type domain	Homo sapiens	Q9NU63	PF00096		train
895	1	urn:mavedb:00001032-a-1	https://www.mavedb.org/score-sets/urn:mavedb:00001032-a-1	SALL4 Zinc finger C2H2-type domain	Homo sapiens	Q9UJQ4	PF00096		train
896	1	urn:mavedb:00001033-a-1	https://www.mavedb.org/score-sets/urn:mavedb:00001033-a-1	SALL4 Zinc finger C2H2-type domain	Homo sapiens	Q9UJQ4	PF00096		train
897	1	urn:mavedb:00001034-a-1	https://www.mavedb.org/score-sets/urn:mavedb:00001034-a-1	SALL4 Zinc finger C2H2-type domain	Homo sapiens	Q9UJQ4	PF00096		train
1045	1	urn:mavedb:00001187-a-1	https://www.mavedb.org/score-sets/urn:mavedb:00001187-a-1	ZNF148 Zinc finger C2H2-type domain	Homo sapiens	Q9UQR1	PF00096	train	train
1028	1	urn:mavedb:00001170-a-1	https://www.mavedb.org/score-sets/urn:mavedb:00001170-a-1	ZFP30 Zinc finger C2H2-type domain	Homo sapiens	Q9Y2G7	PF00096		train
1048	1	urn:mavedb:00001190-a-1	https://www.mavedb.org/score-sets/urn:mavedb:00001190-a-1	ZNF711 Zinc finger C2H2-type domain	Homo sapiens	Q9Y462	PF00096		train
827	1	urn:mavedb:00000959-a-1	https://www.mavedb.org/score-sets/urn:mavedb:00000959-a-1	PHOX2A Homeobox domain	Homo sapiens	O14813	PF00046	train	train
911	1	urn:mavedb:00001048-a-1	https://www.mavedb.org/score-sets/urn:mavedb:00001048-a-1	SHOX Homeobox domain	Homo sapiens	O15266	PF00046	train	train
611	1	urn:mavedb:00000736-a-1	https://www.mavedb.org/score-sets/urn:mavedb:00000736-a-1	CRX Homeobox domain	Homo sapiens	O43186	PF00046	train	train
855	1	urn:mavedb:00000989-a-1	https://www.mavedb.org/score-sets/urn:mavedb:00000989-a-1	PROP1 Homeobox domain	Homo sapiens	O75360	PF00046	test	train
561	1	urn:mavedb:00000685-a-1	https://www.mavedb.org/score-sets/urn:mavedb:00000685-a-1	ALX3 Homeobox domain	Homo sapiens	O95076	PF00046		test
915	1	urn:mavedb:00001052-a-1	https://www.mavedb.org/score-sets/urn:mavedb:00001052-a-1	SIX3 Homeobox domain	Homo sapiens	O95343	PF00046	train	train
916	1	urn:mavedb:00001053-a-1	https://www.mavedb.org/score-sets/urn:mavedb:00001053-a-1	SIX6 Homeobox domain	Homo sapiens	O95475	PF00046	train	train
724	1	urn:mavedb:00000853-a-1	https://www.mavedb.org/score-sets/urn:mavedb:00000853-a-1	HOXB1 Homeobox domain	Homo sapiens	P14653	PF00046		test
839	1	urn:mavedb:00000973-a-1	https://www.mavedb.org/score-sets/urn:mavedb:00000973-a-1	POU3F3 Homeobox domain	Homo sapiens	P20264	PF00046		train
837	1	urn:mavedb:00000971-a-1	https://www.mavedb.org/score-sets/urn:mavedb:00000971-a-1	POU3F2 Homeobox domain	Homo sapiens	P20265	PF00046		train
819	1	urn:mavedb:00000950-a-1	https://www.mavedb.org/score-sets/urn:mavedb:00000950-a-1	PAX7 Homeobox domain	Homo sapiens	P23759	PF00046	train	train
818	1	urn:mavedb:00000949-a-1	https://www.mavedb.org/score-sets/urn:mavedb:00000949-a-1	PAX6 Homeobox domain	Homo sapiens	P26367	PF00046	train	train
781	1	urn:mavedb:00000910-a-1	https://www.mavedb.org/score-sets/urn:mavedb:00000910-a-1	MSX1 Homeobox domain	Homo sapiens	P28360	PF00046	train	train
811	1	urn:mavedb:00000942-a-1	https://www.mavedb.org/score-sets/urn:mavedb:00000942-a-1	OTX2 Homeobox domain	Homo sapiens	P32243	PF00046		train	train
782	1	urn:mavedb:00000911-a-1	https://www.mavedb.org/score-sets/urn:mavedb:00000911-a-1	MSX2 Homeobox domain	Homo sapiens	P35548	PF00046	train	train
631	1	urn:mavedb:00000760-a-1	https://www.mavedb.org/score-sets/urn:mavedb:00000760-a-1	CUX1 Homeobox domain	Homo sapiens	P39880	PF00046		test
841	1	urn:mavedb:00000975-a-1	https://www.mavedb.org/score-sets/urn:mavedb:00000975-a-1	POU3F4 Homeobox domain	Homo sapiens	P49335	PF00046	train	train
863	1	urn:mavedb:00000997-a-1	https://www.mavedb.org/score-sets/urn:mavedb:00000997-a-1	PRRX1 Homeobox domain	Homo sapiens	P54821	PF00046	train	train
709	1	urn:mavedb:00000838-a-1	https://www.mavedb.org/score-sets/urn:mavedb:00000838-a-1	GSC Homeobox domain	Homo sapiens	P56915	PF00046		train
847	1	urn:mavedb:00000981-a-1	https://www.mavedb.org/score-sets/urn:mavedb:00000981-a-1	POU6F2 Homeobox domain	Homo sapiens	P78424	PF00046	train	train
913	1	urn:mavedb:00001050-a-1	https://www.mavedb.org/score-sets/urn:mavedb:00001050-a-1	SIX1 Homeobox domain	Homo sapiens	Q15475	PF00046	train	train
560	1	urn:mavedb:00000684-a-1	https://www.mavedb.org/score-sets/urn:mavedb:00000684-a-1	ALX1 Homeobox domain	Homo sapiens	Q15699	PF00046		train
1022	1	urn:mavedb:00001164-a-1	https://www.mavedb.org/score-sets/urn:mavedb:00001164-a-1	ZFHX3 Homeobox domain	Homo sapiens	Q15911	PF00046		train
1023	1	urn:mavedb:00001165-a-1	https://www.mavedb.org/score-sets/urn:mavedb:00001165-a-1	ZFHX3 Homeobox domain	Homo sapiens	Q15911	PF00046		train
1024	1	urn:mavedb:00001166-a-1	https://www.mavedb.org/score-sets/urn:mavedb:00001166-a-1	ZFHX3 Homeobox domain	Homo sapiens	Q15911	PF00046		train
994	1	urn:mavedb:00001134-a-1	https://www.mavedb.org/score-sets/urn:mavedb:00001134-a-1	VAX1 Homeobox domain	Homo sapiens	Q5SQQ9	PF00046	train	train
1025	1	urn:mavedb:00001167-a-1	https://www.mavedb.org/score-sets/urn:mavedb:00001167-a-1	ZFHX4 Homeobox domain	Homo sapiens	Q86UP3	PF00046		train
1026	1	urn:mavedb:00001168-a-1	https://www.mavedb.org/score-sets/urn:mavedb:00001168-a-1	ZFHX4 Homeobox domain	Homo sapiens	Q86UP3	PF00046		train
1027	1	urn:mavedb:00001169-a-1	https://www.mavedb.org/score-sets/urn:mavedb:00001169-a-1	ZFHX4 Homeobox domain	Homo sapiens	Q86UP3	PF00046		train
642	1	urn:mavedb:00000771-a-1	https://www.mavedb.org/score-sets/urn:mavedb:00000771-a-1	DMBX1 Homeobox domain	Homo sapiens	Q8NFW5	PF00046		test
572	1	urn:mavedb:00000696-a-1	https://www.mavedb.org/score-sets/urn:mavedb:00000696-a-1	ARX Homeobox domain	Homo sapiens	Q96QS3	PF00046		train
710	1	urn:mavedb:00000839-a-1	https://www.mavedb.org/score-sets/urn:mavedb:00000839-a-1	GSX2 Homeobox domain	Homo sapiens	Q9BZM3	PF00046		train
1021	1	urn:mavedb:00001163-a-1	https://www.mavedb.org/score-sets/urn:mavedb:00001163-a-1	ZFHX2 Homeobox domain	Homo sapiens	Q9C0A1	PF00046		train
562	1	urn:mavedb:00000686-a-1	https://www.mavedb.org/score-sets/urn:mavedb:00000686-a-1	ALX4 Homeobox domain	Homo sapiens	Q9H161	PF00046		test
558	1	urn:mavedb:00000682-a-1	https://www.mavedb.org/score-sets/urn:mavedb:00000682-a-1	ADNP Homeobox domain	Homo sapiens	Q9H2P0	PF00046		test
914	1	urn:mavedb:00001051-a-1	https://www.mavedb.org/score-sets/urn:mavedb:00001051-a-1	SIX2 Homeobox domain	Homo sapiens	Q9NPC8	PF00046	train	train
718	1	urn:mavedb:00000847-a-1	https://www.mavedb.org/score-sets/urn:mavedb:00000847-a-1	HESX1 Homeobox domain	Homo sapiens	Q9UBX0	PF00046	train	train
944	1	urn:mavedb:00001083-a-1	https://www.mavedb.org/score-sets/urn:mavedb:00001083-a-1	STAU1 Double-stranded RNA-binding domain	Homo sapiens	O95793	PF00035		train
555	1	urn:mavedb:00000679-a-1	https://www.mavedb.org/score-sets/urn:mavedb:00000679-a-1	ADARB1 Double-stranded RNA-binding domain	Homo sapiens	P78563	PF00035	train	train	train
612	1	urn:mavedb:00000737-a-1	https://www.mavedb.org/score-sets/urn:mavedb:00000737-a-1	CRYBA1 Beta/gamma crystallin domain	Homo sapiens	P05813	PF00030		train
620	1	urn:mavedb:00000745-a-1	https://www.mavedb.org/score-sets/urn:mavedb:00000745-a-1	CRYGC Beta/gamma crystallin domain	Homo sapiens	P07315	PF00030		test	train
621	1	urn:mavedb:00000746-a-1	https://www.mavedb.org/score-sets/urn:mavedb:00000746-a-1	CRYGC Beta/gamma crystallin domain	Homo sapiens	P07315	PF00030		train
618	1	urn:mavedb:00000743-a-1	https://www.mavedb.org/score-sets/urn:mavedb:00000743-a-1	CRYGB Beta/gamma crystallin domain	Homo sapiens	P07316	PF00030		train
619	1	urn:mavedb:00000744-a-1	https://www.mavedb.org/score-sets/urn:mavedb:00000744-a-1	CRYGB Beta/gamma crystallin domain	Homo sapiens	P07316	PF00030		train
622	1	urn:mavedb:00000747-a-1	https://www.mavedb.org/score-sets/urn:mavedb:00000747-a-1	CRYGD Beta/gamma crystallin domain	Homo sapiens	P07320	PF00030		train
617	1	urn:mavedb:00000742-a-1	https://www.mavedb.org/score-sets/urn:mavedb:00000742-a-1	CRYGA Beta/gamma crystallin domain	Homo sapiens	P11844	PF00030		train
623	1	urn:mavedb:00000748-a-1	https://www.mavedb.org/score-sets/urn:mavedb:00000748-a-1	CRYGS Beta/gamma crystallin domain	Homo sapiens	P22914	PF00030	train	train
615	1	urn:mavedb:00000740-a-1	https://www.mavedb.org/score-sets/urn:mavedb:00000740-a-1	CRYBB2 Beta/gamma crystallin domain	Homo sapiens	P43320	PF00030		train
613	1	urn:mavedb:00000738-a-1	https://www.mavedb.org/score-sets/urn:mavedb:00000738-a-1	CRYBA4 Beta/gamma crystallin domain	Homo sapiens	P53673	PF00030	train	train
614	1	urn:mavedb:00000739-a-1	https://www.mavedb.org/score-sets/urn:mavedb:00000739-a-1	CRYBB1 Beta/gamma crystallin domain	Homo sapiens	P53674	PF00030		train
616	1	urn:mavedb:00000741-a-1	https://www.mavedb.org/score-sets/urn:mavedb:00000741-a-1	CRYBG2 Beta/gamma crystallin domain	Homo sapiens	Q8N1P7	PF00030		train
909	1	urn:mavedb:00001046-a-1	https://www.mavedb.org/score-sets/urn:mavedb:00001046-a-1	SH3PXD2B SH3 domain	Homo sapiens	A1X283	PF00018	train	test
910	1	urn:mavedb:00001047-a-1	https://www.mavedb.org/score-sets/urn:mavedb:00001047-a-1	SH3PXD2B SH3 domain	Homo sapiens	A1X283	PF00018		train
805	1	urn:mavedb:00000936-a-1	https://www.mavedb.org/score-sets/urn:mavedb:00000936-a-1	NPHP1 SH3 domain	Homo sapiens	O15259	PF00018	train	train
942	1	urn:mavedb:00001081-a-1	https://www.mavedb.org/score-sets/urn:mavedb:00001081-a-1	SRGAP3 SH3 domain	Homo sapiens	O43295	PF00018		train
864	1	urn:mavedb:00000998-a-1	https://www.mavedb.org/score-sets/urn:mavedb:00000998-a-1	PSTPIP1 SH3 domain	Homo sapiens	O43586	PF00018	train	train
552	1	urn:mavedb:00000676-a-1	https://www.mavedb.org/score-sets/urn:mavedb:00000676-a-1	ABL1 SH3 domain	Homo sapiens	P00519	PF00018	train	train
936	1	urn:mavedb:00001074-a-1	https://www.mavedb.org/score-sets/urn:mavedb:00001074-a-1	SPTA1 SH3 domain	Homo sapiens	P02549	PF00018	train	train
746	1	urn:mavedb:00000875-a-1	https://www.mavedb.org/score-sets/urn:mavedb:00000875-a-1	LCK SH3 domain	Homo sapiens	P06239	PF00018		train	train
694	1	urn:mavedb:00000823-a-1	https://www.mavedb.org/score-sets/urn:mavedb:00000823-a-1	FYN SH3 domain	Homo sapiens	P06241	PF00018		train
1069	13	urn:mavedb:00001076-a-1	https://www.mavedb.org/score-sets/urn:mavedb:00001076-a-1	SPTAN1 SH3 domain	Gallus gallus	P07751	PF00018		train
714	1	urn:mavedb:00000843-a-1	https://www.mavedb.org/score-sets/urn:mavedb:00000843-a-1	HCK SH3 domain	Homo sapiens	P08631	PF00018		train
940	1	urn:mavedb:00001079-a-1	https://www.mavedb.org/score-sets/urn:mavedb:00001079-a-1	SRC SH3 domain	Homo sapiens	P12931	PF00018		train
794	1	urn:mavedb:00000925-a-1	https://www.mavedb.org/score-sets/urn:mavedb:00000925-a-1	NCF1 SH3 domain	Homo sapiens	P14598	PF00018	train	train
992	1	urn:mavedb:00001132-a-1	https://www.mavedb.org/score-sets/urn:mavedb:00001132-a-1	VAV1 SH3 domain	Homo sapiens	P15498	PF00018		train
993	1	urn:mavedb:00001133-a-1	https://www.mavedb.org/score-sets/urn:mavedb:00001133-a-1	VAV1 SH3 domain	Homo sapiens	P15498	PF00018		train
830	1	urn:mavedb:00000962-a-1	https://www.mavedb.org/score-sets/urn:mavedb:00000962-a-1	PLCG2 SH3 domain	Homo sapiens	P16885	PF00018		train
796	1	urn:mavedb:00000927-a-1	https://www.mavedb.org/score-sets/urn:mavedb:00000927-a-1	NCF2 SH3 domain	Homo sapiens	P19878	PF00018		train
797	1	urn:mavedb:00000928-a-1	https://www.mavedb.org/score-sets/urn:mavedb:00000928-a-1	NCF2 SH3 domain	Homo sapiens	P19878	PF00018	test	test
873	1	urn:mavedb:00001007-a-1	https://www.mavedb.org/score-sets/urn:mavedb:00001007-a-1	RASA1 SH3 domain	Homo sapiens	P20936	PF00018		train
582	1	urn:mavedb:00000706-a-1	https://www.mavedb.org/score-sets/urn:mavedb:00000706-a-1	BLK SH3 domain	Homo sapiens	P51451	PF00018		test
706	1	urn:mavedb:00000835-a-1	https://www.mavedb.org/score-sets/urn:mavedb:00000835-a-1	GRB2 SH3 domain	Homo sapiens	P62993	PF00018		test
586	1	urn:mavedb:00000710-a-1	https://www.mavedb.org/score-sets/urn:mavedb:00000710-a-1	BTK SH3 domain	Homo sapiens	Q06187	PF00018		train
729	1	urn:mavedb:00000858-a-1	https://www.mavedb.org/score-sets/urn:mavedb:00000858-a-1	ITK SH3 domain	Homo sapiens	Q08881	PF00018		train
668	1	urn:mavedb:00000797-a-1	https://www.mavedb.org/score-sets/urn:mavedb:00000797-a-1	EPS8 SH3 domain	Homo sapiens	Q12929	PF00018	train	train
788	1	urn:mavedb:00000917-a-1	https://www.mavedb.org/score-sets/urn:mavedb:00000917-a-1	MYO1E SH3 domain	Homo sapiens	Q12965	PF00018	train	train
730	1	urn:mavedb:00000859-a-1	https://www.mavedb.org/score-sets/urn:mavedb:00000859-a-1	ITSN1 SH3 domain	Homo sapiens	Q15811	PF00018		train
731	1	urn:mavedb:00000860-a-1	https://www.mavedb.org/score-sets/urn:mavedb:00000860-a-1	ITSN1 SH3 domain	Homo sapiens	Q15811	PF00018		train
733	1	urn:mavedb:00000862-a-1	https://www.mavedb.org/score-sets/urn:mavedb:00000862-a-1	ITSN1 SH3 domain	Homo sapiens	Q15811	PF00018		train
908	1	urn:mavedb:00001045-a-1	https://www.mavedb.org/score-sets/urn:mavedb:00001045-a-1	SH3D19 SH3 domain	Homo sapiens	Q5HYK7	PF00018		train
653	1	urn:mavedb:00000782-a-1	https://www.mavedb.org/score-sets/urn:mavedb:00000782-a-1	DNMBP SH3 domain	Homo sapiens	Q6XZF7	PF00018		test
654	1	urn:mavedb:00000783-a-1	https://www.mavedb.org/score-sets/urn:mavedb:00000783-a-1	DNMBP SH3 domain	Homo sapiens	Q6XZF7	PF00018		train
655	1	urn:mavedb:00000784-a-1	https://www.mavedb.org/score-sets/urn:mavedb:00000784-a-1	DNMBP SH3 domain	Homo sapiens	Q6XZF7	PF00018		train
941	1	urn:mavedb:00001080-a-1	https://www.mavedb.org/score-sets/urn:mavedb:00001080-a-1	SRGAP1 SH3 domain	Homo sapiens	Q7Z6B7	PF00018		train
559	1	urn:mavedb:00000683-a-1	https://www.mavedb.org/score-sets/urn:mavedb:00000683-a-1	AHI1 SH3 domain	Homo sapiens	Q8N157	PF00018	train	train
814	1	urn:mavedb:00000945-a-1	https://www.mavedb.org/score-sets/urn:mavedb:00000945-a-1	PACSIN2 SH3 domain	Homo sapiens	Q9UNF0	PF00018		train
596	1	urn:mavedb:00000720-a-1	https://www.mavedb.org/score-sets/urn:mavedb:00000720-a-1	CD2AP SH3 domain	Homo sapiens	Q9Y5K6	PF00018	train	train
720	1	urn:mavedb:00000849-a-1	https://www.mavedb.org/score-sets/urn:mavedb:00000849-a-1	HNRNPK K Homology domain, type 1	Homo sapiens	P61978	PF00013	train	train
687	1	urn:mavedb:00000816-a-1	https://www.mavedb.org/score-sets/urn:mavedb:00000816-a-1	FMR1 K Homology domain, type 1	Homo sapiens	Q06787	PF00013	train	train
821	1	urn:mavedb:00000952-a-1	https://www.mavedb.org/score-sets/urn:mavedb:00000952-a-1	PCBP1 K Homology domain, type 1	Homo sapiens	Q15365	PF00013		train
767	1	urn:mavedb:00000896-a-1	https://www.mavedb.org/score-sets/urn:mavedb:00000896-a-1	MEX3C K Homology domain, type 1	Homo sapiens	Q5U5Q3	PF00013		train
768	1	urn:mavedb:00000897-a-1	https://www.mavedb.org/score-sets/urn:mavedb:00000897-a-1	MEX3D K Homology domain, type 1	Homo sapiens	Q86XN8	PF00013		train
741	1	urn:mavedb:00000870-a-1	https://www.mavedb.org/score-sets/urn:mavedb:00000870-a-1	KHSRP K Homology domain, type 1	Homo sapiens	Q92945	PF00013		train
691	1	urn:mavedb:00000820-a-1	https://www.mavedb.org/score-sets/urn:mavedb:00000820-a-1	FUBP1 K Homology domain, type 1	Homo sapiens	Q96AE4	PF00013		train	train
692	1	urn:mavedb:00000821-a-1	https://www.mavedb.org/score-sets/urn:mavedb:00000821-a-1	FUBP1 K Homology domain, type 1	Homo sapiens	Q96AE4	PF00013		test
693	1	urn:mavedb:00000822-a-1	https://www.mavedb.org/score-sets/urn:mavedb:00000822-a-1	FUBP3 K Homology domain, type 1	Homo sapiens	Q96I24	PF00013		train
785	1	urn:mavedb:00000914-a-1	https://www.mavedb.org/score-sets/urn:mavedb:00000914-a-1	MXI1 Myc-type, basic helix-loop-helix (bHLH) domain	Homo sapiens	P50539	PF00010	train	train	train
784	1	urn:mavedb:00000913-a-1	https://www.mavedb.org/score-sets/urn:mavedb:00000913-a-1	MXD1 Myc-type, basic helix-loop-helix (bHLH) domain	Homo sapiens	Q05195	PF00010		train
1060	7	urn:mavedb:00000920-a-1	https://www.mavedb.org/score-sets/urn:mavedb:00000920-a-1	NA EHEE fold	artificial sequences		artificial		train	train
1061	7	urn:mavedb:00000921-a-1	https://www.mavedb.org/score-sets/urn:mavedb:00000921-a-1	NA HHH fold	artificial sequences		artificial		test
		missing in mavedb		EEHEE-rd3-0037_rockdoms_1	artificial sequences

## Sheet: Legend
Dataset EV1. Metadata for domains used in the 140-, 521-, and 127-domain (Pfam-unique) model datasets. Includes MaveDB accession, domain name, species, UniProt ID, Pfam ID. Train/test split assignments are indicated for each dataset where applicable.
