# Supplementary material for: VEFill: accurate and generalizable deep mutational scanning score imputation across protein domains
Source: Mol Syst Biol. 2026 Mar 20;22(6):979–1002. doi: 10.1038/s44320-026-00203-y (PMC13230771; doi:10.1038/s44320-026-00203-y)
Supplement: Supplementary file 5 — Dataset EV4 [file 44320_2026_203_MOESM5_ESM.xls]

## Sheet: Dataset EV4
selected_file	link_mavedb	scanned_residues	reported_variants	completeness	completeness_group
urn-mavedb-00000907-a-1.scores.csv	https://www.mavedb.org/score-sets/urn:mavedb:00000907-a-1	88	1760	1	1
urn-mavedb-00000069-a-1.scores.csv	https://www.mavedb.org/score-sets/urn:mavedb:00000069-a-1	117	2340	1	1
urn-mavedb-00000849-a-1.scores.csv	https://www.mavedb.org/score-sets/urn:mavedb:00000849-a-1	74	1480	1	1
urn-mavedb-00001073-a-1.scores.csv	https://www.mavedb.org/score-sets/urn:mavedb:00001073-a-1	24	480	1	1
urn-mavedb-00001091-a-1.scores.csv	https://www.mavedb.org/score-sets/urn:mavedb:00001091-a-1	26	520	1	1
urn-mavedb-00001190-a-1.scores.csv	https://www.mavedb.org/score-sets/urn:mavedb:00001190-a-1	22	440	1	1
urn-mavedb-00000088-b-1.scores.csv	https://www.mavedb.org/score-sets/urn:mavedb:00000088-b-1	498	9960	1	1
urn-mavedb-00000768-a-1.scores.csv	https://www.mavedb.org/score-sets/urn:mavedb:00000768-a-1	88	1760	1	1
urn-mavedb-00001212-a-3.scores.csv	https://www.mavedb.org/score-sets/urn:mavedb:00001212-a-3	239	4780	1	1
urn-mavedb-00000828-a-1.scores.csv	https://www.mavedb.org/score-sets/urn:mavedb:00000828-a-1	23	460	1	1
urn-mavedb-00001177-a-1.scores.csv	https://www.mavedb.org/score-sets/urn:mavedb:00001177-a-1	22	440	1	1
urn-mavedb-00001149-a-1.scores.csv	https://www.mavedb.org/score-sets/urn:mavedb:00001149-a-1	91	1820	1	1
urn-mavedb-00000817-a-1.scores.csv	https://www.mavedb.org/score-sets/urn:mavedb:00000817-a-1	62	1240	1	1
urn-mavedb-00000965-a-1.scores.csv	https://www.mavedb.org/score-sets/urn:mavedb:00000965-a-1	63	1260	1	1
urn-mavedb-00001018-a-1.scores.csv	https://www.mavedb.org/score-sets/urn:mavedb:00001018-a-1	25	500	1	1
urn-mavedb-00001240-a-2.scores.csv	https://www.mavedb.org/score-sets/urn:mavedb:00001240-a-2	60	1200	1	1
urn-mavedb-00000767-a-1.scores.csv	https://www.mavedb.org/score-sets/urn:mavedb:00000767-a-1	91	1820	1	1
urn-mavedb-00001229-a-1.scores.csv	https://www.mavedb.org/score-sets/urn:mavedb:00001229-a-1	11	220	1	1
urn-mavedb-00000092-a-1.scores.csv	https://www.mavedb.org/score-sets/urn:mavedb:00000092-a-1	564	11280	1	1
urn-mavedb-00001212-a-4.scores.csv	https://www.mavedb.org/score-sets/urn:mavedb:00001212-a-4	239	4780	1	1
urn-mavedb-00001173-a-1.scores.csv	https://www.mavedb.org/score-sets/urn:mavedb:00001173-a-1	22	440	1	1
urn-mavedb-00000001-a-1.scores.csv	https://www.mavedb.org/score-sets/urn:mavedb:00000001-a-1	159	3180	1	1
urn-mavedb-00000855-a-1.scores.csv	https://www.mavedb.org/score-sets/urn:mavedb:00000855-a-1	59	1180	1	1
urn-mavedb-00000041-b-1.scores.csv	https://www.mavedb.org/score-sets/urn:mavedb:00000041-b-1	18	360	1	1
urn-mavedb-00000001-d-2.scores.csv	https://www.mavedb.org/score-sets/urn:mavedb:00000001-d-2	243	4860	1	1
urn-mavedb-00001138-a-1.scores.csv	https://www.mavedb.org/score-sets/urn:mavedb:00001138-a-1	65	1300	1	1
urn-mavedb-00001202-a-1.scores.csv	https://www.mavedb.org/score-sets/urn:mavedb:00001202-a-1	30	600	1	1
urn-mavedb-00001158-a-1.scores.csv	https://www.mavedb.org/score-sets/urn:mavedb:00001158-a-1	22	440	1	1
urn-mavedb-00001214-a-1.scores.csv	https://www.mavedb.org/score-sets/urn:mavedb:00001214-a-1	31	620	1	1
urn-mavedb-00000057-c-1.scores.csv	https://www.mavedb.org/score-sets/urn:mavedb:00000057-c-1	165	3300	1	1
urn-mavedb-00000001-c-2.scores.csv	https://www.mavedb.org/score-sets/urn:mavedb:00000001-c-2	149	2980	1	1
urn-mavedb-00000075-a-1.scores.csv	https://www.mavedb.org/score-sets/urn:mavedb:00000075-a-1	504	10080	1	1
urn-mavedb-00000831-a-1.scores.csv	https://www.mavedb.org/score-sets/urn:mavedb:00000831-a-1	25	500	1	1
urn-mavedb-00001193-a-1.scores.csv	https://www.mavedb.org/score-sets/urn:mavedb:00001193-a-1	25	500	1	1
urn-mavedb-00000986-a-1.scores.csv	https://www.mavedb.org/score-sets/urn:mavedb:00000986-a-1	23	460	1	1
urn-mavedb-00000057-b-1.scores.csv	https://www.mavedb.org/score-sets/urn:mavedb:00000057-b-1	165	3300	1	1
urn-mavedb-00000870-a-1.scores.csv	https://www.mavedb.org/score-sets/urn:mavedb:00000870-a-1	73	1460	1	1
urn-mavedb-00000001-b-1.scores.csv	https://www.mavedb.org/score-sets/urn:mavedb:00000001-b-1	101	2020	1	1
urn-mavedb-00000069-a-2.scores.csv	https://www.mavedb.org/score-sets/urn:mavedb:00000069-a-2	117	2340	1	1
urn-mavedb-00000087-a-1.scores.csv	https://www.mavedb.org/score-sets/urn:mavedb:00000087-a-1	498	9960	1	1
urn-mavedb-00001212-a-2.scores.csv	https://www.mavedb.org/score-sets/urn:mavedb:00001212-a-2	239	4780	1	1
urn-mavedb-00000820-a-1.scores.csv	https://www.mavedb.org/score-sets/urn:mavedb:00000820-a-1	74	1480	1	1
urn-mavedb-00000057-a-1.scores.csv	https://www.mavedb.org/score-sets/urn:mavedb:00000057-a-1	165	3300	1	1
urn-mavedb-00000088-a-1.scores.csv	https://www.mavedb.org/score-sets/urn:mavedb:00000088-a-1	498	9960	1	1
urn-mavedb-00000099-a-1.scores.csv	https://www.mavedb.org/score-sets/urn:mavedb:00000099-a-1	130	210	0.0807692	0 < c < 0.1
urn-mavedb-00001199-a-2.scores.csv	https://www.mavedb.org/score-sets/urn:mavedb:00001199-a-2	332	532	0.0801205	0 < c < 0.1
urn-mavedb-00001224-a-1.scores.csv	https://www.mavedb.org/score-sets/urn:mavedb:00001224-a-1	291	462	0.0793814	0 < c < 0.1
urn-mavedb-00000094-a-6.scores.csv	https://www.mavedb.org/score-sets/urn:mavedb:00000094-a-6	97	153	0.078866	0 < c < 0.1
urn-mavedb-00000094-a-7.scores.csv	https://www.mavedb.org/score-sets/urn:mavedb:00000094-a-7	97	153	0.078866	0 < c < 0.1
urn-mavedb-00000664-a-1.scores.csv	https://www.mavedb.org/score-sets/urn:mavedb:00000664-a-1	200	301	0.07525	0 < c < 0.1
urn-mavedb-00000664-a-4.scores.csv	https://www.mavedb.org/score-sets/urn:mavedb:00000664-a-4	200	301	0.07525	0 < c < 0.1
urn-mavedb-00000664-a-6.scores.csv	https://www.mavedb.org/score-sets/urn:mavedb:00000664-a-6	200	301	0.07525	0 < c < 0.1
urn-mavedb-00000664-a-3.scores.csv	https://www.mavedb.org/score-sets/urn:mavedb:00000664-a-3	200	301	0.07525	0 < c < 0.1
urn-mavedb-00000094-a-8.scores.csv	https://www.mavedb.org/score-sets/urn:mavedb:00000094-a-8	31	43	0.0693548	0 < c < 0.1
urn-mavedb-00000094-a-9.scores.csv	https://www.mavedb.org/score-sets/urn:mavedb:00000094-a-9	31	43	0.0693548	0 < c < 0.1
urn-mavedb-00000664-a-5.scores.csv	https://www.mavedb.org/score-sets/urn:mavedb:00000664-a-5	181	245	0.0676796	0 < c < 0.1
urn-mavedb-00001230-a-1.scores.csv	https://www.mavedb.org/score-sets/urn:mavedb:00001230-a-1	60	76	0.0633333	0 < c < 0.1
urn-mavedb-00000062-b-1.scores.csv	https://www.mavedb.org/score-sets/urn:mavedb:00000062-b-1	100	121	0.0605	0 < c < 0.1
urn-mavedb-00000094-a-10.scores.csv	https://www.mavedb.org/score-sets/urn:mavedb:00000094-a-10	64	76	0.059375	0 < c < 0.1
urn-mavedb-00000094-a-11.scores.csv	https://www.mavedb.org/score-sets/urn:mavedb:00000094-a-11	64	76	0.059375	0 < c < 0.1
urn-mavedb-00000062-a-1.scores.csv	https://www.mavedb.org/score-sets/urn:mavedb:00000062-a-1	94	109	0.0579787	0 < c < 0.1
urn-mavedb-00001233-a-1.scores.csv	https://www.mavedb.org/score-sets/urn:mavedb:00001233-a-1	43	49	0.0569767	0 < c < 0.1
urn-mavedb-00000664-a-2.scores.csv	https://www.mavedb.org/score-sets/urn:mavedb:00000664-a-2	105	118	0.0561905	0 < c < 0.1
urn-mavedb-00000113-a-1.scores.csv	https://www.mavedb.org/score-sets/urn:mavedb:00000113-a-1	37	37	0.05	0 < c < 0.1
urn-mavedb-00000664-a-14.scores.csv	https://www.mavedb.org/score-sets/urn:mavedb:00000664-a-14	14	14	0.05	0 < c < 0.1
urn-mavedb-00000664-a-18.scores.csv	https://www.mavedb.org/score-sets/urn:mavedb:00000664-a-18	14	14	0.05	0 < c < 0.1
urn-mavedb-00000094-a-12.scores.csv	https://www.mavedb.org/score-sets/urn:mavedb:00000094-a-12	29	29	0.05	0 < c < 0.1
urn-mavedb-00000094-a-13.scores.csv	https://www.mavedb.org/score-sets/urn:mavedb:00000094-a-13	29	29	0.05	0 < c < 0.1
urn-mavedb-00000664-a-16.scores.csv	https://www.mavedb.org/score-sets/urn:mavedb:00000664-a-16	14	14	0.05	0 < c < 0.1
urn-mavedb-00000094-a-1.scores.csv	https://www.mavedb.org/score-sets/urn:mavedb:00000094-a-1	1	1	0.05	0 < c < 0.1
urn-mavedb-00000664-a-8.scores.csv	https://www.mavedb.org/score-sets/urn:mavedb:00000664-a-8	2	2	0.05	0 < c < 0.1
urn-mavedb-00000664-a-13.scores.csv	https://www.mavedb.org/score-sets/urn:mavedb:00000664-a-13	14	14	0.05	0 < c < 0.1
urn-mavedb-00000664-a-17.scores.csv	https://www.mavedb.org/score-sets/urn:mavedb:00000664-a-17	14	14	0.05	0 < c < 0.1
urn-mavedb-00000664-a-15.scores.csv	https://www.mavedb.org/score-sets/urn:mavedb:00000664-a-15	14	14	0.05	0 < c < 0.1
urn-mavedb-00000109-a-1.scores.csv	https://www.mavedb.org/score-sets/urn:mavedb:00000109-a-1	24	24	0.05	0 < c < 0.1
urn-mavedb-00000082-a-1.scores.csv	https://www.mavedb.org/score-sets/urn:mavedb:00000082-a-1	403	399	0.0495037	0 < c < 0.1
urn-mavedb-00000100-b-1.scores.csv	https://www.mavedb.org/score-sets/urn:mavedb:00000100-b-1	286	280	0.048951	0 < c < 0.1
urn-mavedb-00000064-b-1.scores.csv	https://www.mavedb.org/score-sets/urn:mavedb:00000064-b-1	447	289	0.0323266	0 < c < 0.1
urn-mavedb-00001219-a-2.scores.csv	https://www.mavedb.org/score-sets/urn:mavedb:00001219-a-2	187	733	0.195989	0.1 <= c < 0.2
urn-mavedb-00001219-a-4.scores.csv	https://www.mavedb.org/score-sets/urn:mavedb:00001219-a-4	187	733	0.195989	0.1 <= c < 0.2
urn-mavedb-00001219-a-1.scores.csv	https://www.mavedb.org/score-sets/urn:mavedb:00001219-a-1	187	732	0.195722	0.1 <= c < 0.2
urn-mavedb-00001219-a-3.scores.csv	https://www.mavedb.org/score-sets/urn:mavedb:00001219-a-3	187	732	0.195722	0.1 <= c < 0.2
urn-mavedb-00001201-a-1.scores.csv	https://www.mavedb.org/score-sets/urn:mavedb:00001201-a-1	69	208	0.150725	0.1 <= c < 0.2
urn-mavedb-00000094-a-4.scores.csv	https://www.mavedb.org/score-sets/urn:mavedb:00000094-a-4	356	915	0.128511	0.1 <= c < 0.2
urn-mavedb-00000094-a-5.scores.csv	https://www.mavedb.org/score-sets/urn:mavedb:00000094-a-5	356	915	0.128511	0.1 <= c < 0.2
urn-mavedb-00000091-a-1.scores.csv	https://www.mavedb.org/score-sets/urn:mavedb:00000091-a-1	33	73	0.110606	0.1 <= c < 0.2
urn-mavedb-00000071-a-1.scores.csv	https://www.mavedb.org/score-sets/urn:mavedb:00000071-a-1	1185	2470	0.104219	0.1 <= c < 0.2
urn-mavedb-00000071-b-1.scores.csv	https://www.mavedb.org/score-sets/urn:mavedb:00000071-b-1	1185	2470	0.104219	0.1 <= c < 0.2
urn-mavedb-00001234-b-1.scores.csv	https://www.mavedb.org/score-sets/urn:mavedb:00001234-b-1	392	2314	0.295153	0.2 <= c < 0.3
urn-mavedb-00001234-g-1.scores.csv	https://www.mavedb.org/score-sets/urn:mavedb:00001234-g-1	392	2314	0.295153	0.2 <= c < 0.3
urn-mavedb-00001234-e-1.scores.csv	https://www.mavedb.org/score-sets/urn:mavedb:00001234-e-1	392	2314	0.295153	0.2 <= c < 0.3
urn-mavedb-00001234-c-1.scores.csv	https://www.mavedb.org/score-sets/urn:mavedb:00001234-c-1	392	2314	0.295153	0.2 <= c < 0.3
urn-mavedb-00001234-d-1.scores.csv	https://www.mavedb.org/score-sets/urn:mavedb:00001234-d-1	392	2314	0.295153	0.2 <= c < 0.3
urn-mavedb-00001234-0-1.scores.csv	https://www.mavedb.org/score-sets/urn:mavedb:00001234-0-1	392	2314	0.295153	0.2 <= c < 0.3
urn-mavedb-00001234-h-1.scores.csv	https://www.mavedb.org/score-sets/urn:mavedb:00001234-h-1	392	2314	0.295153	0.2 <= c < 0.3
urn-mavedb-00001234-f-1.scores.csv	https://www.mavedb.org/score-sets/urn:mavedb:00001234-f-1	392	2314	0.295153	0.2 <= c < 0.3
urn-mavedb-00001234-a-1.scores.csv	https://www.mavedb.org/score-sets/urn:mavedb:00001234-a-1	392	2314	0.295153	0.2 <= c < 0.3
urn-mavedb-00000094-a-2.scores.csv	https://www.mavedb.org/score-sets/urn:mavedb:00000094-a-2	695	4085	0.293885	0.2 <= c < 0.3
urn-mavedb-00000094-a-14.scores.csv	https://www.mavedb.org/score-sets/urn:mavedb:00000094-a-14	11	62	0.281818	0.2 <= c < 0.3
urn-mavedb-00000094-a-15.scores.csv	https://www.mavedb.org/score-sets/urn:mavedb:00000094-a-15	11	62	0.281818	0.2 <= c < 0.3
urn-mavedb-00000094-a-3.scores.csv	https://www.mavedb.org/score-sets/urn:mavedb:00000094-a-3	666	3319	0.249174	0.2 <= c < 0.3
urn-mavedb-00000064-a-1.scores.csv	https://www.mavedb.org/score-sets/urn:mavedb:00000064-a-1	447	2186	0.244519	0.2 <= c < 0.3
urn-mavedb-00000078-a-1.scores.csv	https://www.mavedb.org/score-sets/urn:mavedb:00000078-a-1	153	746	0.243791	0.2 <= c < 0.3
urn-mavedb-00001222-b-1.scores.csv	https://www.mavedb.org/score-sets/urn:mavedb:00001222-b-1	287	2271	0.395645	0.3 <= c < 0.4
urn-mavedb-00000061-h-1.scores.csv	https://www.mavedb.org/score-sets/urn:mavedb:00000061-h-1	39	297	0.380769	0.3 <= c < 0.4
urn-mavedb-00000061-e-1.scores.csv	https://www.mavedb.org/score-sets/urn:mavedb:00000061-e-1	39	297	0.380769	0.3 <= c < 0.4
urn-mavedb-00000061-c-1.scores.csv	https://www.mavedb.org/score-sets/urn:mavedb:00000061-c-1	39	297	0.380769	0.3 <= c < 0.4
urn-mavedb-00000061-f-1.scores.csv	https://www.mavedb.org/score-sets/urn:mavedb:00000061-f-1	39	297	0.380769	0.3 <= c < 0.4
urn-mavedb-00000061-a-1.scores.csv	https://www.mavedb.org/score-sets/urn:mavedb:00000061-a-1	39	297	0.380769	0.3 <= c < 0.4
urn-mavedb-00000061-b-1.scores.csv	https://www.mavedb.org/score-sets/urn:mavedb:00000061-b-1	39	297	0.380769	0.3 <= c < 0.4
urn-mavedb-00000061-g-1.scores.csv	https://www.mavedb.org/score-sets/urn:mavedb:00000061-g-1	39	297	0.380769	0.3 <= c < 0.4
urn-mavedb-00000061-i-1.scores.csv	https://www.mavedb.org/score-sets/urn:mavedb:00000061-i-1	39	297	0.380769	0.3 <= c < 0.4
urn-mavedb-00000061-d-1.scores.csv	https://www.mavedb.org/score-sets/urn:mavedb:00000061-d-1	39	297	0.380769	0.3 <= c < 0.4
urn-mavedb-00000085-b-1.scores.csv	https://www.mavedb.org/score-sets/urn:mavedb:00000085-b-1	286	2139	0.373951	0.3 <= c < 0.4
urn-mavedb-00001222-a-1.scores.csv	https://www.mavedb.org/score-sets/urn:mavedb:00001222-a-1	191	1427	0.37356	0.3 <= c < 0.4
urn-mavedb-00000072-a-1.scores.csv	https://www.mavedb.org/score-sets/urn:mavedb:00000072-a-1	106	698	0.329245	0.3 <= c < 0.4
urn-mavedb-00001220-a-9.scores.csv	https://www.mavedb.org/score-sets/urn:mavedb:00001220-a-9	320	2103	0.328594	0.3 <= c < 0.4
urn-mavedb-00000081-a-1.scores.csv	https://www.mavedb.org/score-sets/urn:mavedb:00000081-a-1	175	1059	0.302571	0.3 <= c < 0.4
urn-mavedb-00000744-a-1.scores.csv	https://www.mavedb.org/score-sets/urn:mavedb:00000744-a-1	84	828	0.492857	0.4 <= c < 0.5
urn-mavedb-00000085-a-1.scores.csv	https://www.mavedb.org/score-sets/urn:mavedb:00000085-a-1	286	2751	0.480944	0.4 <= c < 0.5
urn-mavedb-00000085-c-1.scores.csv	https://www.mavedb.org/score-sets/urn:mavedb:00000085-c-1	286	2466	0.431119	0.4 <= c < 0.5
urn-mavedb-00000093-a-1.scores.csv	https://www.mavedb.org/score-sets/urn:mavedb:00000093-a-1	100	853	0.4265	0.4 <= c < 0.5
urn-mavedb-00001198-a-1.scores.csv	https://www.mavedb.org/score-sets/urn:mavedb:00001198-a-1	335	2832	0.422687	0.4 <= c < 0.5
urn-mavedb-00001109-a-1.scores.csv	https://www.mavedb.org/score-sets/urn:mavedb:00001109-a-1	40	338	0.4225	0.4 <= c < 0.5
urn-mavedb-00000727-a-1.scores.csv	https://www.mavedb.org/score-sets/urn:mavedb:00000727-a-1	69	827	0.599275	0.5 <= c < 0.6
urn-mavedb-00000101-a-1.scores.csv	https://www.mavedb.org/score-sets/urn:mavedb:00000101-a-1	378	4514	0.59709	0.5 <= c < 0.6
urn-mavedb-00000667-a-1.scores.csv	https://www.mavedb.org/score-sets/urn:mavedb:00000667-a-1	173	2023	0.584682	0.5 <= c < 0.6
urn-mavedb-00000085-d-1.scores.csv	https://www.mavedb.org/score-sets/urn:mavedb:00000085-d-1	286	3226	0.563986	0.5 <= c < 0.6
urn-mavedb-00000066-a-1.scores.csv	https://www.mavedb.org/score-sets/urn:mavedb:00000066-a-1	446	5008	0.561435	0.5 <= c < 0.6
urn-mavedb-00000969-a-1.scores.csv	https://www.mavedb.org/score-sets/urn:mavedb:00000969-a-1	75	827	0.551333	0.5 <= c < 0.6
urn-mavedb-00000893-a-1.scores.csv	https://www.mavedb.org/score-sets/urn:mavedb:00000893-a-1	29	317	0.546552	0.5 <= c < 0.6
urn-mavedb-00000666-a-1.scores.csv	https://www.mavedb.org/score-sets/urn:mavedb:00000666-a-1	170	1850	0.544118	0.5 <= c < 0.6
urn-mavedb-00000887-a-1.scores.csv	https://www.mavedb.org/score-sets/urn:mavedb:00000887-a-1	45	623	0.692222	0.6 <= c < 0.7
urn-mavedb-00000067-a-1.scores.csv	https://www.mavedb.org/score-sets/urn:mavedb:00000067-a-1	307	4235	0.689739	0.6 <= c < 0.7
urn-mavedb-00000881-a-1.scores.csv	https://www.mavedb.org/score-sets/urn:mavedb:00000881-a-1	69	950	0.688406	0.6 <= c < 0.7
urn-mavedb-00000045-b-1.scores.csv	https://www.mavedb.org/score-sets/urn:mavedb:00000045-b-1	140	1927	0.688214	0.6 <= c < 0.7
urn-mavedb-00000045-e-1.scores.csv	https://www.mavedb.org/score-sets/urn:mavedb:00000045-e-1	140	1926	0.687857	0.6 <= c < 0.7
urn-mavedb-00000095-a-1.scores.csv	https://www.mavedb.org/score-sets/urn:mavedb:00000095-a-1	477	6523	0.683753	0.6 <= c < 0.7
urn-mavedb-00000081-a-2.scores.csv	https://www.mavedb.org/score-sets/urn:mavedb:00000081-a-2	210	2820	0.671429	0.6 <= c < 0.7
urn-mavedb-00000789-a-1.scores.csv	https://www.mavedb.org/score-sets/urn:mavedb:00000789-a-1	93	1245	0.669355	0.6 <= c < 0.7
urn-mavedb-00000941-a-1.scores.csv	https://www.mavedb.org/score-sets/urn:mavedb:00000941-a-1	77	1017	0.66039	0.6 <= c < 0.7
urn-mavedb-00001110-a-1.scores.csv	https://www.mavedb.org/score-sets/urn:mavedb:00001110-a-1	43	556	0.646512	0.6 <= c < 0.7
urn-mavedb-00000804-a-1.scores.csv	https://www.mavedb.org/score-sets/urn:mavedb:00000804-a-1	67	841	0.627612	0.6 <= c < 0.7
urn-mavedb-00001004-a-1.scores.csv	https://www.mavedb.org/score-sets/urn:mavedb:00001004-a-1	30	373	0.621667	0.6 <= c < 0.7
urn-mavedb-00001150-a-1.scores.csv	https://www.mavedb.org/score-sets/urn:mavedb:00001150-a-1	92	1143	0.621196	0.6 <= c < 0.7
urn-mavedb-00000013-a-1.scores.csv	https://www.mavedb.org/score-sets/urn:mavedb:00000013-a-1	361	4408	0.610526	0.6 <= c < 0.7
urn-mavedb-00000084-a-1.scores.csv	https://www.mavedb.org/score-sets/urn:mavedb:00000084-a-1	100	1208	0.604	0.6 <= c < 0.7
urn-mavedb-00000063-b-1.scores.csv	https://www.mavedb.org/score-sets/urn:mavedb:00000063-b-1	159	2542	0.799371	0.7 <= c < 0.8
urn-mavedb-00000115-a-3.scores.csv	https://www.mavedb.org/score-sets/urn:mavedb:00000115-a-3	187	2984	0.797861	0.7 <= c < 0.8
urn-mavedb-00000115-a-5.scores.csv	https://www.mavedb.org/score-sets/urn:mavedb:00000115-a-5	187	2983	0.797594	0.7 <= c < 0.8
urn-mavedb-00001120-a-1.scores.csv	https://www.mavedb.org/score-sets/urn:mavedb:00001120-a-1	42	667	0.794048	0.7 <= c < 0.8
urn-mavedb-00001075-a-1.scores.csv	https://www.mavedb.org/score-sets/urn:mavedb:00001075-a-1	73	1154	0.790411	0.7 <= c < 0.8
urn-mavedb-00000974-a-1.scores.csv	https://www.mavedb.org/score-sets/urn:mavedb:00000974-a-1	69	1078	0.781159	0.7 <= c < 0.8
urn-mavedb-00001038-a-1.scores.csv	https://www.mavedb.org/score-sets/urn:mavedb:00001038-a-1	74	1156	0.781081	0.7 <= c < 0.8
urn-mavedb-00000978-a-1.scores.csv	https://www.mavedb.org/score-sets/urn:mavedb:00000978-a-1	72	1095	0.760417	0.7 <= c < 0.8
urn-mavedb-00000714-a-1.scores.csv	https://www.mavedb.org/score-sets/urn:mavedb:00000714-a-1	27	409	0.757407	0.7 <= c < 0.8
urn-mavedb-00000713-a-1.scores.csv	https://www.mavedb.org/score-sets/urn:mavedb:00000713-a-1	76	1142	0.751316	0.7 <= c < 0.8
urn-mavedb-00000063-a-1.scores.csv	https://www.mavedb.org/score-sets/urn:mavedb:00000063-a-1	159	2377	0.747484	0.7 <= c < 0.8
urn-mavedb-00000836-a-1.scores.csv	https://www.mavedb.org/score-sets/urn:mavedb:00000836-a-1	91	1358	0.746154	0.7 <= c < 0.8
urn-mavedb-00001239-a-7.scores.csv	https://www.mavedb.org/score-sets/urn:mavedb:00001239-a-7	955	14189	0.74288	0.7 <= c < 0.8
urn-mavedb-00001239-a-1.scores.csv	https://www.mavedb.org/score-sets/urn:mavedb:00001239-a-1	955	14186	0.742723	0.7 <= c < 0.8
urn-mavedb-00001062-a-1.scores.csv	https://www.mavedb.org/score-sets/urn:mavedb:00001062-a-1	93	1378	0.74086	0.7 <= c < 0.8
urn-mavedb-00001131-a-1.scores.csv	https://www.mavedb.org/score-sets/urn:mavedb:00001131-a-1	89	1317	0.739888	0.7 <= c < 0.8
urn-mavedb-00001239-a-4.scores.csv	https://www.mavedb.org/score-sets/urn:mavedb:00001239-a-4	955	14071	0.736702	0.7 <= c < 0.8
urn-mavedb-00001239-a-3.scores.csv	https://www.mavedb.org/score-sets/urn:mavedb:00001239-a-3	955	14063	0.736283	0.7 <= c < 0.8
urn-mavedb-00001239-a-5.scores.csv	https://www.mavedb.org/score-sets/urn:mavedb:00001239-a-5	955	14054	0.735812	0.7 <= c < 0.8
urn-mavedb-00001055-a-1.scores.csv	https://www.mavedb.org/score-sets/urn:mavedb:00001055-a-1	43	631	0.733721	0.7 <= c < 0.8
urn-mavedb-00000051-b-1.scores.csv	https://www.mavedb.org/score-sets/urn:mavedb:00000051-b-1	24	350	0.729167	0.7 <= c < 0.8
urn-mavedb-00001239-a-6.scores.csv	https://www.mavedb.org/score-sets/urn:mavedb:00001239-a-6	955	13927	0.729162	0.7 <= c < 0.8
urn-mavedb-00001239-a-2.scores.csv	https://www.mavedb.org/score-sets/urn:mavedb:00001239-a-2	955	13912	0.728377	0.7 <= c < 0.8
urn-mavedb-00001056-a-1.scores.csv	https://www.mavedb.org/score-sets/urn:mavedb:00001056-a-1	68	980	0.720588	0.7 <= c < 0.8
urn-mavedb-00000963-a-1.scores.csv	https://www.mavedb.org/score-sets/urn:mavedb:00000963-a-1	66	951	0.720455	0.7 <= c < 0.8
urn-mavedb-00000102-0-1.scores.csv	https://www.mavedb.org/score-sets/urn:mavedb:00000102-0-1	384	5477	0.713151	0.7 <= c < 0.8
urn-mavedb-00000041-a-1.scores.csv	https://www.mavedb.org/score-sets/urn:mavedb:00000041-a-1	246	3506	0.712602	0.7 <= c < 0.8
urn-mavedb-00000697-a-1.scores.csv	https://www.mavedb.org/score-sets/urn:mavedb:00000697-a-1	76	1070	0.703947	0.7 <= c < 0.8
urn-mavedb-00000095-b-1.scores.csv	https://www.mavedb.org/score-sets/urn:mavedb:00000095-b-1	487	6820	0.700205	0.7 <= c < 0.8
urn-mavedb-00000228-0-1.scores.csv	https://www.mavedb.org/score-sets/urn:mavedb:00000228-0-1	54	971	0.899074	0.8 <= c < 0.9
urn-mavedb-00000226-a-1.scores.csv	https://www.mavedb.org/score-sets/urn:mavedb:00000226-a-1	54	971	0.899074	0.8 <= c < 0.9
urn-mavedb-00000225-a-1.scores.csv	https://www.mavedb.org/score-sets/urn:mavedb:00000225-a-1	54	971	0.899074	0.8 <= c < 0.9
urn-mavedb-00000226-0-1.scores.csv	https://www.mavedb.org/score-sets/urn:mavedb:00000226-0-1	54	971	0.899074	0.8 <= c < 0.9
urn-mavedb-00000228-a-2.scores.csv	https://www.mavedb.org/score-sets/urn:mavedb:00000228-a-2	54	971	0.899074	0.8 <= c < 0.9
urn-mavedb-00000289-a-2.scores.csv	https://www.mavedb.org/score-sets/urn:mavedb:00000289-a-2	54	971	0.899074	0.8 <= c < 0.9
urn-mavedb-00000226-a-2.scores.csv	https://www.mavedb.org/score-sets/urn:mavedb:00000226-a-2	54	971	0.899074	0.8 <= c < 0.9
urn-mavedb-00000289-0-1.scores.csv	https://www.mavedb.org/score-sets/urn:mavedb:00000289-0-1	54	971	0.899074	0.8 <= c < 0.9
urn-mavedb-00000225-a-2.scores.csv	https://www.mavedb.org/score-sets/urn:mavedb:00000225-a-2	54	971	0.899074	0.8 <= c < 0.9
urn-mavedb-00000228-a-1.scores.csv	https://www.mavedb.org/score-sets/urn:mavedb:00000228-a-1	54	971	0.899074	0.8 <= c < 0.9
urn-mavedb-00000289-a-1.scores.csv	https://www.mavedb.org/score-sets/urn:mavedb:00000289-a-1	54	971	0.899074	0.8 <= c < 0.9
urn-mavedb-00000225-0-1.scores.csv	https://www.mavedb.org/score-sets/urn:mavedb:00000225-0-1	54	971	0.899074	0.8 <= c < 0.9
urn-mavedb-00001179-a-1.scores.csv	https://www.mavedb.org/score-sets/urn:mavedb:00001179-a-1	44	791	0.898864	0.8 <= c < 0.9
urn-mavedb-00001098-a-1.scores.csv	https://www.mavedb.org/score-sets/urn:mavedb:00001098-a-1	57	1024	0.898246	0.8 <= c < 0.9
urn-mavedb-00000078-b-1.scores.csv	https://www.mavedb.org/score-sets/urn:mavedb:00000078-b-1	162	2910	0.898148	0.8 <= c < 0.9
urn-mavedb-00000227-a-1.scores.csv	https://www.mavedb.org/score-sets/urn:mavedb:00000227-a-1	54	970	0.898148	0.8 <= c < 0.9
urn-mavedb-00000227-0-1.scores.csv	https://www.mavedb.org/score-sets/urn:mavedb:00000227-0-1	54	970	0.898148	0.8 <= c < 0.9
urn-mavedb-00000227-a-2.scores.csv	https://www.mavedb.org/score-sets/urn:mavedb:00000227-a-2	54	970	0.898148	0.8 <= c < 0.9
urn-mavedb-00000243-0-1.scores.csv	https://www.mavedb.org/score-sets/urn:mavedb:00000243-0-1	48	862	0.897917	0.8 <= c < 0.9
urn-mavedb-00000243-a-1.scores.csv	https://www.mavedb.org/score-sets/urn:mavedb:00000243-a-1	48	862	0.897917	0.8 <= c < 0.9
urn-mavedb-00000243-a-2.scores.csv	https://www.mavedb.org/score-sets/urn:mavedb:00000243-a-2	48	862	0.897917	0.8 <= c < 0.9
urn-mavedb-00000903-a-1.scores.csv	https://www.mavedb.org/score-sets/urn:mavedb:00000903-a-1	19	341	0.897368	0.8 <= c < 0.9
urn-mavedb-00000245-0-1.scores.csv	https://www.mavedb.org/score-sets/urn:mavedb:00000245-0-1	48	861	0.896875	0.8 <= c < 0.9
urn-mavedb-00000245-a-2.scores.csv	https://www.mavedb.org/score-sets/urn:mavedb:00000245-a-2	48	861	0.896875	0.8 <= c < 0.9
urn-mavedb-00000245-a-1.scores.csv	https://www.mavedb.org/score-sets/urn:mavedb:00000245-a-1	48	861	0.896875	0.8 <= c < 0.9
urn-mavedb-00000050-a-1.scores.csv	https://www.mavedb.org/score-sets/urn:mavedb:00000050-a-1	934	16749	0.896627	0.8 <= c < 0.9
urn-mavedb-00000055-a-1.scores.csv	https://www.mavedb.org/score-sets/urn:mavedb:00000055-a-1	163	2923	0.896626	0.8 <= c < 0.9
urn-mavedb-00000247-a-1.scores.csv	https://www.mavedb.org/score-sets/urn:mavedb:00000247-a-1	57	1022	0.896491	0.8 <= c < 0.9
urn-mavedb-00000247-0-1.scores.csv	https://www.mavedb.org/score-sets/urn:mavedb:00000247-0-1	57	1022	0.896491	0.8 <= c < 0.9
urn-mavedb-00000247-a-2.scores.csv	https://www.mavedb.org/score-sets/urn:mavedb:00000247-a-2	57	1022	0.896491	0.8 <= c < 0.9
urn-mavedb-00001218-a-1.scores.csv	https://www.mavedb.org/score-sets/urn:mavedb:00001218-a-1	270	4839	0.896111	0.8 <= c < 0.9
urn-mavedb-00001218-a-2.scores.csv	https://www.mavedb.org/score-sets/urn:mavedb:00001218-a-2	270	4839	0.896111	0.8 <= c < 0.9
urn-mavedb-00000201-a-1.scores.csv	https://www.mavedb.org/score-sets/urn:mavedb:00000201-a-1	72	1290	0.895833	0.8 <= c < 0.9
urn-mavedb-00000201-a-2.scores.csv	https://www.mavedb.org/score-sets/urn:mavedb:00000201-a-2	72	1290	0.895833	0.8 <= c < 0.9
urn-mavedb-00000201-0-1.scores.csv	https://www.mavedb.org/score-sets/urn:mavedb:00000201-0-1	72	1290	0.895833	0.8 <= c < 0.9
urn-mavedb-00000172-0-1.scores.csv	https://www.mavedb.org/score-sets/urn:mavedb:00000172-0-1	56	1003	0.895536	0.8 <= c < 0.9
urn-mavedb-00000172-a-2.scores.csv	https://www.mavedb.org/score-sets/urn:mavedb:00000172-a-2	56	1003	0.895536	0.8 <= c < 0.9
urn-mavedb-00000172-a-1.scores.csv	https://www.mavedb.org/score-sets/urn:mavedb:00000172-a-1	56	1003	0.895536	0.8 <= c < 0.9
urn-mavedb-00000037-a-1.scores.csv	https://www.mavedb.org/score-sets/urn:mavedb:00000037-a-1	75	1343	0.895333	0.8 <= c < 0.9
urn-mavedb-00000202-0-1.scores.csv	https://www.mavedb.org/score-sets/urn:mavedb:00000202-0-1	72	1289	0.895139	0.8 <= c < 0.9
urn-mavedb-00000202-a-1.scores.csv	https://www.mavedb.org/score-sets/urn:mavedb:00000202-a-1	72	1289	0.895139	0.8 <= c < 0.9
urn-mavedb-00000202-a-2.scores.csv	https://www.mavedb.org/score-sets/urn:mavedb:00000202-a-2	72	1289	0.895139	0.8 <= c < 0.9
urn-mavedb-00001070-a-1.scores.csv	https://www.mavedb.org/score-sets/urn:mavedb:00001070-a-1	68	1217	0.894853	0.8 <= c < 0.9
urn-mavedb-00000244-a-1.scores.csv	https://www.mavedb.org/score-sets/urn:mavedb:00000244-a-1	48	859	0.894792	0.8 <= c < 0.9
urn-mavedb-00000244-0-1.scores.csv	https://www.mavedb.org/score-sets/urn:mavedb:00000244-0-1	48	859	0.894792	0.8 <= c < 0.9
urn-mavedb-00000244-a-2.scores.csv	https://www.mavedb.org/score-sets/urn:mavedb:00000244-a-2	48	859	0.894792	0.8 <= c < 0.9
urn-mavedb-00000113-a-3.scores.csv	https://www.mavedb.org/score-sets/urn:mavedb:00000113-a-3	42	751	0.894048	0.8 <= c < 0.9
urn-mavedb-00000242-0-1.scores.csv	https://www.mavedb.org/score-sets/urn:mavedb:00000242-0-1	48	858	0.89375	0.8 <= c < 0.9
urn-mavedb-00000242-a-2.scores.csv	https://www.mavedb.org/score-sets/urn:mavedb:00000242-a-2	48	858	0.89375	0.8 <= c < 0.9
urn-mavedb-00000242-a-1.scores.csv	https://www.mavedb.org/score-sets/urn:mavedb:00000242-a-1	48	858	0.89375	0.8 <= c < 0.9
urn-mavedb-00001023-a-1.scores.csv	https://www.mavedb.org/score-sets/urn:mavedb:00001023-a-1	47	840	0.893617	0.8 <= c < 0.9
urn-mavedb-00000115-a-1.scores.csv	https://www.mavedb.org/score-sets/urn:mavedb:00000115-a-1	187	3342	0.893583	0.8 <= c < 0.9
urn-mavedb-00000908-a-1.scores.csv	https://www.mavedb.org/score-sets/urn:mavedb:00000908-a-1	89	1590	0.893258	0.8 <= c < 0.9
urn-mavedb-00000860-a-1.scores.csv	https://www.mavedb.org/score-sets/urn:mavedb:00000860-a-1	63	1125	0.892857	0.8 <= c < 0.9
urn-mavedb-00000290-0-1.scores.csv	https://www.mavedb.org/score-sets/urn:mavedb:00000290-0-1	54	964	0.892593	0.8 <= c < 0.9
urn-mavedb-00000290-a-1.scores.csv	https://www.mavedb.org/score-sets/urn:mavedb:00000290-a-1	54	964	0.892593	0.8 <= c < 0.9
urn-mavedb-00000290-a-2.scores.csv	https://www.mavedb.org/score-sets/urn:mavedb:00000290-a-2	54	964	0.892593	0.8 <= c < 0.9
urn-mavedb-00000711-a-1.scores.csv	https://www.mavedb.org/score-sets/urn:mavedb:00000711-a-1	65	1160	0.892308	0.8 <= c < 0.9
urn-mavedb-00001036-a-1.scores.csv	https://www.mavedb.org/score-sets/urn:mavedb:00001036-a-1	45	802	0.891111	0.8 <= c < 0.9
urn-mavedb-00001126-a-1.scores.csv	https://www.mavedb.org/score-sets/urn:mavedb:00001126-a-1	71	1263	0.889437	0.8 <= c < 0.9
urn-mavedb-00001184-a-1.scores.csv	https://www.mavedb.org/score-sets/urn:mavedb:00001184-a-1	40	711	0.88875	0.8 <= c < 0.9
urn-mavedb-00000960-a-1.scores.csv	https://www.mavedb.org/score-sets/urn:mavedb:00000960-a-1	40	711	0.88875	0.8 <= c < 0.9
urn-mavedb-00001227-a-1.scores.csv	https://www.mavedb.org/score-sets/urn:mavedb:00001227-a-1	298	5284	0.886577	0.8 <= c < 0.9
urn-mavedb-00001185-a-1.scores.csv	https://www.mavedb.org/score-sets/urn:mavedb:00001185-a-1	40	708	0.885	0.8 <= c < 0.9
urn-mavedb-00000773-a-1.scores.csv	https://www.mavedb.org/score-sets/urn:mavedb:00000773-a-1	63	1115	0.884921	0.8 <= c < 0.9
urn-mavedb-00000065-a-1.scores.csv	https://www.mavedb.org/score-sets/urn:mavedb:00000065-a-1	189	3341	0.883862	0.8 <= c < 0.9
urn-mavedb-00000115-a-6.scores.csv	https://www.mavedb.org/score-sets/urn:mavedb:00000115-a-6	187	3301	0.88262	0.8 <= c < 0.9
urn-mavedb-00001001-a-1.scores.csv	https://www.mavedb.org/score-sets/urn:mavedb:00001001-a-1	45	794	0.882222	0.8 <= c < 0.9
urn-mavedb-00000699-a-1.scores.csv	https://www.mavedb.org/score-sets/urn:mavedb:00000699-a-1	19	335	0.881579	0.8 <= c < 0.9
urn-mavedb-00000692-a-1.scores.csv	https://www.mavedb.org/score-sets/urn:mavedb:00000692-a-1	69	1216	0.881159	0.8 <= c < 0.9
urn-mavedb-00000812-a-1.scores.csv	https://www.mavedb.org/score-sets/urn:mavedb:00000812-a-1	82	1445	0.881098	0.8 <= c < 0.9
urn-mavedb-00000994-a-1.scores.csv	https://www.mavedb.org/score-sets/urn:mavedb:00000994-a-1	55	969	0.880909	0.8 <= c < 0.9
urn-mavedb-00001079-a-1.scores.csv	https://www.mavedb.org/score-sets/urn:mavedb:00001079-a-1	57	1004	0.880702	0.8 <= c < 0.9
urn-mavedb-00001196-a-1.scores.csv	https://www.mavedb.org/score-sets/urn:mavedb:00001196-a-1	64	1125	0.878906	0.8 <= c < 0.9
urn-mavedb-00001013-a-1.scores.csv	https://www.mavedb.org/score-sets/urn:mavedb:00001013-a-1	64	1124	0.878125	0.8 <= c < 0.9
urn-mavedb-00000698-a-1.scores.csv	https://www.mavedb.org/score-sets/urn:mavedb:00000698-a-1	41	719	0.876829	0.8 <= c < 0.9
urn-mavedb-00001011-a-1.scores.csv	https://www.mavedb.org/score-sets/urn:mavedb:00001011-a-1	28	491	0.876786	0.8 <= c < 0.9
urn-mavedb-00001024-a-1.scores.csv	https://www.mavedb.org/score-sets/urn:mavedb:00001024-a-1	64	1122	0.876563	0.8 <= c < 0.9
urn-mavedb-00000722-a-1.scores.csv	https://www.mavedb.org/score-sets/urn:mavedb:00000722-a-1	59	1032	0.874576	0.8 <= c < 0.9
urn-mavedb-00000694-a-1.scores.csv	https://www.mavedb.org/score-sets/urn:mavedb:00000694-a-1	80	1398	0.87375	0.8 <= c < 0.9
urn-mavedb-00000763-a-1.scores.csv	https://www.mavedb.org/score-sets/urn:mavedb:00000763-a-1	44	768	0.872727	0.8 <= c < 0.9
urn-mavedb-00000115-a-2.scores.csv	https://www.mavedb.org/score-sets/urn:mavedb:00000115-a-2	187	3264	0.872727	0.8 <= c < 0.9
urn-mavedb-00000672-d-1.scores.csv	https://www.mavedb.org/score-sets/urn:mavedb:00000672-d-1	316	5514	0.872468	0.8 <= c < 0.9
urn-mavedb-00000055-0-1.scores.csv	https://www.mavedb.org/score-sets/urn:mavedb:00000055-0-1	163	2844	0.872393	0.8 <= c < 0.9
urn-mavedb-00001156-a-1.scores.csv	https://www.mavedb.org/score-sets/urn:mavedb:00001156-a-1	22	383	0.870455	0.8 <= c < 0.9
urn-mavedb-00001017-a-1.scores.csv	https://www.mavedb.org/score-sets/urn:mavedb:00001017-a-1	81	1410	0.87037	0.8 <= c < 0.9
urn-mavedb-00000843-a-1.scores.csv	https://www.mavedb.org/score-sets/urn:mavedb:00000843-a-1	58	1008	0.868966	0.8 <= c < 0.9
urn-mavedb-00000909-a-1.scores.csv	https://www.mavedb.org/score-sets/urn:mavedb:00000909-a-1	43	747	0.868605	0.8 <= c < 0.9
urn-mavedb-00001088-a-1.scores.csv	https://www.mavedb.org/score-sets/urn:mavedb:00001088-a-1	39	676	0.866667	0.8 <= c < 0.9
urn-mavedb-00000755-a-1.scores.csv	https://www.mavedb.org/score-sets/urn:mavedb:00000755-a-1	39	676	0.866667	0.8 <= c < 0.9
urn-mavedb-00000892-a-1.scores.csv	https://www.mavedb.org/score-sets/urn:mavedb:00000892-a-1	45	780	0.866667	0.8 <= c < 0.9
urn-mavedb-00000051-c-1.scores.csv	https://www.mavedb.org/score-sets/urn:mavedb:00000051-c-1	15	260	0.866667	0.8 <= c < 0.9
urn-mavedb-00001019-a-1.scores.csv	https://www.mavedb.org/score-sets/urn:mavedb:00001019-a-1	30	520	0.866667	0.8 <= c < 0.9
urn-mavedb-00001068-a-1.scores.csv	https://www.mavedb.org/score-sets/urn:mavedb:00001068-a-1	68	1175	0.863971	0.8 <= c < 0.9
urn-mavedb-00000738-a-1.scores.csv	https://www.mavedb.org/score-sets/urn:mavedb:00000738-a-1	83	1434	0.863855	0.8 <= c < 0.9
urn-mavedb-00001082-a-1.scores.csv	https://www.mavedb.org/score-sets/urn:mavedb:00001082-a-1	68	1173	0.8625	0.8 <= c < 0.9
urn-mavedb-00000731-a-1.scores.csv	https://www.mavedb.org/score-sets/urn:mavedb:00000731-a-1	74	1274	0.860811	0.8 <= c < 0.9
urn-mavedb-00000912-a-1.scores.csv	https://www.mavedb.org/score-sets/urn:mavedb:00000912-a-1	53	910	0.858491	0.8 <= c < 0.9
urn-mavedb-00000958-a-1.scores.csv	https://www.mavedb.org/score-sets/urn:mavedb:00000958-a-1	95	1629	0.857368	0.8 <= c < 0.9
urn-mavedb-00000979-a-1.scores.csv	https://www.mavedb.org/score-sets/urn:mavedb:00000979-a-1	79	1354	0.856962	0.8 <= c < 0.9
urn-mavedb-00000730-a-1.scores.csv	https://www.mavedb.org/score-sets/urn:mavedb:00000730-a-1	42	718	0.854762	0.8 <= c < 0.9
urn-mavedb-00000045-j-1.scores.csv	https://www.mavedb.org/score-sets/urn:mavedb:00000045-j-1	140	2393	0.854643	0.8 <= c < 0.9
urn-mavedb-00000962-a-1.scores.csv	https://www.mavedb.org/score-sets/urn:mavedb:00000962-a-1	56	957	0.854464	0.8 <= c < 0.9
urn-mavedb-00000045-f-1.scores.csv	https://www.mavedb.org/score-sets/urn:mavedb:00000045-f-1	140	2392	0.854286	0.8 <= c < 0.9
urn-mavedb-00000688-a-1.scores.csv	https://www.mavedb.org/score-sets/urn:mavedb:00000688-a-1	80	1366	0.85375	0.8 <= c < 0.9
urn-mavedb-00000926-a-1.scores.csv	https://www.mavedb.org/score-sets/urn:mavedb:00000926-a-1	75	1279	0.852667	0.8 <= c < 0.9
urn-mavedb-00000045-a-1.scores.csv	https://www.mavedb.org/score-sets/urn:mavedb:00000045-a-1	140	2387	0.8525	0.8 <= c < 0.9
urn-mavedb-00000751-a-1.scores.csv	https://www.mavedb.org/score-sets/urn:mavedb:00000751-a-1	72	1227	0.852083	0.8 <= c < 0.9
urn-mavedb-00001130-a-1.scores.csv	https://www.mavedb.org/score-sets/urn:mavedb:00001130-a-1	74	1259	0.850676	0.8 <= c < 0.9
urn-mavedb-00000060-a-2.scores.csv	https://www.mavedb.org/score-sets/urn:mavedb:00000060-a-2	42	714	0.85	0.8 <= c < 0.9
urn-mavedb-00001186-a-1.scores.csv	https://www.mavedb.org/score-sets/urn:mavedb:00001186-a-1	36	612	0.85	0.8 <= c < 0.9
urn-mavedb-00000916-a-1.scores.csv	https://www.mavedb.org/score-sets/urn:mavedb:00000916-a-1	62	1054	0.85	0.8 <= c < 0.9
urn-mavedb-00000704-a-1.scores.csv	https://www.mavedb.org/score-sets/urn:mavedb:00000704-a-1	69	1169	0.847101	0.8 <= c < 0.9
urn-mavedb-00001000-a-1.scores.csv	https://www.mavedb.org/score-sets/urn:mavedb:00001000-a-1	45	759	0.843333	0.8 <= c < 0.9
urn-mavedb-00000848-a-1.scores.csv	https://www.mavedb.org/score-sets/urn:mavedb:00000848-a-1	67	1130	0.843284	0.8 <= c < 0.9
urn-mavedb-00000898-a-1.scores.csv	https://www.mavedb.org/score-sets/urn:mavedb:00000898-a-1	65	1096	0.843077	0.8 <= c < 0.9
urn-mavedb-00001014-a-1.scores.csv	https://www.mavedb.org/score-sets/urn:mavedb:00001014-a-1	48	809	0.842708	0.8 <= c < 0.9
urn-mavedb-00000079-a-1.scores.csv	https://www.mavedb.org/score-sets/urn:mavedb:00000079-a-1	303	5106	0.842574	0.8 <= c < 0.9
urn-mavedb-00000889-a-1.scores.csv	https://www.mavedb.org/score-sets/urn:mavedb:00000889-a-1	35	588	0.84	0.8 <= c < 0.9
urn-mavedb-00000930-a-1.scores.csv	https://www.mavedb.org/score-sets/urn:mavedb:00000930-a-1	61	1024	0.839344	0.8 <= c < 0.9
urn-mavedb-00000818-a-1.scores.csv	https://www.mavedb.org/score-sets/urn:mavedb:00000818-a-1	44	738	0.838636	0.8 <= c < 0.9
urn-mavedb-00001199-a-1.scores.csv	https://www.mavedb.org/score-sets/urn:mavedb:00001199-a-1	486	8148	0.838272	0.8 <= c < 0.9
urn-mavedb-00000060-a-1.scores.csv	https://www.mavedb.org/score-sets/urn:mavedb:00000060-a-1	42	704	0.838095	0.8 <= c < 0.9
urn-mavedb-00000013-b-1.scores.csv	https://www.mavedb.org/score-sets/urn:mavedb:00000013-b-1	241	4027	0.835477	0.8 <= c < 0.9
urn-mavedb-00001003-a-1.scores.csv	https://www.mavedb.org/score-sets/urn:mavedb:00001003-a-1	77	1285	0.834416	0.8 <= c < 0.9
urn-mavedb-00001027-a-1.scores.csv	https://www.mavedb.org/score-sets/urn:mavedb:00001027-a-1	77	1284	0.833766	0.8 <= c < 0.9
urn-mavedb-00000051-a-1.scores.csv	https://www.mavedb.org/score-sets/urn:mavedb:00000051-a-1	27	449	0.831481	0.8 <= c < 0.9
urn-mavedb-00000745-a-1.scores.csv	https://www.mavedb.org/score-sets/urn:mavedb:00000745-a-1	80	1329	0.830625	0.8 <= c < 0.9
urn-mavedb-00000933-a-1.scores.csv	https://www.mavedb.org/score-sets/urn:mavedb:00000933-a-1	44	726	0.825	0.8 <= c < 0.9
urn-mavedb-00000115-a-4.scores.csv	https://www.mavedb.org/score-sets/urn:mavedb:00000115-a-4	187	3082	0.824064	0.8 <= c < 0.9
urn-mavedb-00000784-a-1.scores.csv	https://www.mavedb.org/score-sets/urn:mavedb:00000784-a-1	61	1004	0.822951	0.8 <= c < 0.9
urn-mavedb-00001183-a-1.scores.csv	https://www.mavedb.org/score-sets/urn:mavedb:00001183-a-1	40	658	0.8225	0.8 <= c < 0.9
urn-mavedb-00000100-a-1.scores.csv	https://www.mavedb.org/score-sets/urn:mavedb:00000100-a-1	276	4508	0.816667	0.8 <= c < 0.9
urn-mavedb-00001205-a-1.scores.csv	https://www.mavedb.org/score-sets/urn:mavedb:00001205-a-1	542	8847	0.816144	0.8 <= c < 0.9
urn-mavedb-00001122-a-1.scores.csv	https://www.mavedb.org/score-sets/urn:mavedb:00001122-a-1	28	455	0.8125	0.8 <= c < 0.9
urn-mavedb-00000814-a-1.scores.csv	https://www.mavedb.org/score-sets/urn:mavedb:00000814-a-1	78	1265	0.810897	0.8 <= c < 0.9
urn-mavedb-00001035-a-1.scores.csv	https://www.mavedb.org/score-sets/urn:mavedb:00001035-a-1	73	1182	0.809589	0.8 <= c < 0.9
urn-mavedb-00000937-a-1.scores.csv	https://www.mavedb.org/score-sets/urn:mavedb:00000937-a-1	69	1113	0.806522	0.8 <= c < 0.9
urn-mavedb-00001074-a-1.scores.csv	https://www.mavedb.org/score-sets/urn:mavedb:00001074-a-1	58	934	0.805172	0.8 <= c < 0.9
urn-mavedb-00000740-a-1.scores.csv	https://www.mavedb.org/score-sets/urn:mavedb:00000740-a-1	84	1351	0.804167	0.8 <= c < 0.9
urn-mavedb-00000674-a-1.scores.csv	https://www.mavedb.org/score-sets/urn:mavedb:00000674-a-1	127	2539	0.999606	0.9 <= c < 1
urn-mavedb-00000674-a-3.scores.csv	https://www.mavedb.org/score-sets/urn:mavedb:00000674-a-3	127	2539	0.999606	0.9 <= c < 1
urn-mavedb-00001105-a-1.scores.csv	https://www.mavedb.org/score-sets/urn:mavedb:00001105-a-1	95	1899	0.999474	0.9 <= c < 1
urn-mavedb-00000980-a-1.scores.csv	https://www.mavedb.org/score-sets/urn:mavedb:00000980-a-1	90	1799	0.999444	0.9 <= c < 1
urn-mavedb-00000090-a-1.scores.csv	https://www.mavedb.org/score-sets/urn:mavedb:00000090-a-1	83	1659	0.999398	0.9 <= c < 1
urn-mavedb-00000090-b-1.scores.csv	https://www.mavedb.org/score-sets/urn:mavedb:00000090-b-1	83	1659	0.999398	0.9 <= c < 1
urn-mavedb-00000822-a-1.scores.csv	https://www.mavedb.org/score-sets/urn:mavedb:00000822-a-1	76	1519	0.999342	0.9 <= c < 1
urn-mavedb-00000198-a-2.scores.csv	https://www.mavedb.org/score-sets/urn:mavedb:00000198-a-2	72	1439	0.999306	0.9 <= c < 1
urn-mavedb-00000360-a-2.scores.csv	https://www.mavedb.org/score-sets/urn:mavedb:00000360-a-2	72	1439	0.999306	0.9 <= c < 1
urn-mavedb-00000360-0-1.scores.csv	https://www.mavedb.org/score-sets/urn:mavedb:00000360-0-1	72	1439	0.999306	0.9 <= c < 1
urn-mavedb-00000198-0-1.scores.csv	https://www.mavedb.org/score-sets/urn:mavedb:00000198-0-1	72	1439	0.999306	0.9 <= c < 1
urn-mavedb-00000198-a-1.scores.csv	https://www.mavedb.org/score-sets/urn:mavedb:00000198-a-1	72	1439	0.999306	0.9 <= c < 1
urn-mavedb-00000360-a-1.scores.csv	https://www.mavedb.org/score-sets/urn:mavedb:00000360-a-1	72	1439	0.999306	0.9 <= c < 1
urn-mavedb-00000310-0-1.scores.csv	https://www.mavedb.org/score-sets/urn:mavedb:00000310-0-1	72	1439	0.999306	0.9 <= c < 1
urn-mavedb-00000310-a-2.scores.csv	https://www.mavedb.org/score-sets/urn:mavedb:00000310-a-2	72	1439	0.999306	0.9 <= c < 1
urn-mavedb-00000310-a-1.scores.csv	https://www.mavedb.org/score-sets/urn:mavedb:00000310-a-1	72	1439	0.999306	0.9 <= c < 1
urn-mavedb-00001007-a-1.scores.csv	https://www.mavedb.org/score-sets/urn:mavedb:00001007-a-1	61	1219	0.99918	0.9 <= c < 1
urn-mavedb-00000693-a-1.scores.csv	https://www.mavedb.org/score-sets/urn:mavedb:00000693-a-1	50	999	0.999	0.9 <= c < 1
urn-mavedb-00000663-a-1.scores.csv	https://www.mavedb.org/score-sets/urn:mavedb:00000663-a-1	286	5714	0.998951	0.9 <= c < 1
urn-mavedb-00001028-a-1.scores.csv	https://www.mavedb.org/score-sets/urn:mavedb:00001028-a-1	79	1578	0.998734	0.9 <= c < 1
urn-mavedb-00000858-a-1.scores.csv	https://www.mavedb.org/score-sets/urn:mavedb:00000858-a-1	59	1178	0.998305	0.9 <= c < 1
urn-mavedb-00000743-a-1.scores.csv	https://www.mavedb.org/score-sets/urn:mavedb:00000743-a-1	87	1737	0.998276	0.9 <= c < 1
urn-mavedb-00000778-a-1.scores.csv	https://www.mavedb.org/score-sets/urn:mavedb:00000778-a-1	25	499	0.998	0.9 <= c < 1
urn-mavedb-00001214-j-1.scores.csv	https://www.mavedb.org/score-sets/urn:mavedb:00001214-j-1	49	978	0.997959	0.9 <= c < 1
urn-mavedb-00001214-i-1.scores.csv	https://www.mavedb.org/score-sets/urn:mavedb:00001214-i-1	49	978	0.997959	0.9 <= c < 1
urn-mavedb-00001214-b-1.scores.csv	https://www.mavedb.org/score-sets/urn:mavedb:00001214-b-1	49	978	0.997959	0.9 <= c < 1
urn-mavedb-00001214-e-2.scores.csv	https://www.mavedb.org/score-sets/urn:mavedb:00001214-e-2	49	978	0.997959	0.9 <= c < 1
urn-mavedb-00000199-a-1.scores.csv	https://www.mavedb.org/score-sets/urn:mavedb:00000199-a-1	72	1437	0.997917	0.9 <= c < 1
urn-mavedb-00001152-a-1.scores.csv	https://www.mavedb.org/score-sets/urn:mavedb:00001152-a-1	24	479	0.997917	0.9 <= c < 1
urn-mavedb-00000199-0-1.scores.csv	https://www.mavedb.org/score-sets/urn:mavedb:00000199-0-1	72	1437	0.997917	0.9 <= c < 1
urn-mavedb-00000199-a-2.scores.csv	https://www.mavedb.org/score-sets/urn:mavedb:00000199-a-2	72	1437	0.997917	0.9 <= c < 1
urn-mavedb-00001086-a-1.scores.csv	https://www.mavedb.org/score-sets/urn:mavedb:00001086-a-1	46	918	0.997826	0.9 <= c < 1
urn-mavedb-00000827-a-1.scores.csv	https://www.mavedb.org/score-sets/urn:mavedb:00000827-a-1	22	439	0.997727	0.9 <= c < 1
urn-mavedb-00001154-a-1.scores.csv	https://www.mavedb.org/score-sets/urn:mavedb:00001154-a-1	22	439	0.997727	0.9 <= c < 1
urn-mavedb-00001157-a-1.scores.csv	https://www.mavedb.org/score-sets/urn:mavedb:00001157-a-1	22	439	0.997727	0.9 <= c < 1
urn-mavedb-00000803-a-1.scores.csv	https://www.mavedb.org/score-sets/urn:mavedb:00000803-a-1	86	1716	0.997674	0.9 <= c < 1
urn-mavedb-00001151-a-1.scores.csv	https://www.mavedb.org/score-sets/urn:mavedb:00001151-a-1	86	1716	0.997674	0.9 <= c < 1
urn-mavedb-00001160-a-1.scores.csv	https://www.mavedb.org/score-sets/urn:mavedb:00001160-a-1	21	419	0.997619	0.9 <= c < 1
urn-mavedb-00000800-a-1.scores.csv	https://www.mavedb.org/score-sets/urn:mavedb:00000800-a-1	50	997	0.997	0.9 <= c < 1
urn-mavedb-00000200-a-1.scores.csv	https://www.mavedb.org/score-sets/urn:mavedb:00000200-a-1	72	1435	0.996528	0.9 <= c < 1
urn-mavedb-00000895-a-1.scores.csv	https://www.mavedb.org/score-sets/urn:mavedb:00000895-a-1	72	1435	0.996528	0.9 <= c < 1
urn-mavedb-00000200-a-2.scores.csv	https://www.mavedb.org/score-sets/urn:mavedb:00000200-a-2	72	1435	0.996528	0.9 <= c < 1
urn-mavedb-00000200-0-1.scores.csv	https://www.mavedb.org/score-sets/urn:mavedb:00000200-0-1	72	1435	0.996528	0.9 <= c < 1
urn-mavedb-00000048-c-1.scores.csv	https://www.mavedb.org/score-sets/urn:mavedb:00000048-c-1	351	6995	0.996439	0.9 <= c < 1
urn-mavedb-00000048-b-1.scores.csv	https://www.mavedb.org/score-sets/urn:mavedb:00000048-b-1	351	6995	0.996439	0.9 <= c < 1
urn-mavedb-00000048-a-1.scores.csv	https://www.mavedb.org/score-sets/urn:mavedb:00000048-a-1	351	6995	0.996439	0.9 <= c < 1
urn-mavedb-00000684-a-1.scores.csv	https://www.mavedb.org/score-sets/urn:mavedb:00000684-a-1	56	1116	0.996429	0.9 <= c < 1
urn-mavedb-00000709-a-1.scores.csv	https://www.mavedb.org/score-sets/urn:mavedb:00000709-a-1	67	1335	0.996269	0.9 <= c < 1
urn-mavedb-00001181-a-1.scores.csv	https://www.mavedb.org/score-sets/urn:mavedb:00001181-a-1	40	797	0.99625	0.9 <= c < 1
urn-mavedb-00001012-a-1.scores.csv	https://www.mavedb.org/score-sets/urn:mavedb:00001012-a-1	26	518	0.996154	0.9 <= c < 1
urn-mavedb-00001178-a-1.scores.csv	https://www.mavedb.org/score-sets/urn:mavedb:00001178-a-1	26	518	0.996154	0.9 <= c < 1
urn-mavedb-00001039-a-1.scores.csv	https://www.mavedb.org/score-sets/urn:mavedb:00001039-a-1	75	1494	0.996	0.9 <= c < 1
urn-mavedb-00000832-a-1.scores.csv	https://www.mavedb.org/score-sets/urn:mavedb:00000832-a-1	25	498	0.996	0.9 <= c < 1
urn-mavedb-00001214-d-2.scores.csv	https://www.mavedb.org/score-sets/urn:mavedb:00001214-d-2	49	976	0.995918	0.9 <= c < 1
urn-mavedb-00000197-0-1.scores.csv	https://www.mavedb.org/score-sets/urn:mavedb:00000197-0-1	72	1434	0.995833	0.9 <= c < 1
urn-mavedb-00000197-a-2.scores.csv	https://www.mavedb.org/score-sets/urn:mavedb:00000197-a-2	72	1434	0.995833	0.9 <= c < 1
urn-mavedb-00000197-a-1.scores.csv	https://www.mavedb.org/score-sets/urn:mavedb:00000197-a-1	72	1434	0.995833	0.9 <= c < 1
urn-mavedb-00000882-a-1.scores.csv	https://www.mavedb.org/score-sets/urn:mavedb:00000882-a-1	46	916	0.995652	0.9 <= c < 1
urn-mavedb-00000670-a-1.scores.csv	https://www.mavedb.org/score-sets/urn:mavedb:00000670-a-1	201	4002	0.995522	0.9 <= c < 1
urn-mavedb-00000671-a-1.scores.csv	https://www.mavedb.org/score-sets/urn:mavedb:00000671-a-1	201	4002	0.995522	0.9 <= c < 1
urn-mavedb-00000984-a-1.scores.csv	https://www.mavedb.org/score-sets/urn:mavedb:00000984-a-1	22	438	0.995455	0.9 <= c < 1
urn-mavedb-00000047-a-1.scores.csv	https://www.mavedb.org/score-sets/urn:mavedb:00000047-a-1	351	6988	0.995442	0.9 <= c < 1
urn-mavedb-00000857-a-1.scores.csv	https://www.mavedb.org/score-sets/urn:mavedb:00000857-a-1	54	1075	0.99537	0.9 <= c < 1
urn-mavedb-00000782-a-1.scores.csv	https://www.mavedb.org/score-sets/urn:mavedb:00000782-a-1	63	1254	0.995238	0.9 <= c < 1
urn-mavedb-00001077-a-1.scores.csv	https://www.mavedb.org/score-sets/urn:mavedb:00001077-a-1	52	1035	0.995192	0.9 <= c < 1
urn-mavedb-00000807-a-1.scores.csv	https://www.mavedb.org/score-sets/urn:mavedb:00000807-a-1	62	1234	0.995161	0.9 <= c < 1
urn-mavedb-00000348-a-1.scores.csv	https://www.mavedb.org/score-sets/urn:mavedb:00000348-a-1	72	1433	0.995139	0.9 <= c < 1
urn-mavedb-00000348-0-1.scores.csv	https://www.mavedb.org/score-sets/urn:mavedb:00000348-0-1	72	1433	0.995139	0.9 <= c < 1
urn-mavedb-00000348-a-2.scores.csv	https://www.mavedb.org/score-sets/urn:mavedb:00000348-a-2	72	1433	0.995139	0.9 <= c < 1
urn-mavedb-00000708-a-1.scores.csv	https://www.mavedb.org/score-sets/urn:mavedb:00000708-a-1	76	1512	0.994737	0.9 <= c < 1
urn-mavedb-00000983-a-1.scores.csv	https://www.mavedb.org/score-sets/urn:mavedb:00000983-a-1	63	1253	0.994444	0.9 <= c < 1
urn-mavedb-00000047-c-1.scores.csv	https://www.mavedb.org/score-sets/urn:mavedb:00000047-c-1	351	6981	0.994444	0.9 <= c < 1
urn-mavedb-00000054-a-1.scores.csv	https://www.mavedb.org/score-sets/urn:mavedb:00000054-a-1	403	8012	0.994045	0.9 <= c < 1
urn-mavedb-00000753-a-1.scores.csv	https://www.mavedb.org/score-sets/urn:mavedb:00000753-a-1	67	1332	0.99403	0.9 <= c < 1
urn-mavedb-00000830-a-1.scores.csv	https://www.mavedb.org/score-sets/urn:mavedb:00000830-a-1	25	497	0.994	0.9 <= c < 1
urn-mavedb-00001214-k-2.scores.csv	https://www.mavedb.org/score-sets/urn:mavedb:00001214-k-2	49	974	0.993878	0.9 <= c < 1
urn-mavedb-00000696-a-1.scores.csv	https://www.mavedb.org/score-sets/urn:mavedb:00000696-a-1	56	1113	0.99375	0.9 <= c < 1
urn-mavedb-00001021-a-1.scores.csv	https://www.mavedb.org/score-sets/urn:mavedb:00001021-a-1	56	1113	0.99375	0.9 <= c < 1
urn-mavedb-00000096-b-1.scores.csv	https://www.mavedb.org/score-sets/urn:mavedb:00000096-b-1	463	9201	0.993629	0.9 <= c < 1
urn-mavedb-00000769-a-1.scores.csv	https://www.mavedb.org/score-sets/urn:mavedb:00000769-a-1	94	1868	0.993617	0.9 <= c < 1
urn-mavedb-00000943-a-1.scores.csv	https://www.mavedb.org/score-sets/urn:mavedb:00000943-a-1	23	457	0.993478	0.9 <= c < 1
urn-mavedb-00000834-a-1.scores.csv	https://www.mavedb.org/score-sets/urn:mavedb:00000834-a-1	23	457	0.993478	0.9 <= c < 1
urn-mavedb-00001108-a-1.scores.csv	https://www.mavedb.org/score-sets/urn:mavedb:00001108-a-1	23	457	0.993478	0.9 <= c < 1
urn-mavedb-00000964-a-1.scores.csv	https://www.mavedb.org/score-sets/urn:mavedb:00000964-a-1	68	1351	0.993382	0.9 <= c < 1
urn-mavedb-00001170-a-1.scores.csv	https://www.mavedb.org/score-sets/urn:mavedb:00001170-a-1	22	437	0.993182	0.9 <= c < 1
urn-mavedb-00000718-a-1.scores.csv	https://www.mavedb.org/score-sets/urn:mavedb:00000718-a-1	50	993	0.993	0.9 <= c < 1
urn-mavedb-00001175-a-1.scores.csv	https://www.mavedb.org/score-sets/urn:mavedb:00001175-a-1	50	993	0.993	0.9 <= c < 1
urn-mavedb-00001159-a-1.scores.csv	https://www.mavedb.org/score-sets/urn:mavedb:00001159-a-1	21	417	0.992857	0.9 <= c < 1
urn-mavedb-00000987-a-1.scores.csv	https://www.mavedb.org/score-sets/urn:mavedb:00000987-a-1	21	417	0.992857	0.9 <= c < 1
urn-mavedb-00000720-a-1.scores.csv	https://www.mavedb.org/score-sets/urn:mavedb:00000720-a-1	61	1211	0.992623	0.9 <= c < 1
urn-mavedb-00000805-a-1.scores.csv	https://www.mavedb.org/score-sets/urn:mavedb:00000805-a-1	46	913	0.992391	0.9 <= c < 1
urn-mavedb-00000196-a-1.scores.csv	https://www.mavedb.org/score-sets/urn:mavedb:00000196-a-1	72	1429	0.992361	0.9 <= c < 1
urn-mavedb-00000196-a-2.scores.csv	https://www.mavedb.org/score-sets/urn:mavedb:00000196-a-2	72	1429	0.992361	0.9 <= c < 1
urn-mavedb-00000196-0-1.scores.csv	https://www.mavedb.org/score-sets/urn:mavedb:00000196-0-1	72	1429	0.992361	0.9 <= c < 1
urn-mavedb-00000801-a-1.scores.csv	https://www.mavedb.org/score-sets/urn:mavedb:00000801-a-1	77	1528	0.992208	0.9 <= c < 1
urn-mavedb-00000878-a-1.scores.csv	https://www.mavedb.org/score-sets/urn:mavedb:00000878-a-1	83	1647	0.992169	0.9 <= c < 1
urn-mavedb-00000742-a-1.scores.csv	https://www.mavedb.org/score-sets/urn:mavedb:00000742-a-1	89	1766	0.992135	0.9 <= c < 1
urn-mavedb-00000657-a-1.scores.csv	https://www.mavedb.org/score-sets/urn:mavedb:00000657-a-1	310	6151	0.992097	0.9 <= c < 1
urn-mavedb-00001172-a-1.scores.csv	https://www.mavedb.org/score-sets/urn:mavedb:00001172-a-1	25	496	0.992	0.9 <= c < 1
urn-mavedb-00001165-a-1.scores.csv	https://www.mavedb.org/score-sets/urn:mavedb:00001165-a-1	56	1111	0.991964	0.9 <= c < 1
urn-mavedb-00001214-c-1.scores.csv	https://www.mavedb.org/score-sets/urn:mavedb:00001214-c-1	49	972	0.991837	0.9 <= c < 1
urn-mavedb-00000957-a-1.scores.csv	https://www.mavedb.org/score-sets/urn:mavedb:00000957-a-1	90	1785	0.991667	0.9 <= c < 1
urn-mavedb-00000853-a-1.scores.csv	https://www.mavedb.org/score-sets/urn:mavedb:00000853-a-1	53	1051	0.991509	0.9 <= c < 1
urn-mavedb-00000854-a-1.scores.csv	https://www.mavedb.org/score-sets/urn:mavedb:00000854-a-1	41	813	0.991463	0.9 <= c < 1
urn-mavedb-00000799-a-1.scores.csv	https://www.mavedb.org/score-sets/urn:mavedb:00000799-a-1	81	1606	0.991358	0.9 <= c < 1
urn-mavedb-00000114-a-1.scores.csv	https://www.mavedb.org/score-sets/urn:mavedb:00000114-a-1	465	9218	0.991183	0.9 <= c < 1
urn-mavedb-00000659-a-1.scores.csv	https://www.mavedb.org/score-sets/urn:mavedb:00000659-a-1	317	6284	0.991167	0.9 <= c < 1
urn-mavedb-00001128-a-1.scores.csv	https://www.mavedb.org/score-sets/urn:mavedb:00001128-a-1	62	1229	0.991129	0.9 <= c < 1
urn-mavedb-00000813-a-1.scores.csv	https://www.mavedb.org/score-sets/urn:mavedb:00000813-a-1	90	1784	0.991111	0.9 <= c < 1
urn-mavedb-00000971-a-1.scores.csv	https://www.mavedb.org/score-sets/urn:mavedb:00000971-a-1	56	1110	0.991071	0.9 <= c < 1
urn-mavedb-00001006-a-1.scores.csv	https://www.mavedb.org/score-sets/urn:mavedb:00001006-a-1	77	1526	0.990909	0.9 <= c < 1
urn-mavedb-00001033-a-1.scores.csv	https://www.mavedb.org/score-sets/urn:mavedb:00001033-a-1	22	436	0.990909	0.9 <= c < 1
urn-mavedb-00000829-a-1.scores.csv	https://www.mavedb.org/score-sets/urn:mavedb:00000829-a-1	22	436	0.990909	0.9 <= c < 1
urn-mavedb-00001192-a-1.scores.csv	https://www.mavedb.org/score-sets/urn:mavedb:00001192-a-1	22	436	0.990909	0.9 <= c < 1
urn-mavedb-00000076-d-1.scores.csv	https://www.mavedb.org/score-sets/urn:mavedb:00000076-d-1	27	535	0.990741	0.9 <= c < 1
urn-mavedb-00000783-a-1.scores.csv	https://www.mavedb.org/score-sets/urn:mavedb:00000783-a-1	59	1169	0.990678	0.9 <= c < 1
urn-mavedb-00001076-a-1.scores.csv	https://www.mavedb.org/score-sets/urn:mavedb:00001076-a-1	59	1169	0.990678	0.9 <= c < 1
urn-mavedb-00000752-a-1.scores.csv	https://www.mavedb.org/score-sets/urn:mavedb:00000752-a-1	68	1347	0.990441	0.9 <= c < 1
urn-mavedb-00000955-a-1.scores.csv	https://www.mavedb.org/score-sets/urn:mavedb:00000955-a-1	47	931	0.990426	0.9 <= c < 1
urn-mavedb-00001112-a-1.scores.csv	https://www.mavedb.org/score-sets/urn:mavedb:00001112-a-1	66	1307	0.990152	0.9 <= c < 1
urn-mavedb-00000798-a-1.scores.csv	https://www.mavedb.org/score-sets/urn:mavedb:00000798-a-1	90	1782	0.99	0.9 <= c < 1
urn-mavedb-00001118-a-1.scores.csv	https://www.mavedb.org/score-sets/urn:mavedb:00001118-a-1	45	891	0.99	0.9 <= c < 1
urn-mavedb-00000890-a-1.scores.csv	https://www.mavedb.org/score-sets/urn:mavedb:00000890-a-1	95	1881	0.99	0.9 <= c < 1
urn-mavedb-00000927-a-1.scores.csv	https://www.mavedb.org/score-sets/urn:mavedb:00000927-a-1	59	1168	0.989831	0.9 <= c < 1
urn-mavedb-00001214-l-2.scores.csv	https://www.mavedb.org/score-sets/urn:mavedb:00001214-l-2	49	970	0.989796	0.9 <= c < 1
urn-mavedb-00001214-h-1.scores.csv	https://www.mavedb.org/score-sets/urn:mavedb:00001214-h-1	49	970	0.989796	0.9 <= c < 1
urn-mavedb-00001214-m-1.scores.csv	https://www.mavedb.org/score-sets/urn:mavedb:00001214-m-1	49	970	0.989796	0.9 <= c < 1
urn-mavedb-00001214-p-1.scores.csv	https://www.mavedb.org/score-sets/urn:mavedb:00001214-p-1	49	970	0.989796	0.9 <= c < 1
urn-mavedb-00000241-a-1.scores.csv	https://www.mavedb.org/score-sets/urn:mavedb:00000241-a-1	48	950	0.989583	0.9 <= c < 1
urn-mavedb-00000241-0-1.scores.csv	https://www.mavedb.org/score-sets/urn:mavedb:00000241-0-1	48	950	0.989583	0.9 <= c < 1
urn-mavedb-00000241-a-2.scores.csv	https://www.mavedb.org/score-sets/urn:mavedb:00000241-a-2	48	950	0.989583	0.9 <= c < 1
urn-mavedb-00001162-a-1.scores.csv	https://www.mavedb.org/score-sets/urn:mavedb:00001162-a-1	19	376	0.989474	0.9 <= c < 1
urn-mavedb-00001119-a-1.scores.csv	https://www.mavedb.org/score-sets/urn:mavedb:00001119-a-1	47	930	0.989362	0.9 <= c < 1
urn-mavedb-00001093-a-1.scores.csv	https://www.mavedb.org/score-sets/urn:mavedb:00001093-a-1	69	1365	0.98913	0.9 <= c < 1
urn-mavedb-00000863-a-1.scores.csv	https://www.mavedb.org/score-sets/urn:mavedb:00000863-a-1	55	1088	0.989091	0.9 <= c < 1
urn-mavedb-00000076-a-1.scores.csv	https://www.mavedb.org/score-sets/urn:mavedb:00000076-a-1	27	534	0.988889	0.9 <= c < 1
urn-mavedb-00000815-a-1.scores.csv	https://www.mavedb.org/score-sets/urn:mavedb:00000815-a-1	90	1780	0.988889	0.9 <= c < 1
urn-mavedb-00001214-f-2.scores.csv	https://www.mavedb.org/score-sets/urn:mavedb:00001214-f-2	49	969	0.988776	0.9 <= c < 1
urn-mavedb-00000657-b-1.scores.csv	https://www.mavedb.org/score-sets/urn:mavedb:00000657-b-1	311	6150	0.988746	0.9 <= c < 1
urn-mavedb-00000885-a-1.scores.csv	https://www.mavedb.org/score-sets/urn:mavedb:00000885-a-1	84	1661	0.98869	0.9 <= c < 1
urn-mavedb-00000724-a-1.scores.csv	https://www.mavedb.org/score-sets/urn:mavedb:00000724-a-1	53	1048	0.988679	0.9 <= c < 1
urn-mavedb-00000725-a-1.scores.csv	https://www.mavedb.org/score-sets/urn:mavedb:00000725-a-1	53	1048	0.988679	0.9 <= c < 1
urn-mavedb-00000902-a-1.scores.csv	https://www.mavedb.org/score-sets/urn:mavedb:00000902-a-1	22	435	0.988636	0.9 <= c < 1
urn-mavedb-00001155-a-1.scores.csv	https://www.mavedb.org/score-sets/urn:mavedb:00001155-a-1	22	435	0.988636	0.9 <= c < 1
urn-mavedb-00000835-a-1.scores.csv	https://www.mavedb.org/score-sets/urn:mavedb:00000835-a-1	56	1107	0.988393	0.9 <= c < 1
urn-mavedb-00000873-a-1.scores.csv	https://www.mavedb.org/score-sets/urn:mavedb:00000873-a-1	47	929	0.988298	0.9 <= c < 1
urn-mavedb-00000794-a-1.scores.csv	https://www.mavedb.org/score-sets/urn:mavedb:00000794-a-1	84	1660	0.988095	0.9 <= c < 1
urn-mavedb-00000735-a-1.scores.csv	https://www.mavedb.org/score-sets/urn:mavedb:00000735-a-1	63	1245	0.988095	0.9 <= c < 1
urn-mavedb-00000866-a-1.scores.csv	https://www.mavedb.org/score-sets/urn:mavedb:00000866-a-1	79	1561	0.987975	0.9 <= c < 1
urn-mavedb-00001094-a-1.scores.csv	https://www.mavedb.org/score-sets/urn:mavedb:00001094-a-1	62	1225	0.987903	0.9 <= c < 1
urn-mavedb-00000925-a-1.scores.csv	https://www.mavedb.org/score-sets/urn:mavedb:00000925-a-1	66	1304	0.987879	0.9 <= c < 1
urn-mavedb-00000719-a-1.scores.csv	https://www.mavedb.org/score-sets/urn:mavedb:00000719-a-1	53	1047	0.987736	0.9 <= c < 1
urn-mavedb-00001188-a-1.scores.csv	https://www.mavedb.org/score-sets/urn:mavedb:00001188-a-1	24	474	0.9875	0.9 <= c < 1
urn-mavedb-00000833-a-1.scores.csv	https://www.mavedb.org/score-sets/urn:mavedb:00000833-a-1	24	474	0.9875	0.9 <= c < 1
urn-mavedb-00000936-a-1.scores.csv	https://www.mavedb.org/score-sets/urn:mavedb:00000936-a-1	60	1185	0.9875	0.9 <= c < 1
urn-mavedb-00000781-a-1.scores.csv	https://www.mavedb.org/score-sets/urn:mavedb:00000781-a-1	67	1323	0.987313	0.9 <= c < 1
urn-mavedb-00000710-a-1.scores.csv	https://www.mavedb.org/score-sets/urn:mavedb:00000710-a-1	59	1165	0.987288	0.9 <= c < 1
urn-mavedb-00000949-a-1.scores.csv	https://www.mavedb.org/score-sets/urn:mavedb:00000949-a-1	55	1086	0.987273	0.9 <= c < 1
urn-mavedb-00000729-a-1.scores.csv	https://www.mavedb.org/score-sets/urn:mavedb:00000729-a-1	53	1046	0.986792	0.9 <= c < 1
urn-mavedb-00000811-a-1.scores.csv	https://www.mavedb.org/score-sets/urn:mavedb:00000811-a-1	60	1184	0.986667	0.9 <= c < 1
urn-mavedb-00000995-a-1.scores.csv	https://www.mavedb.org/score-sets/urn:mavedb:00000995-a-1	51	1006	0.986275	0.9 <= c < 1
urn-mavedb-00000790-a-1.scores.csv	https://www.mavedb.org/score-sets/urn:mavedb:00000790-a-1	80	1578	0.98625	0.9 <= c < 1
urn-mavedb-00000823-a-1.scores.csv	https://www.mavedb.org/score-sets/urn:mavedb:00000823-a-1	61	1203	0.986066	0.9 <= c < 1
urn-mavedb-00000717-a-1.scores.csv	https://www.mavedb.org/score-sets/urn:mavedb:00000717-a-1	49	966	0.985714	0.9 <= c < 1
urn-mavedb-00000672-b-2.scores.csv	https://www.mavedb.org/score-sets/urn:mavedb:00000672-b-2	317	6249	0.985647	0.9 <= c < 1
urn-mavedb-00000672-e-2.scores.csv	https://www.mavedb.org/score-sets/urn:mavedb:00000672-e-2	317	6249	0.985647	0.9 <= c < 1
urn-mavedb-00001078-a-1.scores.csv	https://www.mavedb.org/score-sets/urn:mavedb:00001078-a-1	52	1025	0.985577	0.9 <= c < 1
urn-mavedb-00000732-a-1.scores.csv	https://www.mavedb.org/score-sets/urn:mavedb:00000732-a-1	76	1498	0.985526	0.9 <= c < 1
urn-mavedb-00000951-a-1.scores.csv	https://www.mavedb.org/score-sets/urn:mavedb:00000951-a-1	62	1222	0.985484	0.9 <= c < 1
urn-mavedb-00000733-a-1.scores.csv	https://www.mavedb.org/score-sets/urn:mavedb:00000733-a-1	79	1557	0.985443	0.9 <= c < 1
urn-mavedb-00000672-a-1.scores.csv	https://www.mavedb.org/score-sets/urn:mavedb:00000672-a-1	317	6246	0.985174	0.9 <= c < 1
urn-mavedb-00001240-a-3.scores.csv	https://www.mavedb.org/score-sets/urn:mavedb:00001240-a-3	60	1182	0.985	0.9 <= c < 1
urn-mavedb-00000837-a-1.scores.csv	https://www.mavedb.org/score-sets/urn:mavedb:00000837-a-1	63	1241	0.984921	0.9 <= c < 1
urn-mavedb-00000737-a-1.scores.csv	https://www.mavedb.org/score-sets/urn:mavedb:00000737-a-1	89	1753	0.984831	0.9 <= c < 1
urn-mavedb-00000715-a-1.scores.csv	https://www.mavedb.org/score-sets/urn:mavedb:00000715-a-1	82	1615	0.984756	0.9 <= c < 1
urn-mavedb-00001221-a-2.scores.csv	https://www.mavedb.org/score-sets/urn:mavedb:00001221-a-2	36	709	0.984722	0.9 <= c < 1
urn-mavedb-00000672-f-2.scores.csv	https://www.mavedb.org/score-sets/urn:mavedb:00000672-f-2	317	6242	0.984543	0.9 <= c < 1
urn-mavedb-00001143-a-1.scores.csv	https://www.mavedb.org/score-sets/urn:mavedb:00001143-a-1	54	1063	0.984259	0.9 <= c < 1
urn-mavedb-00000808-a-1.scores.csv	https://www.mavedb.org/score-sets/urn:mavedb:00000808-a-1	22	433	0.984091	0.9 <= c < 1
urn-mavedb-00000856-a-1.scores.csv	https://www.mavedb.org/score-sets/urn:mavedb:00000856-a-1	50	984	0.984	0.9 <= c < 1
urn-mavedb-00000758-a-1.scores.csv	https://www.mavedb.org/score-sets/urn:mavedb:00000758-a-1	68	1338	0.983824	0.9 <= c < 1
urn-mavedb-00000901-a-1.scores.csv	https://www.mavedb.org/score-sets/urn:mavedb:00000901-a-1	49	964	0.983673	0.9 <= c < 1
urn-mavedb-00000988-a-1.scores.csv	https://www.mavedb.org/score-sets/urn:mavedb:00000988-a-1	55	1082	0.983636	0.9 <= c < 1
urn-mavedb-00000342-a-2.scores.csv	https://www.mavedb.org/score-sets/urn:mavedb:00000342-a-2	61	1200	0.983607	0.9 <= c < 1
urn-mavedb-00000342-a-1.scores.csv	https://www.mavedb.org/score-sets/urn:mavedb:00000342-a-1	61	1200	0.983607	0.9 <= c < 1
urn-mavedb-00000342-0-1.scores.csv	https://www.mavedb.org/score-sets/urn:mavedb:00000342-0-1	61	1200	0.983607	0.9 <= c < 1
urn-mavedb-00000672-c-1.scores.csv	https://www.mavedb.org/score-sets/urn:mavedb:00000672-c-1	317	6235	0.983438	0.9 <= c < 1
urn-mavedb-00000076-c-1.scores.csv	https://www.mavedb.org/score-sets/urn:mavedb:00000076-c-1	27	531	0.983333	0.9 <= c < 1
urn-mavedb-00000872-a-1.scores.csv	https://www.mavedb.org/score-sets/urn:mavedb:00000872-a-1	24	472	0.983333	0.9 <= c < 1
urn-mavedb-00000806-a-1.scores.csv	https://www.mavedb.org/score-sets/urn:mavedb:00000806-a-1	40	786	0.9825	0.9 <= c < 1
urn-mavedb-00000884-a-1.scores.csv	https://www.mavedb.org/score-sets/urn:mavedb:00000884-a-1	88	1729	0.982386	0.9 <= c < 1
urn-mavedb-00000770-a-1.scores.csv	https://www.mavedb.org/score-sets/urn:mavedb:00000770-a-1	90	1768	0.982222	0.9 <= c < 1
urn-mavedb-00000956-a-1.scores.csv	https://www.mavedb.org/score-sets/urn:mavedb:00000956-a-1	56	1100	0.982143	0.9 <= c < 1
urn-mavedb-00000876-a-1.scores.csv	https://www.mavedb.org/score-sets/urn:mavedb:00000876-a-1	42	825	0.982143	0.9 <= c < 1
urn-mavedb-00000726-a-1.scores.csv	https://www.mavedb.org/score-sets/urn:mavedb:00000726-a-1	53	1041	0.982075	0.9 <= c < 1
urn-mavedb-00000723-a-1.scores.csv	https://www.mavedb.org/score-sets/urn:mavedb:00000723-a-1	53	1041	0.982075	0.9 <= c < 1
urn-mavedb-00000047-b-1.scores.csv	https://www.mavedb.org/score-sets/urn:mavedb:00000047-b-1	351	6894	0.982051	0.9 <= c < 1
urn-mavedb-00001051-a-1.scores.csv	https://www.mavedb.org/score-sets/urn:mavedb:00001051-a-1	50	982	0.982	0.9 <= c < 1
urn-mavedb-00000005-a-6.scores.csv	https://www.mavedb.org/score-sets/urn:mavedb:00000005-a-6	550	10802	0.982	0.9 <= c < 1
urn-mavedb-00001146-a-1.scores.csv	https://www.mavedb.org/score-sets/urn:mavedb:00001146-a-1	47	923	0.981915	0.9 <= c < 1
urn-mavedb-00001009-a-1.scores.csv	https://www.mavedb.org/score-sets/urn:mavedb:00001009-a-1	55	1080	0.981818	0.9 <= c < 1
urn-mavedb-00001030-a-1.scores.csv	https://www.mavedb.org/score-sets/urn:mavedb:00001030-a-1	55	1080	0.981818	0.9 <= c < 1
urn-mavedb-00001187-a-1.scores.csv	https://www.mavedb.org/score-sets/urn:mavedb:00001187-a-1	22	432	0.981818	0.9 <= c < 1
urn-mavedb-00000919-a-1.scores.csv	https://www.mavedb.org/score-sets/urn:mavedb:00000919-a-1	43	844	0.981395	0.9 <= c < 1
urn-mavedb-00000772-a-1.scores.csv	https://www.mavedb.org/score-sets/urn:mavedb:00000772-a-1	40	785	0.98125	0.9 <= c < 1
urn-mavedb-00001164-a-1.scores.csv	https://www.mavedb.org/score-sets/urn:mavedb:00001164-a-1	56	1099	0.98125	0.9 <= c < 1
urn-mavedb-00001142-a-1.scores.csv	https://www.mavedb.org/score-sets/urn:mavedb:00001142-a-1	48	942	0.98125	0.9 <= c < 1
urn-mavedb-00000766-a-1.scores.csv	https://www.mavedb.org/score-sets/urn:mavedb:00000766-a-1	85	1668	0.981176	0.9 <= c < 1
urn-mavedb-00000728-a-1.scores.csv	https://www.mavedb.org/score-sets/urn:mavedb:00000728-a-1	53	1040	0.981132	0.9 <= c < 1
urn-mavedb-00000762-a-1.scores.csv	https://www.mavedb.org/score-sets/urn:mavedb:00000762-a-1	89	1746	0.980899	0.9 <= c < 1
urn-mavedb-00000923-a-1.scores.csv	https://www.mavedb.org/score-sets/urn:mavedb:00000923-a-1	78	1530	0.980769	0.9 <= c < 1
urn-mavedb-00000906-a-1.scores.csv	https://www.mavedb.org/score-sets/urn:mavedb:00000906-a-1	96	1883	0.980729	0.9 <= c < 1
urn-mavedb-00000678-a-1.scores.csv	https://www.mavedb.org/score-sets/urn:mavedb:00000678-a-1	57	1118	0.980702	0.9 <= c < 1
urn-mavedb-00001214-n-1.scores.csv	https://www.mavedb.org/score-sets/urn:mavedb:00001214-n-1	49	961	0.980612	0.9 <= c < 1
urn-mavedb-00001169-a-1.scores.csv	https://www.mavedb.org/score-sets/urn:mavedb:00001169-a-1	56	1098	0.980357	0.9 <= c < 1
urn-mavedb-00001133-a-1.scores.csv	https://www.mavedb.org/score-sets/urn:mavedb:00001133-a-1	61	1196	0.980328	0.9 <= c < 1
urn-mavedb-00001106-a-1.scores.csv	https://www.mavedb.org/score-sets/urn:mavedb:00001106-a-1	96	1882	0.980208	0.9 <= c < 1
urn-mavedb-00001047-a-1.scores.csv	https://www.mavedb.org/score-sets/urn:mavedb:00001047-a-1	55	1078	0.98	0.9 <= c < 1
urn-mavedb-00000076-b-1.scores.csv	https://www.mavedb.org/score-sets/urn:mavedb:00000076-b-1	27	529	0.97963	0.9 <= c < 1
urn-mavedb-00001085-a-1.scores.csv	https://www.mavedb.org/score-sets/urn:mavedb:00001085-a-1	78	1528	0.979487	0.9 <= c < 1
urn-mavedb-00000952-a-1.scores.csv	https://www.mavedb.org/score-sets/urn:mavedb:00000952-a-1	73	1430	0.979452	0.9 <= c < 1
urn-mavedb-00000982-a-1.scores.csv	https://www.mavedb.org/score-sets/urn:mavedb:00000982-a-1	75	1469	0.979333	0.9 <= c < 1
urn-mavedb-00000821-a-1.scores.csv	https://www.mavedb.org/score-sets/urn:mavedb:00000821-a-1	72	1410	0.979167	0.9 <= c < 1
urn-mavedb-00001022-a-1.scores.csv	https://www.mavedb.org/score-sets/urn:mavedb:00001022-a-1	55	1077	0.979091	0.9 <= c < 1
urn-mavedb-00000761-a-1.scores.csv	https://www.mavedb.org/score-sets/urn:mavedb:00000761-a-1	69	1351	0.978986	0.9 <= c < 1
urn-mavedb-00001037-a-1.scores.csv	https://www.mavedb.org/score-sets/urn:mavedb:00001037-a-1	71	1390	0.978873	0.9 <= c < 1
urn-mavedb-00001103-a-1.scores.csv	https://www.mavedb.org/score-sets/urn:mavedb:00001103-a-1	49	959	0.978571	0.9 <= c < 1
urn-mavedb-00001214-g-1.scores.csv	https://www.mavedb.org/score-sets/urn:mavedb:00001214-g-1	49	959	0.978571	0.9 <= c < 1
urn-mavedb-00000904-a-1.scores.csv	https://www.mavedb.org/score-sets/urn:mavedb:00000904-a-1	85	1663	0.978235	0.9 <= c < 1
urn-mavedb-00000045-h-1.scores.csv	https://www.mavedb.org/score-sets/urn:mavedb:00000045-h-1	140	2739	0.978214	0.9 <= c < 1
urn-mavedb-00000879-a-1.scores.csv	https://www.mavedb.org/score-sets/urn:mavedb:00000879-a-1	59	1154	0.977966	0.9 <= c < 1
urn-mavedb-00000701-a-1.scores.csv	https://www.mavedb.org/score-sets/urn:mavedb:00000701-a-1	61	1193	0.977869	0.9 <= c < 1
urn-mavedb-00000045-l-1.scores.csv	https://www.mavedb.org/score-sets/urn:mavedb:00000045-l-1	140	2738	0.977857	0.9 <= c < 1
urn-mavedb-00000942-a-1.scores.csv	https://www.mavedb.org/score-sets/urn:mavedb:00000942-a-1	56	1095	0.977679	0.9 <= c < 1
urn-mavedb-00000787-a-1.scores.csv	https://www.mavedb.org/score-sets/urn:mavedb:00000787-a-1	60	1173	0.9775	0.9 <= c < 1
urn-mavedb-00000938-a-1.scores.csv	https://www.mavedb.org/score-sets/urn:mavedb:00000938-a-1	77	1505	0.977273	0.9 <= c < 1
urn-mavedb-00001200-b-1.scores.csv	https://www.mavedb.org/score-sets/urn:mavedb:00001200-b-1	461	9009	0.977115	0.9 <= c < 1
urn-mavedb-00001171-a-1.scores.csv	https://www.mavedb.org/score-sets/urn:mavedb:00001171-a-1	24	469	0.977083	0.9 <= c < 1
urn-mavedb-00001200-a-1.scores.csv	https://www.mavedb.org/score-sets/urn:mavedb:00001200-a-1	461	9008	0.977007	0.9 <= c < 1
urn-mavedb-00001200-c-1.scores.csv	https://www.mavedb.org/score-sets/urn:mavedb:00001200-c-1	461	9008	0.977007	0.9 <= c < 1
urn-mavedb-00001200-e-1.scores.csv	https://www.mavedb.org/score-sets/urn:mavedb:00001200-e-1	461	9008	0.977007	0.9 <= c < 1
urn-mavedb-00001200-d-1.scores.csv	https://www.mavedb.org/score-sets/urn:mavedb:00001200-d-1	461	9007	0.976898	0.9 <= c < 1
urn-mavedb-00000972-a-1.scores.csv	https://www.mavedb.org/score-sets/urn:mavedb:00000972-a-1	77	1504	0.976623	0.9 <= c < 1
urn-mavedb-00001052-a-1.scores.csv	https://www.mavedb.org/score-sets/urn:mavedb:00001052-a-1	51	996	0.976471	0.9 <= c < 1
urn-mavedb-00001053-a-1.scores.csv	https://www.mavedb.org/score-sets/urn:mavedb:00001053-a-1	51	996	0.976471	0.9 <= c < 1
urn-mavedb-00000924-a-1.scores.csv	https://www.mavedb.org/score-sets/urn:mavedb:00000924-a-1	70	1367	0.976429	0.9 <= c < 1
urn-mavedb-00000996-a-1.scores.csv	https://www.mavedb.org/score-sets/urn:mavedb:00000996-a-1	59	1152	0.976271	0.9 <= c < 1
urn-mavedb-00000954-a-1.scores.csv	https://www.mavedb.org/score-sets/urn:mavedb:00000954-a-1	48	937	0.976042	0.9 <= c < 1
urn-mavedb-00000911-a-1.scores.csv	https://www.mavedb.org/score-sets/urn:mavedb:00000911-a-1	56	1093	0.975893	0.9 <= c < 1
urn-mavedb-00000677-a-1.scores.csv	https://www.mavedb.org/score-sets/urn:mavedb:00000677-a-1	58	1132	0.975862	0.9 <= c < 1
urn-mavedb-00000897-a-1.scores.csv	https://www.mavedb.org/score-sets/urn:mavedb:00000897-a-1	68	1327	0.975735	0.9 <= c < 1
urn-mavedb-00000970-a-1.scores.csv	https://www.mavedb.org/score-sets/urn:mavedb:00000970-a-1	78	1522	0.975641	0.9 <= c < 1
urn-mavedb-00000944-a-1.scores.csv	https://www.mavedb.org/score-sets/urn:mavedb:00000944-a-1	58	1131	0.975	0.9 <= c < 1
urn-mavedb-00001167-a-1.scores.csv	https://www.mavedb.org/score-sets/urn:mavedb:00001167-a-1	56	1092	0.975	0.9 <= c < 1
urn-mavedb-00000939-a-1.scores.csv	https://www.mavedb.org/score-sets/urn:mavedb:00000939-a-1	76	1482	0.975	0.9 <= c < 1
urn-mavedb-00000875-a-1.scores.csv	https://www.mavedb.org/score-sets/urn:mavedb:00000875-a-1	58	1131	0.975	0.9 <= c < 1
urn-mavedb-00000760-a-1.scores.csv	https://www.mavedb.org/score-sets/urn:mavedb:00000760-a-1	56	1092	0.975	0.9 <= c < 1
urn-mavedb-00001176-a-1.scores.csv	https://www.mavedb.org/score-sets/urn:mavedb:00001176-a-1	46	897	0.975	0.9 <= c < 1
urn-mavedb-00001135-a-1.scores.csv	https://www.mavedb.org/score-sets/urn:mavedb:00001135-a-1	81	1579	0.974691	0.9 <= c < 1
urn-mavedb-00000824-a-1.scores.csv	https://www.mavedb.org/score-sets/urn:mavedb:00000824-a-1	79	1540	0.974684	0.9 <= c < 1
urn-mavedb-00000045-k-1.scores.csv	https://www.mavedb.org/score-sets/urn:mavedb:00000045-k-1	140	2728	0.974286	0.9 <= c < 1
urn-mavedb-00000997-a-1.scores.csv	https://www.mavedb.org/score-sets/urn:mavedb:00000997-a-1	56	1091	0.974107	0.9 <= c < 1
urn-mavedb-00000950-a-1.scores.csv	https://www.mavedb.org/score-sets/urn:mavedb:00000950-a-1	56	1091	0.974107	0.9 <= c < 1
urn-mavedb-00000989-a-1.scores.csv	https://www.mavedb.org/score-sets/urn:mavedb:00000989-a-1	56	1091	0.974107	0.9 <= c < 1
urn-mavedb-00001148-a-1.scores.csv	https://www.mavedb.org/score-sets/urn:mavedb:00001148-a-1	50	974	0.974	0.9 <= c < 1
urn-mavedb-00000045-c-1.scores.csv	https://www.mavedb.org/score-sets/urn:mavedb:00000045-c-1	140	2727	0.973929	0.9 <= c < 1
urn-mavedb-00000934-a-1.scores.csv	https://www.mavedb.org/score-sets/urn:mavedb:00000934-a-1	46	896	0.973913	0.9 <= c < 1
urn-mavedb-00000716-a-1.scores.csv	https://www.mavedb.org/score-sets/urn:mavedb:00000716-a-1	46	896	0.973913	0.9 <= c < 1
urn-mavedb-00000765-a-1.scores.csv	https://www.mavedb.org/score-sets/urn:mavedb:00000765-a-1	59	1149	0.973729	0.9 <= c < 1
urn-mavedb-00000932-a-1.scores.csv	https://www.mavedb.org/score-sets/urn:mavedb:00000932-a-1	49	954	0.973469	0.9 <= c < 1
urn-mavedb-00001195-a-1.scores.csv	https://www.mavedb.org/score-sets/urn:mavedb:00001195-a-1	67	1304	0.973134	0.9 <= c < 1
urn-mavedb-00001132-a-1.scores.csv	https://www.mavedb.org/score-sets/urn:mavedb:00001132-a-1	67	1304	0.973134	0.9 <= c < 1
urn-mavedb-00000691-a-1.scores.csv	https://www.mavedb.org/score-sets/urn:mavedb:00000691-a-1	63	1225	0.972222	0.9 <= c < 1
urn-mavedb-00000706-a-1.scores.csv	https://www.mavedb.org/score-sets/urn:mavedb:00000706-a-1	59	1147	0.972034	0.9 <= c < 1
urn-mavedb-00000928-a-1.scores.csv	https://www.mavedb.org/score-sets/urn:mavedb:00000928-a-1	60	1166	0.971667	0.9 <= c < 1
urn-mavedb-00000700-a-1.scores.csv	https://www.mavedb.org/score-sets/urn:mavedb:00000700-a-1	62	1204	0.970968	0.9 <= c < 1
urn-mavedb-00000894-a-1.scores.csv	https://www.mavedb.org/score-sets/urn:mavedb:00000894-a-1	31	602	0.970968	0.9 <= c < 1
urn-mavedb-00001049-a-1.scores.csv	https://www.mavedb.org/score-sets/urn:mavedb:00001049-a-1	86	1670	0.97093	0.9 <= c < 1
urn-mavedb-00000680-a-1.scores.csv	https://www.mavedb.org/score-sets/urn:mavedb:00000680-a-1	65	1262	0.970769	0.9 <= c < 1
urn-mavedb-00000844-a-1.scores.csv	https://www.mavedb.org/score-sets/urn:mavedb:00000844-a-1	68	1320	0.970588	0.9 <= c < 1
urn-mavedb-00000741-a-1.scores.csv	https://www.mavedb.org/score-sets/urn:mavedb:00000741-a-1	78	1514	0.970513	0.9 <= c < 1
urn-mavedb-00000077-a-2.scores.csv	https://www.mavedb.org/score-sets/urn:mavedb:00000077-a-2	162	3144	0.97037	0.9 <= c < 1
urn-mavedb-00000076-e-1.scores.csv	https://www.mavedb.org/score-sets/urn:mavedb:00000076-e-1	27	524	0.97037	0.9 <= c < 1
urn-mavedb-00000077-a-1.scores.csv	https://www.mavedb.org/score-sets/urn:mavedb:00000077-a-1	162	3144	0.97037	0.9 <= c < 1
urn-mavedb-00000759-a-1.scores.csv	https://www.mavedb.org/score-sets/urn:mavedb:00000759-a-1	82	1591	0.970122	0.9 <= c < 1
urn-mavedb-00001134-a-1.scores.csv	https://www.mavedb.org/score-sets/urn:mavedb:00001134-a-1	56	1086	0.969643	0.9 <= c < 1
urn-mavedb-00000739-a-1.scores.csv	https://www.mavedb.org/score-sets/urn:mavedb:00000739-a-1	87	1687	0.96954	0.9 <= c < 1
urn-mavedb-00000690-a-1.scores.csv	https://www.mavedb.org/score-sets/urn:mavedb:00000690-a-1	62	1202	0.969355	0.9 <= c < 1
urn-mavedb-00000707-a-1.scores.csv	https://www.mavedb.org/score-sets/urn:mavedb:00000707-a-1	57	1105	0.969298	0.9 <= c < 1
urn-mavedb-00001113-a-1.scores.csv	https://www.mavedb.org/score-sets/urn:mavedb:00001113-a-1	63	1221	0.969048	0.9 <= c < 1
urn-mavedb-00001095-a-1.scores.csv	https://www.mavedb.org/score-sets/urn:mavedb:00001095-a-1	50	969	0.969	0.9 <= c < 1
urn-mavedb-00000686-a-1.scores.csv	https://www.mavedb.org/score-sets/urn:mavedb:00000686-a-1	56	1085	0.96875	0.9 <= c < 1
urn-mavedb-00000914-a-1.scores.csv	https://www.mavedb.org/score-sets/urn:mavedb:00000914-a-1	51	988	0.968627	0.9 <= c < 1
urn-mavedb-00001060-a-1.scores.csv	https://www.mavedb.org/score-sets/urn:mavedb:00001060-a-1	49	949	0.968367	0.9 <= c < 1
urn-mavedb-00000896-a-1.scores.csv	https://www.mavedb.org/score-sets/urn:mavedb:00000896-a-1	67	1297	0.96791	0.9 <= c < 1
urn-mavedb-00000757-a-1.scores.csv	https://www.mavedb.org/score-sets/urn:mavedb:00000757-a-1	42	813	0.967857	0.9 <= c < 1
urn-mavedb-00000945-a-1.scores.csv	https://www.mavedb.org/score-sets/urn:mavedb:00000945-a-1	59	1142	0.967797	0.9 <= c < 1
urn-mavedb-00001214-o-1.scores.csv	https://www.mavedb.org/score-sets/urn:mavedb:00001214-o-1	49	948	0.967347	0.9 <= c < 1
urn-mavedb-00000797-a-1.scores.csv	https://www.mavedb.org/score-sets/urn:mavedb:00000797-a-1	58	1122	0.967241	0.9 <= c < 1
urn-mavedb-00000810-a-1.scores.csv	https://www.mavedb.org/score-sets/urn:mavedb:00000810-a-1	56	1083	0.966964	0.9 <= c < 1
urn-mavedb-00001071-a-1.scores.csv	https://www.mavedb.org/score-sets/urn:mavedb:00001071-a-1	68	1315	0.966912	0.9 <= c < 1
urn-mavedb-00000754-a-1.scores.csv	https://www.mavedb.org/score-sets/urn:mavedb:00000754-a-1	66	1276	0.966667	0.9 <= c < 1
urn-mavedb-00000734-a-1.scores.csv	https://www.mavedb.org/score-sets/urn:mavedb:00000734-a-1	63	1218	0.966667	0.9 <= c < 1
urn-mavedb-00001189-a-1.scores.csv	https://www.mavedb.org/score-sets/urn:mavedb:00001189-a-1	21	406	0.966667	0.9 <= c < 1
urn-mavedb-00001147-a-1.scores.csv	https://www.mavedb.org/score-sets/urn:mavedb:00001147-a-1	46	889	0.966304	0.9 <= c < 1
urn-mavedb-00001127-a-1.scores.csv	https://www.mavedb.org/score-sets/urn:mavedb:00001127-a-1	43	831	0.966279	0.9 <= c < 1
urn-mavedb-00000785-a-1.scores.csv	https://www.mavedb.org/score-sets/urn:mavedb:00000785-a-1	59	1140	0.966102	0.9 <= c < 1
urn-mavedb-00000998-a-1.scores.csv	https://www.mavedb.org/score-sets/urn:mavedb:00000998-a-1	56	1082	0.966071	0.9 <= c < 1
urn-mavedb-00000816-a-1.scores.csv	https://www.mavedb.org/score-sets/urn:mavedb:00000816-a-1	66	1275	0.965909	0.9 <= c < 1
urn-mavedb-00000842-a-1.scores.csv	https://www.mavedb.org/score-sets/urn:mavedb:00000842-a-1	38	734	0.965789	0.9 <= c < 1
urn-mavedb-00000961-a-1.scores.csv	https://www.mavedb.org/score-sets/urn:mavedb:00000961-a-1	61	1178	0.965574	0.9 <= c < 1
urn-mavedb-00001099-a-1.scores.csv	https://www.mavedb.org/score-sets/urn:mavedb:00001099-a-1	58	1120	0.965517	0.9 <= c < 1
urn-mavedb-00000975-a-1.scores.csv	https://www.mavedb.org/score-sets/urn:mavedb:00000975-a-1	56	1081	0.965179	0.9 <= c < 1
urn-mavedb-00000839-a-1.scores.csv	https://www.mavedb.org/score-sets/urn:mavedb:00000839-a-1	56	1081	0.965179	0.9 <= c < 1
urn-mavedb-00000935-a-1.scores.csv	https://www.mavedb.org/score-sets/urn:mavedb:00000935-a-1	30	579	0.965	0.9 <= c < 1
urn-mavedb-00001043-a-1.scores.csv	https://www.mavedb.org/score-sets/urn:mavedb:00001043-a-1	97	1872	0.964948	0.9 <= c < 1
urn-mavedb-00001102-a-1.scores.csv	https://www.mavedb.org/score-sets/urn:mavedb:00001102-a-1	87	1679	0.964943	0.9 <= c < 1
urn-mavedb-00000679-a-1.scores.csv	https://www.mavedb.org/score-sets/urn:mavedb:00000679-a-1	61	1177	0.964754	0.9 <= c < 1
urn-mavedb-00000931-a-1.scores.csv	https://www.mavedb.org/score-sets/urn:mavedb:00000931-a-1	51	984	0.964706	0.9 <= c < 1
urn-mavedb-00000976-a-1.scores.csv	https://www.mavedb.org/score-sets/urn:mavedb:00000976-a-1	82	1582	0.964634	0.9 <= c < 1
urn-mavedb-00001005-a-1.scores.csv	https://www.mavedb.org/score-sets/urn:mavedb:00001005-a-1	31	598	0.964516	0.9 <= c < 1
urn-mavedb-00001166-a-1.scores.csv	https://www.mavedb.org/score-sets/urn:mavedb:00001166-a-1	56	1080	0.964286	0.9 <= c < 1
urn-mavedb-00001041-a-1.scores.csv	https://www.mavedb.org/score-sets/urn:mavedb:00001041-a-1	77	1484	0.963636	0.9 <= c < 1
urn-mavedb-00000108-a-3.scores.csv	https://www.mavedb.org/score-sets/urn:mavedb:00000108-a-3	342	6590	0.96345	0.9 <= c < 1
urn-mavedb-00001144-a-1.scores.csv	https://www.mavedb.org/score-sets/urn:mavedb:00001144-a-1	47	905	0.962766	0.9 <= c < 1
urn-mavedb-00000868-a-1.scores.csv	https://www.mavedb.org/score-sets/urn:mavedb:00000868-a-1	67	1290	0.962687	0.9 <= c < 1
urn-mavedb-00000959-a-1.scores.csv	https://www.mavedb.org/score-sets/urn:mavedb:00000959-a-1	56	1078	0.9625	0.9 <= c < 1
urn-mavedb-00000905-a-1.scores.csv	https://www.mavedb.org/score-sets/urn:mavedb:00000905-a-1	92	1771	0.9625	0.9 <= c < 1
urn-mavedb-00001107-a-1.scores.csv	https://www.mavedb.org/score-sets/urn:mavedb:00001107-a-1	83	1597	0.962048	0.9 <= c < 1
urn-mavedb-00001050-a-1.scores.csv	https://www.mavedb.org/score-sets/urn:mavedb:00001050-a-1	50	962	0.962	0.9 <= c < 1
urn-mavedb-00000877-a-1.scores.csv	https://www.mavedb.org/score-sets/urn:mavedb:00000877-a-1	84	1616	0.961905	0.9 <= c < 1
urn-mavedb-00000077-b-1.scores.csv	https://www.mavedb.org/score-sets/urn:mavedb:00000077-b-1	152	2924	0.961842	0.9 <= c < 1
urn-mavedb-00000077-b-2.scores.csv	https://www.mavedb.org/score-sets/urn:mavedb:00000077-b-2	152	2924	0.961842	0.9 <= c < 1
urn-mavedb-00001121-a-1.scores.csv	https://www.mavedb.org/score-sets/urn:mavedb:00001121-a-1	43	827	0.961628	0.9 <= c < 1
urn-mavedb-00000947-a-1.scores.csv	https://www.mavedb.org/score-sets/urn:mavedb:00000947-a-1	89	1711	0.961236	0.9 <= c < 1
urn-mavedb-00001044-a-1.scores.csv	https://www.mavedb.org/score-sets/urn:mavedb:00001044-a-1	49	942	0.961224	0.9 <= c < 1
urn-mavedb-00001084-a-1.scores.csv	https://www.mavedb.org/score-sets/urn:mavedb:00001084-a-1	78	1499	0.960897	0.9 <= c < 1
urn-mavedb-00000788-a-1.scores.csv	https://www.mavedb.org/score-sets/urn:mavedb:00000788-a-1	78	1499	0.960897	0.9 <= c < 1
urn-mavedb-00000802-a-1.scores.csv	https://www.mavedb.org/score-sets/urn:mavedb:00000802-a-1	81	1556	0.960494	0.9 <= c < 1
urn-mavedb-00000695-a-1.scores.csv	https://www.mavedb.org/score-sets/urn:mavedb:00000695-a-1	43	826	0.960465	0.9 <= c < 1
urn-mavedb-00001046-a-1.scores.csv	https://www.mavedb.org/score-sets/urn:mavedb:00001046-a-1	59	1133	0.960169	0.9 <= c < 1
urn-mavedb-00001168-a-1.scores.csv	https://www.mavedb.org/score-sets/urn:mavedb:00001168-a-1	56	1075	0.959821	0.9 <= c < 1
urn-mavedb-00000825-a-1.scores.csv	https://www.mavedb.org/score-sets/urn:mavedb:00000825-a-1	68	1305	0.959559	0.9 <= c < 1
urn-mavedb-00001100-a-1.scores.csv	https://www.mavedb.org/score-sets/urn:mavedb:00001100-a-1	54	1036	0.959259	0.9 <= c < 1
urn-mavedb-00000793-a-1.scores.csv	https://www.mavedb.org/score-sets/urn:mavedb:00000793-a-1	77	1477	0.959091	0.9 <= c < 1
urn-mavedb-00001153-a-1.scores.csv	https://www.mavedb.org/score-sets/urn:mavedb:00001153-a-1	22	422	0.959091	0.9 <= c < 1
urn-mavedb-00001048-a-1.scores.csv	https://www.mavedb.org/score-sets/urn:mavedb:00001048-a-1	56	1074	0.958929	0.9 <= c < 1
urn-mavedb-00000910-a-1.scores.csv	https://www.mavedb.org/score-sets/urn:mavedb:00000910-a-1	56	1074	0.958929	0.9 <= c < 1
urn-mavedb-00000795-a-1.scores.csv	https://www.mavedb.org/score-sets/urn:mavedb:00000795-a-1	52	997	0.958654	0.9 <= c < 1
urn-mavedb-00000840-a-1.scores.csv	https://www.mavedb.org/score-sets/urn:mavedb:00000840-a-1	64	1227	0.958594	0.9 <= c < 1
urn-mavedb-00000774-a-1.scores.csv	https://www.mavedb.org/score-sets/urn:mavedb:00000774-a-1	62	1188	0.958065	0.9 <= c < 1
urn-mavedb-00000705-a-1.scores.csv	https://www.mavedb.org/score-sets/urn:mavedb:00000705-a-1	56	1073	0.958036	0.9 <= c < 1
urn-mavedb-00001111-a-1.scores.csv	https://www.mavedb.org/score-sets/urn:mavedb:00001111-a-1	68	1302	0.957353	0.9 <= c < 1
urn-mavedb-00001063-a-1.scores.csv	https://www.mavedb.org/score-sets/urn:mavedb:00001063-a-1	68	1302	0.957353	0.9 <= c < 1
urn-mavedb-00000681-a-1.scores.csv	https://www.mavedb.org/score-sets/urn:mavedb:00000681-a-1	63	1206	0.957143	0.9 <= c < 1
urn-mavedb-00000847-a-1.scores.csv	https://www.mavedb.org/score-sets/urn:mavedb:00000847-a-1	56	1072	0.957143	0.9 <= c < 1
urn-mavedb-00000049-a-7.scores.csv	https://www.mavedb.org/score-sets/urn:mavedb:00000049-a-7	655	12538	0.957099	0.9 <= c < 1
urn-mavedb-00000777-a-1.scores.csv	https://www.mavedb.org/score-sets/urn:mavedb:00000777-a-1	51	976	0.956863	0.9 <= c < 1
urn-mavedb-00001180-a-1.scores.csv	https://www.mavedb.org/score-sets/urn:mavedb:00001180-a-1	39	746	0.95641	0.9 <= c < 1
urn-mavedb-00000672-d-3.scores.csv	https://www.mavedb.org/score-sets/urn:mavedb:00000672-d-3	316	6044	0.956329	0.9 <= c < 1
urn-mavedb-00001140-a-1.scores.csv	https://www.mavedb.org/score-sets/urn:mavedb:00001140-a-1	88	1683	0.95625	0.9 <= c < 1
urn-mavedb-00000992-a-1.scores.csv	https://www.mavedb.org/score-sets/urn:mavedb:00000992-a-1	50	956	0.956	0.9 <= c < 1
urn-mavedb-00000883-a-1.scores.csv	https://www.mavedb.org/score-sets/urn:mavedb:00000883-a-1	50	956	0.956	0.9 <= c < 1
urn-mavedb-00001217-a-1.scores.csv	https://www.mavedb.org/score-sets/urn:mavedb:00001217-a-1	152	2906	0.955921	0.9 <= c < 1
urn-mavedb-00000070-a-4.scores.csv	https://www.mavedb.org/score-sets/urn:mavedb:00000070-a-4	287	5483	0.955226	0.9 <= c < 1
urn-mavedb-00000070-a-2.scores.csv	https://www.mavedb.org/score-sets/urn:mavedb:00000070-a-2	287	5483	0.955226	0.9 <= c < 1
urn-mavedb-00000867-a-1.scores.csv	https://www.mavedb.org/score-sets/urn:mavedb:00000867-a-1	52	993	0.954808	0.9 <= c < 1
urn-mavedb-00000968-a-1.scores.csv	https://www.mavedb.org/score-sets/urn:mavedb:00000968-a-1	70	1336	0.954286	0.9 <= c < 1
urn-mavedb-00000946-a-1.scores.csv	https://www.mavedb.org/score-sets/urn:mavedb:00000946-a-1	59	1126	0.954237	0.9 <= c < 1
urn-mavedb-00000851-a-1.scores.csv	https://www.mavedb.org/score-sets/urn:mavedb:00000851-a-1	40	763	0.95375	0.9 <= c < 1
urn-mavedb-00000819-a-1.scores.csv	https://www.mavedb.org/score-sets/urn:mavedb:00000819-a-1	80	1526	0.95375	0.9 <= c < 1
urn-mavedb-00000786-a-1.scores.csv	https://www.mavedb.org/score-sets/urn:mavedb:00000786-a-1	55	1049	0.953636	0.9 <= c < 1
urn-mavedb-00000764-a-1.scores.csv	https://www.mavedb.org/score-sets/urn:mavedb:00000764-a-1	59	1125	0.95339	0.9 <= c < 1
urn-mavedb-00001083-a-1.scores.csv	https://www.mavedb.org/score-sets/urn:mavedb:00001083-a-1	67	1277	0.952985	0.9 <= c < 1
urn-mavedb-00001059-a-1.scores.csv	https://www.mavedb.org/score-sets/urn:mavedb:00001059-a-1	67	1277	0.952985	0.9 <= c < 1
urn-mavedb-00000922-a-1.scores.csv	https://www.mavedb.org/score-sets/urn:mavedb:00000922-a-1	53	1010	0.95283	0.9 <= c < 1
urn-mavedb-00000685-a-1.scores.csv	https://www.mavedb.org/score-sets/urn:mavedb:00000685-a-1	56	1067	0.952679	0.9 <= c < 1
urn-mavedb-00000683-a-1.scores.csv	https://www.mavedb.org/score-sets/urn:mavedb:00000683-a-1	57	1086	0.952632	0.9 <= c < 1
urn-mavedb-00000899-a-1.scores.csv	https://www.mavedb.org/score-sets/urn:mavedb:00000899-a-1	43	819	0.952326	0.9 <= c < 1
urn-mavedb-00001072-a-1.scores.csv	https://www.mavedb.org/score-sets/urn:mavedb:00001072-a-1	68	1295	0.952206	0.9 <= c < 1
urn-mavedb-00000809-a-1.scores.csv	https://www.mavedb.org/score-sets/urn:mavedb:00000809-a-1	60	1142	0.951667	0.9 <= c < 1
urn-mavedb-00001141-a-1.scores.csv	https://www.mavedb.org/score-sets/urn:mavedb:00001141-a-1	33	628	0.951515	0.9 <= c < 1
urn-mavedb-00001066-a-1.scores.csv	https://www.mavedb.org/score-sets/urn:mavedb:00001066-a-1	68	1294	0.951471	0.9 <= c < 1
urn-mavedb-00000676-a-1.scores.csv	https://www.mavedb.org/score-sets/urn:mavedb:00000676-a-1	57	1084	0.950877	0.9 <= c < 1
urn-mavedb-00000689-a-1.scores.csv	https://www.mavedb.org/score-sets/urn:mavedb:00000689-a-1	78	1483	0.950641	0.9 <= c < 1
urn-mavedb-00000703-a-1.scores.csv	https://www.mavedb.org/score-sets/urn:mavedb:00000703-a-1	49	931	0.95	0.9 <= c < 1
urn-mavedb-00000053-a-2.scores.csv	https://www.mavedb.org/score-sets/urn:mavedb:00000053-a-2	65	1235	0.95	0.9 <= c < 1
urn-mavedb-00000089-a-1.scores.csv	https://www.mavedb.org/score-sets/urn:mavedb:00000089-a-1	498	9462	0.95	0.9 <= c < 1
urn-mavedb-00000668-a-1.scores.csv	https://www.mavedb.org/score-sets/urn:mavedb:00000668-a-1	201	3819	0.95	0.9 <= c < 1
urn-mavedb-00000086-e-1.scores.csv	https://www.mavedb.org/score-sets/urn:mavedb:00000086-e-1	263	4997	0.95	0.9 <= c < 1
urn-mavedb-00000086-b-1.scores.csv	https://www.mavedb.org/score-sets/urn:mavedb:00000086-b-1	263	4997	0.95	0.9 <= c < 1
urn-mavedb-00000086-c-1.scores.csv	https://www.mavedb.org/score-sets/urn:mavedb:00000086-c-1	263	4997	0.95	0.9 <= c < 1
urn-mavedb-00001034-a-1.scores.csv	https://www.mavedb.org/score-sets/urn:mavedb:00001034-a-1	22	418	0.95	0.9 <= c < 1
urn-mavedb-00001125-a-1.scores.csv	https://www.mavedb.org/score-sets/urn:mavedb:00001125-a-1	57	1083	0.95	0.9 <= c < 1
urn-mavedb-00001097-a-1.scores.csv	https://www.mavedb.org/score-sets/urn:mavedb:00001097-a-1	59	1121	0.95	0.9 <= c < 1
urn-mavedb-00000993-a-1.scores.csv	https://www.mavedb.org/score-sets/urn:mavedb:00000993-a-1	60	1140	0.95	0.9 <= c < 1
urn-mavedb-00000669-a-1.scores.csv	https://www.mavedb.org/score-sets/urn:mavedb:00000669-a-1	201	3819	0.95	0.9 <= c < 1
urn-mavedb-00000086-d-1.scores.csv	https://www.mavedb.org/score-sets/urn:mavedb:00000086-d-1	263	4997	0.95	0.9 <= c < 1
urn-mavedb-00000086-g-1.scores.csv	https://www.mavedb.org/score-sets/urn:mavedb:00000086-g-1	263	4997	0.95	0.9 <= c < 1
urn-mavedb-00001174-a-1.scores.csv	https://www.mavedb.org/score-sets/urn:mavedb:00001174-a-1	62	1178	0.95	0.9 <= c < 1
urn-mavedb-00000913-a-1.scores.csv	https://www.mavedb.org/score-sets/urn:mavedb:00000913-a-1	52	988	0.95	0.9 <= c < 1
urn-mavedb-00001115-a-1.scores.csv	https://www.mavedb.org/score-sets/urn:mavedb:00001115-a-1	52	987	0.949038	0.9 <= c < 1
urn-mavedb-00001092-a-1.scores.csv	https://www.mavedb.org/score-sets/urn:mavedb:00001092-a-1	48	911	0.948958	0.9 <= c < 1
urn-mavedb-00000103-b-1.scores.csv	https://www.mavedb.org/score-sets/urn:mavedb:00000103-b-1	359	6810	0.948468	0.9 <= c < 1
urn-mavedb-00000103-d-1.scores.csv	https://www.mavedb.org/score-sets/urn:mavedb:00000103-d-1	359	6810	0.948468	0.9 <= c < 1
urn-mavedb-00000103-c-1.scores.csv	https://www.mavedb.org/score-sets/urn:mavedb:00000103-c-1	359	6810	0.948468	0.9 <= c < 1
urn-mavedb-00000103-a-1.scores.csv	https://www.mavedb.org/score-sets/urn:mavedb:00000103-a-1	359	6810	0.948468	0.9 <= c < 1
urn-mavedb-00000775-a-1.scores.csv	https://www.mavedb.org/score-sets/urn:mavedb:00000775-a-1	62	1176	0.948387	0.9 <= c < 1
urn-mavedb-00000108-a-2.scores.csv	https://www.mavedb.org/score-sets/urn:mavedb:00000108-a-2	342	6486	0.948246	0.9 <= c < 1
urn-mavedb-00000750-a-1.scores.csv	https://www.mavedb.org/score-sets/urn:mavedb:00000750-a-1	69	1308	0.947826	0.9 <= c < 1
urn-mavedb-00001117-a-1.scores.csv	https://www.mavedb.org/score-sets/urn:mavedb:00001117-a-1	44	834	0.947727	0.9 <= c < 1
urn-mavedb-00000776-a-1.scores.csv	https://www.mavedb.org/score-sets/urn:mavedb:00000776-a-1	64	1213	0.947656	0.9 <= c < 1
urn-mavedb-00000999-a-1.scores.csv	https://www.mavedb.org/score-sets/urn:mavedb:00000999-a-1	81	1535	0.947531	0.9 <= c < 1
urn-mavedb-00000862-a-1.scores.csv	https://www.mavedb.org/score-sets/urn:mavedb:00000862-a-1	58	1099	0.947414	0.9 <= c < 1
urn-mavedb-00001137-a-1.scores.csv	https://www.mavedb.org/score-sets/urn:mavedb:00001137-a-1	35	663	0.947143	0.9 <= c < 1
urn-mavedb-00000874-a-1.scores.csv	https://www.mavedb.org/score-sets/urn:mavedb:00000874-a-1	44	833	0.946591	0.9 <= c < 1
urn-mavedb-00000086-f-1.scores.csv	https://www.mavedb.org/score-sets/urn:mavedb:00000086-f-1	263	4978	0.946388	0.9 <= c < 1
urn-mavedb-00000981-a-1.scores.csv	https://www.mavedb.org/score-sets/urn:mavedb:00000981-a-1	55	1041	0.946364	0.9 <= c < 1
urn-mavedb-00001136-a-1.scores.csv	https://www.mavedb.org/score-sets/urn:mavedb:00001136-a-1	35	662	0.945714	0.9 <= c < 1
urn-mavedb-00000736-a-1.scores.csv	https://www.mavedb.org/score-sets/urn:mavedb:00000736-a-1	56	1059	0.945536	0.9 <= c < 1
urn-mavedb-00001191-a-1.scores.csv	https://www.mavedb.org/score-sets/urn:mavedb:00001191-a-1	22	416	0.945455	0.9 <= c < 1
urn-mavedb-00000850-a-1.scores.csv	https://www.mavedb.org/score-sets/urn:mavedb:00000850-a-1	42	794	0.945238	0.9 <= c < 1
urn-mavedb-00001123-a-1.scores.csv	https://www.mavedb.org/score-sets/urn:mavedb:00001123-a-1	41	775	0.945122	0.9 <= c < 1
urn-mavedb-00000921-a-1.scores.csv	https://www.mavedb.org/score-sets/urn:mavedb:00000921-a-1	43	812	0.944186	0.9 <= c < 1
urn-mavedb-00001026-a-1.scores.csv	https://www.mavedb.org/score-sets/urn:mavedb:00001026-a-1	60	1133	0.944167	0.9 <= c < 1
urn-mavedb-00001015-a-1.scores.csv	https://www.mavedb.org/score-sets/urn:mavedb:00001015-a-1	42	793	0.944048	0.9 <= c < 1
urn-mavedb-00000045-d-1.scores.csv	https://www.mavedb.org/score-sets/urn:mavedb:00000045-d-1	140	2643	0.943929	0.9 <= c < 1
urn-mavedb-00000045-g-1.scores.csv	https://www.mavedb.org/score-sets/urn:mavedb:00000045-g-1	140	2643	0.943929	0.9 <= c < 1
urn-mavedb-00000045-i-1.scores.csv	https://www.mavedb.org/score-sets/urn:mavedb:00000045-i-1	140	2643	0.943929	0.9 <= c < 1
urn-mavedb-00001145-a-1.scores.csv	https://www.mavedb.org/score-sets/urn:mavedb:00001145-a-1	52	981	0.943269	0.9 <= c < 1
urn-mavedb-00001025-a-1.scores.csv	https://www.mavedb.org/score-sets/urn:mavedb:00001025-a-1	43	811	0.943023	0.9 <= c < 1
urn-mavedb-00000838-a-1.scores.csv	https://www.mavedb.org/score-sets/urn:mavedb:00000838-a-1	56	1056	0.942857	0.9 <= c < 1
urn-mavedb-00000780-a-1.scores.csv	https://www.mavedb.org/score-sets/urn:mavedb:00000780-a-1	62	1168	0.941935	0.9 <= c < 1
urn-mavedb-00001116-a-1.scores.csv	https://www.mavedb.org/score-sets/urn:mavedb:00001116-a-1	45	847	0.941111	0.9 <= c < 1
urn-mavedb-00000771-a-1.scores.csv	https://www.mavedb.org/score-sets/urn:mavedb:00000771-a-1	56	1054	0.941071	0.9 <= c < 1
urn-mavedb-00001096-a-1.scores.csv	https://www.mavedb.org/score-sets/urn:mavedb:00001096-a-1	56	1054	0.941071	0.9 <= c < 1
urn-mavedb-00000747-a-1.scores.csv	https://www.mavedb.org/score-sets/urn:mavedb:00000747-a-1	81	1524	0.940741	0.9 <= c < 1
urn-mavedb-00001042-a-1.scores.csv	https://www.mavedb.org/score-sets/urn:mavedb:00001042-a-1	75	1409	0.939333	0.9 <= c < 1
urn-mavedb-00000973-a-1.scores.csv	https://www.mavedb.org/score-sets/urn:mavedb:00000973-a-1	56	1050	0.9375	0.9 <= c < 1
urn-mavedb-00000687-a-1.scores.csv	https://www.mavedb.org/score-sets/urn:mavedb:00000687-a-1	80	1500	0.9375	0.9 <= c < 1
urn-mavedb-00001217-a-2.scores.csv	https://www.mavedb.org/score-sets/urn:mavedb:00001217-a-2	152	2850	0.9375	0.9 <= c < 1
urn-mavedb-00000749-a-1.scores.csv	https://www.mavedb.org/score-sets/urn:mavedb:00000749-a-1	71	1331	0.937324	0.9 <= c < 1
urn-mavedb-00000991-a-1.scores.csv	https://www.mavedb.org/score-sets/urn:mavedb:00000991-a-1	54	1012	0.937037	0.9 <= c < 1
urn-mavedb-00001090-a-1.scores.csv	https://www.mavedb.org/score-sets/urn:mavedb:00001090-a-1	72	1349	0.936806	0.9 <= c < 1
urn-mavedb-00000682-a-1.scores.csv	https://www.mavedb.org/score-sets/urn:mavedb:00000682-a-1	41	766	0.934146	0.9 <= c < 1
urn-mavedb-00001008-a-1.scores.csv	https://www.mavedb.org/score-sets/urn:mavedb:00001008-a-1	28	523	0.933929	0.9 <= c < 1
urn-mavedb-00001061-a-1.scores.csv	https://www.mavedb.org/score-sets/urn:mavedb:00001061-a-1	85	1586	0.932941	0.9 <= c < 1
urn-mavedb-00000108-a-1.scores.csv	https://www.mavedb.org/score-sets/urn:mavedb:00000108-a-1	324	6044	0.932716	0.9 <= c < 1
urn-mavedb-00000990-a-1.scores.csv	https://www.mavedb.org/score-sets/urn:mavedb:00000990-a-1	68	1268	0.932353	0.9 <= c < 1
urn-mavedb-00001054-a-1.scores.csv	https://www.mavedb.org/score-sets/urn:mavedb:00001054-a-1	50	932	0.932	0.9 <= c < 1
urn-mavedb-00000721-a-1.scores.csv	https://www.mavedb.org/score-sets/urn:mavedb:00000721-a-1	61	1137	0.931967	0.9 <= c < 1
urn-mavedb-00001069-a-1.scores.csv	https://www.mavedb.org/score-sets/urn:mavedb:00001069-a-1	68	1267	0.931618	0.9 <= c < 1
urn-mavedb-00000880-a-1.scores.csv	https://www.mavedb.org/score-sets/urn:mavedb:00000880-a-1	73	1360	0.931507	0.9 <= c < 1
urn-mavedb-00001065-a-1.scores.csv	https://www.mavedb.org/score-sets/urn:mavedb:00001065-a-1	67	1248	0.931343	0.9 <= c < 1
urn-mavedb-00000712-a-1.scores.csv	https://www.mavedb.org/score-sets/urn:mavedb:00000712-a-1	69	1285	0.931159	0.9 <= c < 1
urn-mavedb-00000953-a-1.scores.csv	https://www.mavedb.org/score-sets/urn:mavedb:00000953-a-1	57	1061	0.930702	0.9 <= c < 1
urn-mavedb-00000948-a-1.scores.csv	https://www.mavedb.org/score-sets/urn:mavedb:00000948-a-1	93	1731	0.930645	0.9 <= c < 1
urn-mavedb-00000113-a-2.scores.csv	https://www.mavedb.org/score-sets/urn:mavedb:00000113-a-2	41	763	0.930488	0.9 <= c < 1
urn-mavedb-00001058-a-1.scores.csv	https://www.mavedb.org/score-sets/urn:mavedb:00001058-a-1	43	800	0.930233	0.9 <= c < 1
urn-mavedb-00000702-a-1.scores.csv	https://www.mavedb.org/score-sets/urn:mavedb:00000702-a-1	35	651	0.93	0.9 <= c < 1
urn-mavedb-00000985-a-1.scores.csv	https://www.mavedb.org/score-sets/urn:mavedb:00000985-a-1	22	409	0.929545	0.9 <= c < 1
urn-mavedb-00000859-a-1.scores.csv	https://www.mavedb.org/score-sets/urn:mavedb:00000859-a-1	57	1059	0.928947	0.9 <= c < 1
urn-mavedb-00000861-a-1.scores.csv	https://www.mavedb.org/score-sets/urn:mavedb:00000861-a-1	57	1059	0.928947	0.9 <= c < 1
urn-mavedb-00000915-a-1.scores.csv	https://www.mavedb.org/score-sets/urn:mavedb:00000915-a-1	47	873	0.928723	0.9 <= c < 1
urn-mavedb-00001163-a-1.scores.csv	https://www.mavedb.org/score-sets/urn:mavedb:00001163-a-1	56	1039	0.927679	0.9 <= c < 1
urn-mavedb-00000865-a-1.scores.csv	https://www.mavedb.org/score-sets/urn:mavedb:00000865-a-1	62	1150	0.927419	0.9 <= c < 1
urn-mavedb-00000967-a-1.scores.csv	https://www.mavedb.org/score-sets/urn:mavedb:00000967-a-1	70	1298	0.927143	0.9 <= c < 1
urn-mavedb-00000049-a-8.scores.csv	https://www.mavedb.org/score-sets/urn:mavedb:00000049-a-8	655	12141	0.926794	0.9 <= c < 1
urn-mavedb-00001002-a-1.scores.csv	https://www.mavedb.org/score-sets/urn:mavedb:00001002-a-1	71	1316	0.926761	0.9 <= c < 1
urn-mavedb-00001089-a-1.scores.csv	https://www.mavedb.org/score-sets/urn:mavedb:00001089-a-1	66	1223	0.926515	0.9 <= c < 1
urn-mavedb-00001104-a-1.scores.csv	https://www.mavedb.org/score-sets/urn:mavedb:00001104-a-1	84	1556	0.92619	0.9 <= c < 1
urn-mavedb-00001045-a-1.scores.csv	https://www.mavedb.org/score-sets/urn:mavedb:00001045-a-1	56	1037	0.925893	0.9 <= c < 1
urn-mavedb-00000900-a-1.scores.csv	https://www.mavedb.org/score-sets/urn:mavedb:00000900-a-1	45	833	0.925556	0.9 <= c < 1
urn-mavedb-00000929-a-1.scores.csv	https://www.mavedb.org/score-sets/urn:mavedb:00000929-a-1	58	1073	0.925	0.9 <= c < 1
urn-mavedb-00001081-a-1.scores.csv	https://www.mavedb.org/score-sets/urn:mavedb:00001081-a-1	58	1073	0.925	0.9 <= c < 1
urn-mavedb-00000086-a-1.scores.csv	https://www.mavedb.org/score-sets/urn:mavedb:00000086-a-1	263	4864	0.924715	0.9 <= c < 1
urn-mavedb-00001182-a-1.scores.csv	https://www.mavedb.org/score-sets/urn:mavedb:00001182-a-1	45	832	0.924444	0.9 <= c < 1
urn-mavedb-00000891-a-1.scores.csv	https://www.mavedb.org/score-sets/urn:mavedb:00000891-a-1	84	1552	0.92381	0.9 <= c < 1
urn-mavedb-00000791-a-1.scores.csv	https://www.mavedb.org/score-sets/urn:mavedb:00000791-a-1	82	1515	0.92378	0.9 <= c < 1
urn-mavedb-00000115-a-7.scores.csv	https://www.mavedb.org/score-sets/urn:mavedb:00000115-a-7	187	3453	0.923262	0.9 <= c < 1
urn-mavedb-00001031-a-1.scores.csv	https://www.mavedb.org/score-sets/urn:mavedb:00001031-a-1	22	406	0.922727	0.9 <= c < 1
urn-mavedb-00001057-a-1.scores.csv	https://www.mavedb.org/score-sets/urn:mavedb:00001057-a-1	44	812	0.922727	0.9 <= c < 1
urn-mavedb-00000841-a-1.scores.csv	https://www.mavedb.org/score-sets/urn:mavedb:00000841-a-1	69	1273	0.922464	0.9 <= c < 1
urn-mavedb-00000966-a-1.scores.csv	https://www.mavedb.org/score-sets/urn:mavedb:00000966-a-1	69	1272	0.921739	0.9 <= c < 1
urn-mavedb-00000852-a-1.scores.csv	https://www.mavedb.org/score-sets/urn:mavedb:00000852-a-1	41	755	0.920732	0.9 <= c < 1
urn-mavedb-00000385-0-1.scores.csv	https://www.mavedb.org/score-sets/urn:mavedb:00000385-0-1	32	589	0.920312	0.9 <= c < 1
urn-mavedb-00000385-a-2.scores.csv	https://www.mavedb.org/score-sets/urn:mavedb:00000385-a-2	32	589	0.920312	0.9 <= c < 1
urn-mavedb-00000864-a-1.scores.csv	https://www.mavedb.org/score-sets/urn:mavedb:00000864-a-1	64	1178	0.920312	0.9 <= c < 1
urn-mavedb-00000385-a-1.scores.csv	https://www.mavedb.org/score-sets/urn:mavedb:00000385-a-1	32	589	0.920312	0.9 <= c < 1
urn-mavedb-00001087-a-1.scores.csv	https://www.mavedb.org/score-sets/urn:mavedb:00001087-a-1	74	1360	0.918919	0.9 <= c < 1
urn-mavedb-00001080-a-1.scores.csv	https://www.mavedb.org/score-sets/urn:mavedb:00001080-a-1	58	1065	0.918103	0.9 <= c < 1
urn-mavedb-00000871-a-1.scores.csv	https://www.mavedb.org/score-sets/urn:mavedb:00000871-a-1	61	1120	0.918033	0.9 <= c < 1
urn-mavedb-00000846-a-1.scores.csv	https://www.mavedb.org/score-sets/urn:mavedb:00000846-a-1	76	1394	0.917105	0.9 <= c < 1
urn-mavedb-00000977-a-1.scores.csv	https://www.mavedb.org/score-sets/urn:mavedb:00000977-a-1	72	1320	0.916667	0.9 <= c < 1
urn-mavedb-00000756-a-1.scores.csv	https://www.mavedb.org/score-sets/urn:mavedb:00000756-a-1	73	1338	0.916438	0.9 <= c < 1
urn-mavedb-00001040-a-1.scores.csv	https://www.mavedb.org/score-sets/urn:mavedb:00001040-a-1	70	1282	0.915714	0.9 <= c < 1
urn-mavedb-00001010-a-1.scores.csv	https://www.mavedb.org/score-sets/urn:mavedb:00001010-a-1	43	787	0.915116	0.9 <= c < 1
urn-mavedb-00000918-a-1.scores.csv	https://www.mavedb.org/score-sets/urn:mavedb:00000918-a-1	44	805	0.914773	0.9 <= c < 1
urn-mavedb-00001067-a-1.scores.csv	https://www.mavedb.org/score-sets/urn:mavedb:00001067-a-1	67	1225	0.914179	0.9 <= c < 1
urn-mavedb-00001032-a-1.scores.csv	https://www.mavedb.org/score-sets/urn:mavedb:00001032-a-1	22	402	0.913636	0.9 <= c < 1
urn-mavedb-00001064-a-1.scores.csv	https://www.mavedb.org/score-sets/urn:mavedb:00001064-a-1	68	1242	0.913235	0.9 <= c < 1
urn-mavedb-00000779-a-1.scores.csv	https://www.mavedb.org/score-sets/urn:mavedb:00000779-a-1	53	967	0.912264	0.9 <= c < 1
urn-mavedb-00000940-a-1.scores.csv	https://www.mavedb.org/score-sets/urn:mavedb:00000940-a-1	76	1385	0.911184	0.9 <= c < 1
urn-mavedb-00000826-a-1.scores.csv	https://www.mavedb.org/score-sets/urn:mavedb:00000826-a-1	41	747	0.910976	0.9 <= c < 1
urn-mavedb-00000920-a-1.scores.csv	https://www.mavedb.org/score-sets/urn:mavedb:00000920-a-1	40	728	0.91	0.9 <= c < 1
urn-mavedb-00000886-a-1.scores.csv	https://www.mavedb.org/score-sets/urn:mavedb:00000886-a-1	82	1492	0.909756	0.9 <= c < 1
urn-mavedb-00001101-a-1.scores.csv	https://www.mavedb.org/score-sets/urn:mavedb:00001101-a-1	36	655	0.909722	0.9 <= c < 1
urn-mavedb-00000917-a-1.scores.csv	https://www.mavedb.org/score-sets/urn:mavedb:00000917-a-1	58	1055	0.909483	0.9 <= c < 1
urn-mavedb-00000796-a-1.scores.csv	https://www.mavedb.org/score-sets/urn:mavedb:00000796-a-1	59	1073	0.909322	0.9 <= c < 1
urn-mavedb-00000746-a-1.scores.csv	https://www.mavedb.org/score-sets/urn:mavedb:00000746-a-1	76	1382	0.909211	0.9 <= c < 1
urn-mavedb-00001114-a-1.scores.csv	https://www.mavedb.org/score-sets/urn:mavedb:00001114-a-1	44	800	0.909091	0.9 <= c < 1
urn-mavedb-00001194-a-1.scores.csv	https://www.mavedb.org/score-sets/urn:mavedb:00001194-a-1	27	490	0.907407	0.9 <= c < 1
urn-mavedb-00001161-a-1.scores.csv	https://www.mavedb.org/score-sets/urn:mavedb:00001161-a-1	22	399	0.906818	0.9 <= c < 1
urn-mavedb-00001124-a-1.scores.csv	https://www.mavedb.org/score-sets/urn:mavedb:00001124-a-1	43	779	0.905814	0.9 <= c < 1
urn-mavedb-00000888-a-1.scores.csv	https://www.mavedb.org/score-sets/urn:mavedb:00000888-a-1	43	779	0.905814	0.9 <= c < 1
urn-mavedb-00001029-a-1.scores.csv	https://www.mavedb.org/score-sets/urn:mavedb:00001029-a-1	44	797	0.905682	0.9 <= c < 1
urn-mavedb-00001020-a-1.scores.csv	https://www.mavedb.org/score-sets/urn:mavedb:00001020-a-1	19	344	0.905263	0.9 <= c < 1
urn-mavedb-00000792-a-1.scores.csv	https://www.mavedb.org/score-sets/urn:mavedb:00000792-a-1	83	1502	0.904819	0.9 <= c < 1
urn-mavedb-00000869-a-1.scores.csv	https://www.mavedb.org/score-sets/urn:mavedb:00000869-a-1	55	995	0.904545	0.9 <= c < 1
urn-mavedb-00000845-a-1.scores.csv	https://www.mavedb.org/score-sets/urn:mavedb:00000845-a-1	45	814	0.904444	0.9 <= c < 1
urn-mavedb-00001139-a-1.scores.csv	https://www.mavedb.org/score-sets/urn:mavedb:00001139-a-1	36	651	0.904167	0.9 <= c < 1
urn-mavedb-00000748-a-1.scores.csv	https://www.mavedb.org/score-sets/urn:mavedb:00000748-a-1	81	1461	0.901852	0.9 <= c < 1
urn-mavedb-00001016-a-1.scores.csv	https://www.mavedb.org/score-sets/urn:mavedb:00001016-a-1	75	1352	0.901333	0.9 <= c < 1
urn-mavedb-00000055-b-1.scores.csv	https://www.mavedb.org/score-sets/urn:mavedb:00000055-b-1	163	2935	0.900307	0.9 <= c < 1
urn-mavedb-00001129-a-1.scores.csv	https://www.mavedb.org/score-sets/urn:mavedb:00001129-a-1	74	1332	0.9	0.9 <= c < 1

## Sheet: Legend
Dataset EV4. Completeness analysis of 842 MaveDB score sets. For each score set in the MaveDB v3 Zenodo archive, we computed the fraction of possible single–amino-acid substitutions reported in the dataset using the formula: Completeness = (reported variants) / (scanned residues × 20), where 20 corresponds to all proteinogenic amino acids plus stop codons, minus one wild-type amino acid. Each dat…
