# Supplementary material for: VEFill: accurate and generalizable deep mutational scanning score imputation across protein domains
Source: Mol Syst Biol. 2026 Mar 20;22(6):979–1002. doi: 10.1038/s44320-026-00203-y (PMC13230771; doi:10.1038/s44320-026-00203-y)
Supplement: Supplementary file 7 — Source data Fig. 2 [file 44320_2026_203_MOESM7_ESM.zip › README.txt]

Cross-protein model performance for DMS score imputation across feature sets. The table reports the coefficient of determination (R²) for each feature configuration evaluated in Fig. 2. Models were trained on the 140 protein domains for which EVE scores were available. Each row corresponds to a distinct combination of input features, and R² values summarize predictive accuracy across proteins. Abbreviations and full definitions of feature sets are provided in Table EV2.
