# Supplementary material for: VEFill: accurate and generalizable deep mutational scanning score imputation across protein domains
Source: Mol Syst Biol. 2026 Mar 20;22(6):979–1002. doi: 10.1038/s44320-026-00203-y (PMC13230771; doi:10.1038/s44320-026-00203-y)
Supplement: Supplementary file 7 — Source data Fig. 2 [file 44320_2026_203_MOESM7_ESM.zip › SourceData_for_Fig_2.csv]

Feature Set	R2
eve	0.0892
5sm	0.0914
pc	0.1318
eve+5sm	0.1528
esm1v	0.4153
eve+esm1v+5sm	0.4206
eve+esm1v+5sm+pc	0.4231
eve+esm1v+25sm+pc+snv	0.4264
mean_dms	0.5276
eve+25sm+pc+snv+mean_dms	0.606
esm1v+mean_dms	0.6286
eve+esm1v+mean_dms	0.6287
esm1v+5sm+mean_dms	0.6288
eve+esm1v+5sm+pc+mean_dms	0.6362
eve+wt_esm1v+var_esm1v+25sm+pc+snv+mean_dms	0.6399
