# Supplementary material for: VEFill: accurate and generalizable deep mutational scanning score imputation across protein domains
Source: Mol Syst Biol. 2026 Mar 20;22(6):979–1002. doi: 10.1038/s44320-026-00203-y (PMC13230771; doi:10.1038/s44320-026-00203-y)
Supplement: Supplementary file 8 — Source data Fig. 3 [file 44320_2026_203_MOESM8_ESM.zip › README.txt]

Variant-level experimental and predicted deep mutational scanning (DMS) scores for the best general cross-protein VEFill model. The table contains experimentally measured normalized DMS scores (y_true), corresponding VEFill predictions (y_pred) generated using all features except the ESM-1v difference embedding, and associated error metrics, including absolute error, squared error, and percentage error.
