# Supplementary material for: VEFill: accurate and generalizable deep mutational scanning score imputation across protein domains
Source: Mol Syst Biol. 2026 Mar 20;22(6):979–1002. doi: 10.1038/s44320-026-00203-y (PMC13230771; doi:10.1038/s44320-026-00203-y)
Supplement: Supplementary file 8 — Source data Fig. 3 [file 44320_2026_203_MOESM8_ESM.zip › SourceData_for_Fig_3.csv]

y_true	y_pred	absolute_error	squared_error	percentage_error
0.243457843162693	0.18873212085193247	0.05472572231076053	0.002994904682434473	22.478520962739964
0.925756238592924	0.9362159055930013	0.010459667000077277	0.00010940463375250559	1.1298510951408915
0.564299902267422	0.3800364042466269	0.1842634980207951	0.03395303670285957	32.65346977385663
1.007208400842394	0.9683726916165033	0.03883570922589075	0.0015082123110779356	3.855776936869263
0.452411806097031	0.4630593913956864	0.010647585298655393	0.00011337107269214246	2.3535162334759567
0.994027685321764	0.8199079422573798	0.17411974306438416	0.030317684924807155	17.516588887363042
0.897444359049783	0.9212830888383107	0.023838729788527635	0.0005682850379304348	2.656290559758842
0.711633066094864	0.6020086679081386	0.10962439818672542	0.01201750867780173	15.40462401336927
1.350414984820608	1.1245482582344593	0.2258667265861487	0.051015778178742054	16.72572721163586
0.251537396075965	0.14941970630243498	0.10211768977353	0.010428022564682914	40.59741866083808
0.9724066901496642	0.7959880533576118	0.17641863679205239	0.0311235354075661	18.142474602360007
0.7128098036367709	0.8111710700230544	0.09836126638628351	0.009674938725113425	13.799090007522654
0.9342128984002506	0.7778988098793262	0.15631408852092432	0.024434094270127365	16.73216980718176
1.0904193622380602	1.0960174693629081	0.005598107124847873	3.133880338127252e-05	0.5133902898934121
1.0750688348634423	0.9310234110215792	0.14404542384186314	0.020749084129781995	13.398716358488812
0.9190806061561624	0.9603647052835176	0.0412840991273552	0.0017043768407572905	4.491891010519327
0.495371860568945	0.5645861723588963	0.0692143117899513	0.0047906209565565915	13.972192871524275
0.202772587845772	0.30437728102444367	0.10160469317867166	0.010323513675932006	50.10770649923931
0.6453790018478229	0.7682401903057068	0.12286118845788385	0.015094871629283652	19.03706010051655
0.815469300508011	0.8489439200598444	0.033474619551833396	0.0011205501541399867	4.104951532936898
0.736705602634024	0.7297402417434439	0.006965360890580086	4.85162523360226e-05	0.9454741304635217
0.647570021288718	0.753882382507384	0.10631236121866605	0.01130231814788813	16.41712212172757
1.476553669314585	1.3186430436609566	0.15791062565362846	0.02493576569432038	10.694540194189518
0.858874592122688	0.5238064558167621	0.3350681363059259	0.11227065596752654	39.012463446824405
0.9202116044880878	0.8726547059140201	0.04755689857406775	0.0022616586019841675	5.1680394315961244
1.100368178965133	1.030646328211321	0.06972185075381199	0.004861136472536833	6.336229280946995
0.1037528963487249	0.33396338762270317	0.23021049127397827	0.05299687029260643	221.88343590931234
1.058016215317999	0.9507230822964459	0.10729313302155319	0.011511816393580707	10.14097246036111
0.9383786402629044	1.0009216458227617	0.06254300555985726	0.003911627544460335	6.665007372965635
0.7125535744111531	0.8345102210282748	0.12195664661712169	0.014873423654093498	17.11543538574
0.9543377333641136	0.897367977831915	0.05696975553219863	0.003245553045398476	5.9695591550567615
1.0233338157565322	0.9678491409767264	0.05548467477980579	0.0030785491354208164	5.421952634174116
0.897255456968159	0.8252850967559512	0.07197036021220782	0.005179732749074946	8.02116717744987
0.870315513918952	1.0810180849675937	0.21070257104864165	0.04439557344650788	24.209906370606568
1.0216102481960876	0.9600195619492338	0.06159068624685382	0.0037934126323583882	6.0287850827267855
1.0671988643853676	0.9875975089331296	0.07960135545223801	0.006336375789833542	7.458905561906015
0.816481375918862	0.9667324022441045	0.15025102632524245	0.0225753709117887	18.402260082926087
0.721345078490895	0.6863986303821896	0.0349464481087054	0.001221254235414439	4.84462279576591
0.895610714184806	0.9076252401021067	0.012014525917300678	0.00014434883301748969	1.3414897485048984
0.849025036729953	0.8385230175392463	0.010502019190706702	0.00011029240708197184	1.236950470996187
0.541715310979823	0.41422287298845145	0.1274924379913715	0.016254321744983705	23.534951921659854
1.227250237288843	1.1598074897815178	0.06744274750732515	0.004548524191336813	5.495435686882819
0.842072243519425	0.7049562814388759	0.1371159620805491	0.01880078705727458	16.28315897309185
0.17553612775103	0.42611892386352934	0.25058279611249934	0.06279173770755841	142.75283346110442
0.296219714102279	0.665115391557654	0.368895677455375	0.13608402084526006	124.53447893343194
0.4787321485964519	0.5135540597799813	0.03482191118352934	0.0012125654984736058	7.273777473608218
0.1905302643761509	0.605069165321403	0.4145389009452521	0.17184250039689752	217.5711571610777
0.807991355729325	0.833948746357093	0.02595739062776803	0.0006737861282025395	3.212582714370485
0.485085822366439	0.4820895803569057	0.002996242009533301	8.977466179692153e-06	0.6176725584179015
0.849971255923316	0.5940033634649965	0.2559678924583195	0.06551956196955383	30.114888082922754
0.6178308345675649	0.6979638119507419	0.08013297738317693	0.006421294064292745	12.970051493021383
0.426918065923819	0.39990511649577154	0.02701294942804744	0.0007296994368022484	6.327431791763935
1.154227162830256	0.9267176808586941	0.22750948197156196	0.05176056438696847	19.71097971855824
0.795263612864741	0.9331421052402233	0.13787849237548233	0.01901047865973594	17.33745768636504
0.9690213062874926	1.019630139758415	0.05060883347092249	0.0025612540252875644	5.222674996158204
0.854984661952584	0.6480472334214074	0.2069374285311767	0.04282309932709586	24.203642210209974
0.142567079197891	0.4719672789050732	0.32940019970718215	0.10850449156713149	231.04927277773325
0.794121272614138	0.7104885830127342	0.0836326896014038	0.006994426769964755	10.5314757941311
1.364629977994004	1.0053404823875045	0.3592894956064996	0.1290889416531729	26.32871191461384
1.0258990123360947	1.0516160844507776	0.025717072114682882	0.0006613677981517999	2.506783982189634
0.401038746382296	0.5319426511454559	0.13090390476315994	0.01713583228224245	32.64121134030623
0.4969126144416099	0.3857494584880624	0.11116315595354748	0.012357247241552717	22.370765547673532
0.1382061727238389	0.29031675669731144	0.15211058397347255	0.023137629756750842	110.06062969229109
0.329259337190386	0.6707422370649384	0.3414828998745524	0.11661057090673356	103.7124422312429
1.0469240505801485	1.0203259928420745	0.026598057738074	0.0007074566754379181	2.5405909553166532
0.165307411608567	0.21763418452337024	0.052326772914803255	0.0027380911636773874	31.654220706515158
1.0591973186473915	0.9277326817139893	0.13146463693340227	0.017282950764031274	12.411722973513971
0.83203121971835	0.8690404011979039	0.0370091814795539	0.0013696795137865553	4.448052020461665
0.793434758912172	0.7819199186375178	0.011514840274654214	0.00013259154655079875	1.451264914388359
0.83563896063175	0.9527748069015755	0.11713584626982543	0.013720806481348175	14.017518544284933
1.538256519522652	0.8100800476864976	0.7281764718361545	0.53024097413575	47.33777901114441
0.797651852599269	0.8341092246296222	0.03645737203035326	0.0013291399753595843	4.570587018829256
0.9300645037338616	0.7797239736195634	0.15034053011429827	0.022602274995048223	16.164527246307884
0.9760881710273362	0.9381621518769869	0.03792601915034932	0.0014383829285926635	3.885511603980617
0.589652760603889	0.6581986919962455	0.06854593139235643	0.004698544710445634	11.624796146490615
1.002973747235635	0.910085032988919	0.09288871424671608	0.008628313234408075	9.261330568495243
1.0356764919202508	0.8595813621803844	0.1760951297398664	0.031009494718100383	17.00290883433763
0.6429457563512591	0.5710919303955334	0.07185382595572565	0.005162972304475713	11.175721318000257
0.670726888278649	0.6617787276786528	0.008948160599996258	8.006957812332538e-05	1.3340989837101631
0.7942230502694441	0.7561983652983649	0.03802468497107914	0.0014458766671498115	4.787658197301007
0.656917281735815	0.7881994369583081	0.1312821552224931	0.01723500427986277	19.98457931805322
0.6298811407036811	0.6210055598748683	0.00887558082881279	7.877593504878913e-05	1.4090882001796885
1.135579512988173	0.797195073397996	0.33838443959017694	0.11450402895675811	29.798392426061778
1.38522956145332	0.9972579379660631	0.387971623487257	0.1505219806313379	28.007749349516825
0.951944451946419	1.0322443981108003	0.0802999461643813	0.006448081354002534	8.435360487704282
1.214453414712835	0.8174070109390531	0.39704640377378186	0.157645846749693	32.69342396864732
0.9117294229067452	0.908898279624977	0.0028311432817681448	8.015372281900901e-06	0.31052450547685395
0.96786078061719	0.8533314210750295	0.11452935954216059	0.013116974197137492	11.833247284710408
0.54653123744289	0.7819612725664349	0.23543003512354488	0.055427301438273575	43.07714161501084
0.570177263624296	0.4289199613873496	0.14125730223694638	0.019953625435260018	24.77427832513931
0.317005097380152	0.1807894203419055	0.13621567703824647	0.018554710670987868	42.969554169312566
0.5411813225913851	0.8445871307611503	0.30340580816976526	0.09205508443114839	56.06361407983208
0.520320195635793	0.8489889307039942	0.32866873506820116	0.1080231374113314	63.166630437358315
0.370478687005395	0.7251935205424874	0.35471483353709243	0.1258226131312472	95.74500395806224
0.782651693832208	0.8169811728470786	0.0343294790148706	0.0011785131294324409	4.386303547977814
0.8339104682171941	0.9086394229019475	0.07472895468475349	0.005584416668275941	8.96126832950251
0.899911703665423	0.6345093333773275	0.26540237028809543	0.07043841815453933	29.492045631486647
0.562306345323117	0.5700347542173893	0.007728408894272287	5.9728304037066995e-05	1.3744125348312275
0.534694049676686	0.8365302957513004	0.30183624607461446	0.09110511944441521	56.45027212424117
1.060660819023151	0.9866065027515306	0.0740543162716204	0.005484041758457182	6.981903634360988
0.7255425925967001	0.9008086570768107	0.17526606448011062	0.03071819335834629	24.156550734373493
1.241655881294525	0.9266384826423785	0.3150173986521466	0.09923596145356546	25.370749126055436
0.263059582759766	0.2058596604647018	0.05719992229506418	0.0032718311105613806	21.744093750540497
1.138458187242766	1.0030170590392486	0.13544112820351728	0.018344299209041605	11.89689087585574
0.8479372395273019	0.9839368210890465	0.13599958156174452	0.0184958861849696	16.038873541815427
0.574610408908196	0.5404961678938528	0.03411424101434324	0.0011637814399846984	5.936934048786711
0.757248920317241	0.8342775011720713	0.07702858085483033	0.005933402268509134	10.172161199326645
1.0109821434323891	1.044501480489665	0.033519337057275944	0.0011235459567592724	3.3155221657500613
0.873601262312259	0.7179999319892432	0.15560133032301582	0.02421177399829228	17.81148185513929
0.791261854895671	0.5182680027505697	0.2729938521451013	0.07452564330902144	34.50107577612167
0.882185197495907	0.7468801960830812	0.13530500141282575	0.018307443407324778	15.337482628011736
0.54052842088588	0.41356003513658507	0.12696838574929498	0.01612097097978177	23.489678034173412
0.767759867919465	0.931611459562065	0.1638515916426	0.026847344083813344	21.341515555718964
0.537763409763264	0.2851970591912706	0.2525663505719934	0.06378976144125506	46.966072065628076
0.4348279335619309	0.40133094241350314	0.033496991148427746	0.0011220484159978467	7.703504895381082
1.123584340920571	1.1246477357863256	0.0010633948657545744	1.1308086405131894e-06	0.09464308348079305
1.18798507757562	0.9077622446784315	0.2802228328971885	0.07852483607692565	23.58807683586844
0.139208431110708	0.19182364230246024	0.05261521119175225	0.002768360448752691	37.795994662068324
1.024869755860515	0.9021569841332465	0.12271277172726858	0.015058424344988726	11.97349917153471
1.5215098034319698	1.1674777871161741	0.35403201631579573	0.12533866857662784	23.26846764425894
1.024290415938593	0.961822525985271	0.06246788995332209	0.0039022372752203585	6.0986502442357216
0.9687866255026398	1.0136982247324078	0.04491159922976795	0.0020170517453752933	4.635860781672772
0.2574799992626799	0.3160849628422661	0.05860496357958622	0.0034345417561646276	22.760977065173016
0.404061034060592	0.3009784614100561	0.10308257265053594	0.01062601678425302	25.511634124828262
0.260697436654121	0.3645923905385443	0.10389495388442332	0.010794161442646449	39.85269483959884
0.900739598516225	0.7248676232807273	0.1758719752354977	0.030930951673235514	19.5252851684559
0.654497140461168	0.6564434157560728	0.0019462752949047646	3.7879875235566283e-06	0.29736956429380135
0.622056655146602	0.9298665272438631	0.3078098720972611	0.09474691736053222	49.48261055493708
1.0364321557039775	0.7827964747495437	0.2536356809544338	0.06433105865321932	24.47200036766096
0.6984496570410059	0.8532295165938003	0.15477985955279439	0.023956804923182754	22.160489019140183
1.016561952510936	1.035699228171884	0.019137275660948028	0.0003662353197231138	1.8825488809293356
1.169672660134155	1.1704956356982201	0.000822975564065187	6.772887790484127e-07	0.07035947681044338
1.0553113565157464	0.877735755270072	0.1775756012456744	0.03153309415776276	16.826844527852362
0.4653313776968459	0.6837410759050786	0.2184096982082327	0.04770279627141128	46.936378820884556
1.254279543588728	1.0565434299691192	0.19773611361960874	0.03909957062938682	15.764915774186097
0.9474439935900864	0.9024155688178529	0.045028424772233455	0.0020275590374686874	4.752621271217336
0.9602200366067756	0.3595400273912617	0.6006800092155139	0.36081647347114987	62.55649604419797
0.819733579226077	0.9963555459864508	0.17662196676037378	0.031195319142302582	21.546264693356257
1.0868588654341926	0.9596941219215545	0.12716474351263818	0.016170871992635054	11.700207594280123
0.455796866507377	0.9069564640695011	0.45115959756212415	0.2035449824724178	98.98260183735208
0.126416098107167	0.7817774519345441	0.655361353827377	0.4294985040904525	518.416059062198
1.229980903494076	0.9231578011154906	0.30682310237858545	0.09414041615321993	24.945354965022286
0.425701398290506	0.14404647575340365	0.28165492253710234	0.07932949538938112	66.16255517791278
0.689972730600125	0.9761223859482496	0.28614965534812464	0.08188162525585052	41.472603576555436
0.586838041781973	0.2883497993216248	0.29848824246034816	0.0890952308870676	50.86381952232828
1.110945524951575	0.9060797064186227	0.20486581853295227	0.04197000360317653	18.440671835991434
1.156283114864783	0.9784372307663769	0.17784588409840607	0.031629158490743686	15.38082514672054
1.15995234202668	0.9965669111564174	0.16338543087026258	0.026694799020661353	14.085529633467008
1.231310120043667	1.3812342288441166	0.1499241088004497	0.022477238399609082	12.17598282999029
0.291956507444063	0.28063367140324	0.011322836040822959	0.00012820661600735934	3.878261231424116
-0.0957572668745299	0.3392605460184604	0.4350178128929903	0.18924049753420072	-454.2922193706627
1.1358602743312831	1.0793126981840628	0.05654757614722028	0.003197628368125676	4.9783919224141915
1.107131848067144	0.9508470349854863	0.15628481308165765	0.02442494279996867	14.116188000056473
0.738779494905953	0.8288024494630757	0.09002295455712273	0.008104132347193782	12.185361826884854
0.881135657833109	0.8435291117908701	0.0376065460422389	0.0014142523052270341	4.267963248102002
1.1762892972440069	0.908462708824837	0.26782658841916984	0.0717310814642514	22.768768622368285
0.81362392355879	0.8123389934065764	0.001284930152213537	1.6510454960675035e-06	0.1579267908683479
0.408412787756013	0.4886501055115698	0.08023731775555681	0.006438027160606193	19.64613257983754
1.45028158010072	1.0152714885433616	0.4350100915573585	0.1892337797567414	29.994871170269406
1.477062693038821	1.008169244032278	0.46889344900654306	0.2198610665212516	31.744993033563762
0.873999744173782	1.0291426224210776	0.15514287824729556	0.024069312670855172	17.750906597113108
0.632359189303877	0.5197924999317709	0.11256668937210612	0.012671259556196229	17.801068012631152
0.732859743445763	0.773433173724174	0.04057343027841098	0.001646203244557077	5.536315869615469
0.770076378421628	0.6320331538704564	0.13804322455117157	0.019055931844485178	17.925913379411686
1.0562359739507563	1.0490241798077	0.007211794143056283	5.2009974761820905e-05	0.6827824767301961
0.838823628889867	0.7221240890836571	0.11669953980620984	0.013618782590981156	13.912285704285027
1.165281710509508	0.6943570768962143	0.4709246336132936	0.22177001054381484	40.412943013358245
0.3135932138723549	0.5767597735415732	0.26316655966921826	0.06925663812813221	83.91972403342174
0.9828535032198308	0.9823241754214359	0.0005293277983948741	2.8018791815356447e-07	0.05385622543550944
1.566112597871732	1.0968688792635066	0.46924371860822545	0.22018966745327545	29.96232322285792
0.2009859272330739	0.1165213832422524	0.0844645439908215	0.00713425919157742	42.02510352521943
0.799444851614457	0.7824038441435882	0.017041007470868785	0.00029039593562220573	2.131605130291969
1.0418844347663725	0.9023893891684103	0.13949504559796222	0.019458867746377558	13.388725365615233
1.287201970735378	1.0419969996265357	0.2452049711088422	0.06012547785648814	19.049455849477663
1.179993793196295	0.9383468167498571	0.24164697644643784	0.05839326122570529	20.478665043811738
0.697863284286793	0.7543165236161034	0.056453239329310345	0.003186968230772392	8.089441098338453
1.3332115098060329	1.1401794903943154	0.19303201941171744	0.037261360518165657	14.478724342831498
0.849509696257063	1.0027212630856928	0.1532115668286298	0.023473784210083695	18.035293476187437
0.452990542936048	0.8177577689867158	0.3647672260506678	0.13305512920069898	80.52424752323464
0.799919378726292	0.8666277927274666	0.06670841400117455	0.004450012498552101	8.339392165669752
0.446374139822325	0.39829059407900425	0.048083545743320744	0.0023120273712500185	10.772027645342524
1.072993949461193	1.0474991024810199	0.025494846980173236	0.0006499872225424483	2.3760475996137296
0.9028577876486824	0.9879000430158795	0.08504225536719712	0.007232185197939567	9.419230418189462
1.230471702767704	1.136296622774327	0.09417507999337693	0.008868945691758943	7.6535754362777
0.6642923281357229	0.7691253583690313	0.10483303023330837	0.010989964227897745	15.78115925672556
0.6082274209140219	0.5762613396077338	0.031966081306288086	0.0010218303540802207	5.255613312903687
1.214158658051889	1.0514038317344367	0.1627548263174523	0.026489133489624065	13.404741236914749
0.515369685861303	0.7949568427418549	0.2795871568805518	0.07816897829255029	54.24982581451147
0.190066800336256	0.15942099931706558	0.030645801019190427	0.0009391651201078131	16.123700175398078
1.14042130449822	1.1082724202072625	0.032148884290957636	0.0010335507611533826	2.81903575145003
0.164445048488023	0.19744003181120554	0.03299498332318254	0.001088668924497094	20.064443184244407
1.148947839420842	1.072971975679245	0.07597586374159704	0.00577233187128172	6.612646904832051
0.565844539899548	0.9028765812246602	0.3370320413251122	0.11359059687977215	59.56265680056648
0.4892540367713029	0.43083810026697505	0.05841593650432786	0.0034124216376776643	11.93979652980029
-0.2681909548422501	0.3061805472312277	0.5743715020734778	0.3299026223941431	-214.16512813093308
0.5298271288723919	0.6085348540505181	0.07870772517812619	0.006194906002715439	14.85535958599108
0.933956362103489	0.8287875331416501	0.10516882896183888	0.01106048258520452	11.26057203839524
0.1703581494823159	0.10618394636357707	0.06417420311873882	0.004118328345925148	37.67016917814105
0.4487177927943689	0.35941743980743485	0.08930035298693406	0.007974553043591024	19.90122843821733
0.487037672346057	0.6237680256399103	0.1367303532938533	0.01869518951186194	28.07387622300841
1.616346485236333	1.3723962719046527	0.2439502133316802	0.059511706584572284	15.092693030851686
0.531529901808165	0.7060093773840478	0.17447947557588284	0.030443087397235096	32.82590028939791
0.4442819155311249	0.35788511642658466	0.08639679910454023	0.007464406895510284	19.446391150370278
-0.01164079363226	0.2639195701769362	0.2755603638091962	0.07593351410265656	-2367.1956785277844
0.890099408776193	0.8003041253257654	0.08979528345042753	0.008063192929942625	10.088230883546817
0.9429092048996994	0.9780813795782966	0.03517217467859712	0.0012370818716217486	3.7301761925570034
0.649330861105729	0.4869012589563394	0.16242960214938962	0.026383375654408996	25.014921033137465
0.9660692918370783	0.7570420158452789	0.2090272759917995	0.043692402108551916	21.636882339393377
0.852671186439003	0.76897379744065	0.083697388998353	0.007005252925141621	9.815904457601887
1.620337321005463	0.9357149064309043	0.6846224145745587	0.468707850537899	42.25184507567425
0.456854959714664	0.6908983859452688	0.23404342623060476	0.05477632536176053	51.2292624286667
0.016754925767356	0.563388820786033	0.546633895018677	0.29880861518329	3262.5265107631585
0.1784761073112689	0.3956881156640749	0.21721200835280602	0.047181056572659474	121.70368999250991
0.345167006414354	0.5083671646551287	0.16320015824077466	0.02663429164981389	47.28150582412904
0.596033252807178	0.7435285629423366	0.1474953101351586	0.02175486651186662	24.74615458793448
0.429140059704907	0.5395328138893266	0.11039275418441963	0.012186560176421697	25.724178316125943
0.544621076829573	0.7550452645650996	0.21042418773552662	0.04427833878415615	38.63680578806799
0.814179592696865	0.6496747920504632	0.16450480064640183	0.027061829435712406	20.204977147793752
-0.1129921320215801	0.3150418171622356	0.4280339491838157	0.18321306165389334	-378.8174818243686
0.602267522903096	0.7013681030922942	0.0991005801891982	0.009820924993835705	16.454578143530966
0.577920278969804	0.7344163923483351	0.1564961133785311	0.02449103350258606	27.079187056301222
0.1060105175578249	0.387192854597073	0.2811823370392481	0.07906350666285332	265.24003798573415
0.574100540023447	0.5260769317486937	0.04802360827475327	0.0023062669517269507	8.365017087911452
0.831445208313185	0.7165294562607388	0.1149157520524462	0.013205630069779293	13.821205643314052
0.6083064998779419	0.6806022739104145	0.07229577403247256	0.005226678942954334	11.884761061566639
1.173890073640739	1.0565479261389175	0.11734214750182148	0.01376917958033923	9.996008155848266
0.88901626259905	0.958783521843555	0.069767259244505	0.004867470462489968	7.847692126636645
1.106372840490041	0.7884609404185358	0.31791190007150527	0.10106797620707475	28.734608120956214
0.689058007396521	0.8222864237259023	0.13322841632938132	0.01774981091763496	19.334862217588967
0.5742377159369461	0.6153945460380158	0.04115683010106974	0.0016938846639683203	7.167211236537614
-0.2755627124334099	0.19787138870508708	0.473434101138497	0.22413984812081658	-171.80630026382943
0.6217704780075339	0.4122693993345266	0.20950107867300732	0.04389070196515361	33.694278850992475
0.1731819661378549	0.4312899248020778	0.25810795866422287	0.06661971832581218	149.0385889595259
0.688266253490989	0.5883573589228926	0.09990889456809637	0.009981787213818998	14.516024003987349
0.747041631636258	0.5213313334429202	0.22571029819333788	0.0509451387105255	30.213884827136173
0.1989483072739679	0.3825402115420553	0.1835919042680874	0.03370598731278257	92.28120951804155
0.9390186428049592	0.9138178221499978	0.02520082065496132	0.000635081361683525	2.6837401842932
1.0722555137786902	0.8929026453174483	0.17935286846124188	0.03216745142527553	16.72669118102196
0.815278390813944	1.0124937591960133	0.1972153683820692	0.03889390152607526	24.1899418167059
0.469845170280778	0.18474063672984253	0.28510453355093546	0.08128459505129648	60.68052873259459
0.2107808937231889	0.16526484391619073	0.045516049806998166	0.002071710790033138	21.594011204247376
0.202797638455479	0.2634144967908688	0.06061685833538982	0.003674403514452719	29.89031765707533
0.74520371105485	0.949599721391967	0.20439601033711707	0.04177772904173087	27.428206181071037
0.8007483808802001	0.6919248987153788	0.1088234821648213	0.01184255027047718	13.590221942778099
0.925307966666112	0.8388229111434397	0.08648505552267238	0.0074796648287597245	9.346623895855814
1.0855007709974756	1.3610414319888022	0.2755406609913267	0.07592265585953721	25.383737013666984
0.109986479255552	0.2463012696359781	0.1363147903804261	0.018581722076459507	123.9377706269701
0.6809154006296	0.857542421508556	0.176627020878956	0.031197104504575156	25.939642533512973
0.9180864567773692	1.0068744544979265	0.08878799772055723	0.007883308539225677	9.670984368097244
1.0401292585108948	0.9124222312657392	0.1277070272451556	0.016309084807794912	12.277995854860182
0.218790871721522	0.16999579120203875	0.04879508051948325	0.002380959882902854	22.302155540378234
0.794432470783114	0.6026629090667535	0.1917695617163605	0.036775564800885	24.139189769940188
0.780959958226953	0.9271747604700934	0.14621480224314043	0.021378768395000664	18.722445459956514
0.219737131570208	0.4698471897085993	0.25011005813839127	0.06255504118198946	113.82239148711145
0.2879843011176169	0.4956894889254096	0.20770518780779268	0.04314144504227043	72.12378834600533
0.830173846905273	0.8929944761837367	0.06282062927846377	0.00394643146294218	7.567165541608771
0.543392620486459	0.4914890070000972	0.0519036134863618	0.0026939850929416386	9.551770033221349
0.147375018349689	0.26716815277317085	0.11979313442348186	0.014350395055002393	81.28455946260763
0.664159797227388	0.8543874760040483	0.19022767877666025	0.036186569772756236	28.64185389883394
0.5670325152579689	0.6445671159682883	0.07753460071031937	0.006011614307308657	13.673748616522518
0.802080423721362	0.8178929984394505	0.0158125747180885	0.00025003751921513166	1.971445038481789
0.478142108026098	0.6980727223058202	0.21993061427972216	0.04836947509745593	45.99691401112028
0.950638855690414	0.7456515294354453	0.20498732625496863	0.04201980392516095	21.56311253510608
0.859894025759323	0.9087025473657335	0.04880852160641047	0.0023822717814034377	5.676108932529269
-0.10126367319664	0.25867781432692816	0.35994148752356814	0.12955787444067896	-355.44976412677795
0.828430800085603	0.6815504458879139	0.14688035419768908	0.0215738384492386	17.72994849811375
0.864862906447198	0.8956584343302852	0.03079552788308726	0.0009483645375980049	3.560740974496564
1.0600731217425083	0.7105504678086462	0.34952265393386217	0.12216608561297038	32.97156080698754
0.780047649123776	0.8651840411302136	0.08513639200643763	0.007248205243873818	10.914255315309386
0.600250637578004	0.7619235659509704	0.16167292837296643	0.026138135768690333	26.934236842348486
0.9288109914256326	0.9701729366795244	0.04136194525389181	0.001710810515185943	4.453214446827909
0.6982512409246979	0.9364704643076424	0.23821922338294443	0.05674839838917318	34.11654851733159
1.5160936924813329	1.1162969076740972	0.3997967848072357	0.15983746914220312	26.370189836546547
1.119137581348846	1.0030642929073954	0.1160732884414506	0.013473008289612188	10.371672828782383
0.313140616481081	0.2894162254667585	0.0237243910143225	0.0005628467290004661	7.576273969479093
0.1019231741080249	0.2646077133385219	0.162684539230497	0.02646625930463912	159.61486742757168
0.210253446122977	0.3057383957162648	0.09548494959328782	0.009117375598832717	45.414213823367625
0.885321011321421	0.736356865884624	0.14896414543679704	0.022190316625715217	16.826003622624373
0.840523854627913	0.915035300784678	0.07451144615676497	0.005551955608372485	8.864881793241912
0.4957449739837539	0.8679569600684509	0.372211986084697	0.1385417625851147	75.08134335556468
0.850009532311953	0.8859047941857031	0.03589526187375014	0.0012884698249851004	4.222924627223663
0.6976242366899079	0.850637032949966	0.15301279626005804	0.02341291581932203	21.933411744132368
0.7198028147968261	0.3298133195238282	0.38998949527299787	0.15209180642328762	54.18004587590806
0.9634582988292656	0.9596577744378214	0.003800524391444182	1.4443985649962172e-05	0.39446693189132753
0.833993799550795	0.917971597377828	0.08397779782703296	0.007052270527878022	10.069355176533087
0.9289533322048302	0.9039173117602758	0.02503602044455444	0.000626802319700148	2.6950783830154887
-0.0169455017786499	0.36131668419567053	0.37826218597432043	0.14308228133807138	-2232.2277080688355
-0.1418941891821399	0.404585472874922	0.5464796620570619	0.29864002104200055	-385.13181209667664
0.615672039239239	0.6592590160891129	0.04358697684987389	0.0018998245509114426	7.0795771241670415
0.870434491231989	0.8929154611182902	0.022480969886301216	0.0005053940070287821	2.5827296726813147
0.814530539472096	0.592921596824102	0.22160894264799402	0.0491105234615619	27.206953196821893
0.803431566322517	0.8615058283182542	0.058074261995737175	0.003372619906349523	7.228277358027622
0.373356875115165	0.24980076614997887	0.12355610896518615	0.015266112062616953	33.09329952128891
1.523605970885881	1.0847515493583595	0.4388544215275214	0.19259320329425544	28.80366905311845
0.529566372961287	0.4224488494550374	0.10711752350624953	0.011474163842111921	20.227402829084124
1.194671235552917	1.0671843623885178	0.12748687316439922	0.016252902829235614	10.671293437930295
0.717076716418372	0.5859326472740303	0.13114406914434174	0.017198766871735886	18.28870832668717
1.154326187977392	0.97931748692447	0.1750087010529221	0.030628045444231058	15.161113286320912
0.574413832567892	0.5043632036777558	0.07005062889013625	0.0049070906079035905	12.19515006750063
0.561044518488012	0.25050545565722077	0.3105390628307912	0.09643450954382608	55.35016430918513
0.87410625861963	0.6903505212287832	0.18375573739084683	0.03376617102405386	21.02212809699246
0.287400864061041	0.8177795822967013	0.5303787182356603	0.28130158475730194	184.54318847246518
0.73801267773226	0.9083062839684937	0.17029360623623369	0.02899991232494141	23.074618007851306
0.9055174578973753	0.9335458203362942	0.02802836243891893	0.0007855891010074015	3.0952868102621895
0.914653698822042	0.8098943463134285	0.10475935250861346	0.010974521938023937	11.453444362990082
1.17324340599524	0.827186924822463	0.3460564811727769	0.11975508816168448	29.495710728433526
0.760531599507276	0.8053262058409488	0.044794606333672826	0.002006556756588722	5.889907317814778
0.5129577119058	0.8583534406996366	0.3453957287938366	0.11929820946902554	67.3341526556999
0.6950851579556829	0.800620738346813	0.10553558039113009	0.011137758728492682	15.183115217352809
0.9958051555524876	0.9895533026953647	0.00625185285712293	3.908566414711615e-05	0.6278188882898793
1.054975057723938	0.9752209993697764	0.07975405835416172	0.006360709823959032	7.559805112950022
1.202594274100193	0.8460532603349386	0.3565410137652544	0.1271214944967553	29.647656025306297
-0.10887692322073	0.5598922931751088	0.6687692163958388	0.4472522647987042	-614.2433094293265
1.0257886104644114	0.8970939752380954	0.12869463522631597	0.016562309136034528	12.545921636627577
0.302442526010992	0.4355035040655719	0.13306097805457995	0.017705223880841406	43.995459173536986
0.6414527468369611	0.6274059634368184	0.014046783400142648	0.00019731212389052305	2.189839153298214
1.160840584467926	0.8217172233179334	0.33912336114999253	0.11500465407766826	29.213603115489846
0.866443559039638	0.887608031489162	0.02116447244952402	0.00044793489406666124	2.4426833379640587
0.1259776140663979	0.3811631201856944	0.2551855061192965	0.06511964253336153	202.56416825357414
0.0329020024265439	0.4195974001923897	0.3866953977658458	0.14953333065328572	1175.2944175029204
0.761151393811024	0.9378300849255471	0.17667869111452306	0.031215359893941048	23.2120301626076
0.540595503819269	0.8450328780476392	0.30443737422837014	0.09268211482706469	56.31518798760656
0.490689266073178	0.1766710543232267	0.31401821174995126	0.09860743731063723	63.99532931766247
0.728295436021356	0.6528692217122254	0.07542621430913066	0.005689113805006907	10.356540845728835
0.411263420021878	0.3344544576406074	0.0768089623812706	0.005899616702087444	18.676341887441534
0.567251255803261	0.4321587971832005	0.13509245862006047	0.018249972376012752	23.815277134778952
0.180358110008332	0.30170382978428223	0.12134571977595024	0.014724783707943442	67.28043433718864
0.843292183785447	0.32125625230457555	0.5220359314808715	0.2725215137571011	61.90451441604841
0.3203622549377519	0.3189852104861963	0.0013770444515555647	1.8962514215599659e-06	0.42983979240099046
0.491356832330846	0.2506680267956679	0.24068880553517807	0.05793110110995077	48.98452401555592
0.1605354050123499	0.1542219939008168	0.006313411111533079	3.985915986322935e-05	3.9327219506795976
0.783392518487952	0.8135036635955488	0.030111145107596826	0.0009066810596907522	3.8436855595347272
1.0863525080456116	0.35834766394680095	0.7280048440988106	0.5299910530313335	67.01368466562647
0.0662070420617479	0.5143753884496037	0.44816834638785585	0.20085486670402514	676.9194521179065
0.965106254816244	0.949856241333633	0.015250013482611013	0.0002325629112198177	1.5801382911474977
1.0676625300850848	1.045772517182012	0.021890012903072797	0.00047917266489669357	2.0502745283501076
0.774924032033018	0.8397925778660831	0.06486854583306512	0.00420792823849647	8.370955493905912
1.193252824501496	0.9887288858621835	0.2045239386393124	0.041830041476537225	17.140033900590694
1.0151197569252712	0.9072272904785249	0.10789246644674633	0.011640784315962282	10.628545618454446
0.4741257784466249	0.5311480294878895	0.05702225104126463	0.0032515371138130047	12.026819387059325
1.198939921235099	0.9932375200880187	0.20570240114708038	0.042313477837674376	17.157023258944797
0.696547919744021	0.8130558165234655	0.11650789677944451	0.013574090011969697	16.726472576683708
0.376704528637566	0.6867537628509075	0.3100492342133415	0.09613052763627951	82.30568274151153
0.850826617314641	0.8219732944351842	0.028853322879456855	0.0008325142411861884	3.3912106523562975
0.550280762612796	0.8965155605719025	0.3462347979591065	0.1198785353177833	62.91966237655557
0.81863753498713	0.8689893430455462	0.050351808058416214	0.002535304574751588	6.150684021495277
0.536137652561259	0.5592659340109085	0.023128281449649513	0.0005349174028142018	4.313870018111977
0.398700583462895	0.33868318584152096	0.060017397621374036	0.003602088017242114	15.05325051197462
0.0589977093225999	0.45332381251999987	0.39432610319739997	0.15549307566284654	668.3752771505449
0.741357590948232	0.7941355944533544	0.052778003505122406	0.002785517653986713	7.11910205675736
0.85367472817622	0.7072815483457844	0.14639317983043565	0.02143096310086627	17.148590089247246
0.528249842310589	0.6970925570072632	0.16884271469667422	0.02850786230614253	31.96266258370252
0.7127285815178139	0.8032492968579455	0.09052071534013162	0.00819399990568914	12.700587248424966
1.0663856149757305	0.7867596748102199	0.27962594016551057	0.0781906664134457	26.221840977466154
0.695665261940648	1.0204432217919215	0.32477795985127345	0.10548072320515539	46.68595337724115
0.612518900503799	0.8495629773111895	0.23704407680739048	0.056189894349468035	38.699879564927855
0.562356281107267	0.4825619038704714	0.07979437723679561	0.006367142638608046	14.18929243213613
0.813452906485923	0.4328744632070412	0.38057844327888185	0.1448399514885771	46.78555331776516
0.949421932882794	0.982803769062212	0.033381836179418034	0.0011143469867095027	3.51601695971553
0.229894004370481	0.315861781595709	0.085967777225228	0.00739045872104643	37.39452773491577
1.194709378214598	0.9060771123047845	0.2886322659098136	0.08330858492423335	24.15920316463511
0.38923297062446	0.23363285851715204	0.15560011210730795	0.024211394887806804	39.976087292315775
0.297607772041524	0.20278366119183555	0.09482411084968845	0.008991611998434002	31.862108371436626
0.375680606218169	0.41781483718913975	0.04213423097097074	0.0017752934195151102	11.21543946468776
1.1996918392594331	0.9820343569909094	0.21765748226852377	0.04737477958747274	18.142782600145317
0.422322518405155	0.6815022170193094	0.25917969861415435	0.06717411617372389	61.3700873902988
0.173956623759356	0.4531321269310515	0.2791755031716955	0.07793896157116935	160.4856987555097
0.855852336090025	0.8489719606869209	0.006880375403104044	4.733956568763914e-05	0.8039208532791005
0.9022617425530408	0.9819874462738408	0.07972570372080001	0.006356187833776785	8.836205721768506
0.141021350521096	0.3358227766471329	0.1948014261260369	0.037947595620737816	138.13612293898413
-0.01461578405257	0.21337134874098954	0.22798713279355953	0.051978132719428145	-1559.8693301265002
0.1618201631652149	0.15343178528888557	0.008388377876329317	7.036488339609115e-05	5.183765553224022
0.120775191987725	0.21685176161837688	0.09607656963065188	0.009230707231993499	79.54992084832838
0.1115652961143019	0.582589270088622	0.47102397397432016	0.22186358405856105	422.195781644986
1.0668400368920483	1.015156228008347	0.05168380888370128	0.002671216100726959	4.8445696727194605
1.0233579718928254	0.9032320360979452	0.12012593579488018	0.014430240450595676	11.738408171354996
1.298626489628093	0.9835845905607707	0.3150418990673223	0.09925139816794487	24.259623654954513
0.467326711234726	0.36591622434026017	0.10141048689446586	0.01028408685217263	21.70012636909385
0.774689110232738	0.8346443421051427	0.0599552318724047	0.0035946298288738127	7.739263542041076
0.248301365134708	0.22300281753233395	0.025298547602374044	0.0006400165107895855	10.188646199608739
1.107088869920713	1.00150975698479	0.10557911293592315	0.011146949088336414	9.5366429746046
1.196166792495708	0.9725211628935557	0.22364562960215228	0.05001736764014309	18.696859919972635
-0.0940062355946	0.16213993048676054	0.25614616608136054	0.06561085839817994	-272.477846242015
0.966623813509318	0.8290188292254305	0.13760498428388757	0.018935131699768945	14.235629451783735
0.7951443659103901	0.8758113710327842	0.08066700512239411	0.006507165715416358	10.14495085179098
0.606329520639891	0.9241067775207807	0.31777725688088976	0.100982384990743	52.40999259701605
1.0263653758384048	0.9943260113143301	0.03203936452407474	0.0010265208791065393	3.121633414212051
0.0441801030776539	0.46203706855004806	0.41785696547239415	0.1746044435937976	945.8035096431097
0.6073239957018399	0.5709219586377164	0.03640203706412348	0.0013251083024178197	5.993841396313727
0.6996958666865161	0.9605285131348784	0.26083264644836235	0.0680336694532564	37.27800303917229
1.102052861099983	0.8168778287521076	0.28517503234787533	0.08132479907461174	25.87671085606873
0.267629225261121	0.24302244185022262	0.024606783410898364	0.000605493789830863	9.194355880561988
0.761414080240467	1.0187836315243055	0.25736955128383854	0.0662390859280444	33.801522451825036
1.0189764133617567	0.9961509200852292	0.022825493276527498	0.000521003143316802	2.240041376544012
1.123302643242166	1.0450883131692452	0.07821433007292078	0.0061174814287558	6.962890236523643
0.9197126206580488	0.9108045467133707	0.008908073944678074	7.935378140385239e-05	0.9685714585828344
1.0943840463554473	0.9566343234849255	0.13774972287052178	0.01897498615090555	12.586963719844082
0.9320330911057152	0.8591167899990737	0.07291630110664149	0.005316786967074407	7.823359685667105
0.9692436113627196	0.9857496048920086	0.016505993529288943	0.00027244782238892843	1.7029767682535606
0.872516659784384	0.8805864339012389	0.008069774116854944	6.5121254297062e-05	0.9248848175402341
1.0787501085947064	1.1059425341242075	0.027192425529501074	0.0007394280061774617	2.520734441911185
0.49666023049496	0.2582448738732095	0.2384153566217505	0.056841882273076474	48.003714004673036
0.482161885187213	0.3482538878092552	0.13390799737795778	0.017931351761775148	27.77241451301449
0.280477505128041	0.2159972908378405	0.06448021429020048	0.004157698034910174	22.989442330059436
1.264191187179876	1.1507074003598003	0.11348378682007576	0.012878569871024401	8.976789900998467
0.168523330939311	0.4927996362108084	0.3242763052714974	0.10515512216053338	192.4222025900239
0.728822327923994	0.6829817496579222	0.045840578266071796	0.002101358615767854	6.289678088848608
0.8249386351992349	0.8479170178255323	0.022978382626297367	0.0005280060681205247	2.7854656874868935
0.877313353299188	0.8862522095537961	0.008938856254608107	7.990315114054649e-05	1.018889798153991
0.756128055406142	0.9078449069817701	0.1517168515756281	0.023018003052021164	20.06496789675868
0.661406243861803	0.6841731436950721	0.022766899833269072	0.0005183317280181073	3.442196085168207
0.961273159523306	1.3095259796329624	0.3482528201096563	0.12128002671432864	36.2282891870563
0.0022532180927919	0.145353008182931	0.14309979009013912	0.02047754992384188	6350.907200147152
0.360641863830664	0.3317311013610224	0.028910762469641582	0.0008358321865760362	8.016474338990317
0.486578426847141	0.3812129428909939	0.10536548395614709	0.01110188520931309	21.654368164013928
0.573229061290192	0.6961704599963761	0.12294139870618404	0.01511458751583291	21.447167809230468
1.162577251420383	1.0726823593728927	0.08989489204749024	0.008081091616229923	7.73238010099207
1.0322575789863102	0.9778665574476835	0.05439102153862674	0.0029583832240153577	5.269132689927973
0.340311186762105	0.6378057946712044	0.2974946079090994	0.08850304173498877	87.41840394364215
0.862568824002469	0.5287159238744151	0.3338529001280539	0.11145775892391234	38.70449416185928
0.899574316532715	0.8729514078715305	0.026622908661184552	0.0007087792655817754	2.9595007518443697
0.9075687451565824	0.9415334193701186	0.03396467421353622	0.0011535990944316521	3.742380331495033
1.162019930089359	0.8821550048409333	0.27986492524842566	0.07832437638430688	24.08434812532898
1.0690883018651955	0.9198845991072052	0.14920370275799033	0.02226174491669473	13.9561626946699
0.814089792877144	0.8643527465401438	0.05026295366299982	0.002526364510928867	6.174128960069778
0.375205727552388	0.3348799703701772	0.04032575718221082	0.0016261666923186274	10.747639020670425
0.9128649436162338	1.05793615632259	0.14507121270635615	0.02104565675609283	15.891859329340589
0.870637702063298	0.7675991591800448	0.1030385428832532	0.01061694131950401	11.834835849523317
0.428415668918948	0.6161537058020221	0.1877380368830741	0.035245570492710494	43.821468378317476
1.0144736940262635	0.9122150916912539	0.10225860233500961	0.010456821751509632	10.079965891393755
0.895206232236691	0.8957510223187584	0.0005447900820673146	2.967962335189114e-07	0.06085637727366413
1.0452797721066327	0.9777555358541069	0.0675242362525258	0.004559522481486919	6.459919923298525
0.9219051474408054	0.8074705521531834	0.11443459528762201	0.013095276598641842	12.412838306119745
0.9569114905824558	0.9615098522542586	0.00459836167180272	2.1144930064704305e-05	0.4805420059282363
1.063733710171232	1.040018014969851	0.02371569520138106	0.0005624341988848086	2.22947669840824
0.9753820952180046	1.0184983926013518	0.04311629738334721	0.0018590151000492338	4.4204520048843445
1.046680453792759	0.668763146874045	0.37791730691871395	0.14282149086869345	36.10627346190425
0.431747742631682	0.8271798197849043	0.3954320771532223	0.15636652764171197	91.58868434213446
0.695169431226704	0.7289016531147373	0.033732221888033265	0.0011378627935035104	4.852374165605785
0.493425346591943	0.6412881767718989	0.14786283017995588	0.021863416548826474	29.966606134288583
0.9005693082159119	0.8125174114858538	0.08805189673005809	0.007753136517760814	9.777359268937866
0.7464651009475061	0.8374999948711667	0.0910348939236606	0.008287351911692137	12.195465509118621
0.9547340080350948	0.8937773938658515	0.06095661416924325	0.003715708810977987	6.38466983015468
1.0108206539766726	0.5664820485361616	0.44433860544051107	0.19743679628481817	43.958204028819274
0.303528261197068	0.31915444073677895	0.01562617953971096	0.00024417748700728144	5.148179440716246
0.9132699958833034	0.9045664956353549	0.008703500247948526	7.575091656604005e-05	0.953004071871496
1.0069059486536955	0.8772334226911723	0.1296725259625232	0.016814963989501257	12.878315609904236
0.9182608839758298	0.9178619173015375	0.00039896667429228927	1.5917440719584962e-07	0.04344807464354441
-0.2529192521576	0.5936252457533008	0.8465444979109008	0.7166375869432191	-334.70939467407516
0.9703728047676214	0.9149690142004241	0.05540379056719735	0.0030695800092138664	5.709536612628493
0.0986826683599669	0.41060709177801413	0.3119244234180472	0.0972968459246812	316.0883553333132
1.147531993966337	0.9014138968766694	0.2461180970896677	0.060574117715039094	21.447602191811967
0.640538186123801	0.8988225577305268	0.2582843716067258	0.06671081661628123	40.32302479415419
0.2250268391644729	0.31469179869643693	0.08966495953196402	0.008039804967868745	39.84634004765431
0.538292645636394	0.4454518338049778	0.09284081183141618	0.008619416341516428	17.247274801916635
0.1418038647213569	0.23532051597697937	0.09351665125562247	0.008745364062065716	65.9478861449804
0.661363640023704	0.1446179243467142	0.5167457156769898	0.2670261346705244	78.13337238473967
0.463225501694112	0.6533562127316266	0.1901307110375146	0.03614968727963088	41.04495765931864
0.832106635963647	0.7922552651717729	0.03985137079187406	0.0015881317539914333	4.789214395066438
0.786258568974346	0.7256779688658282	0.060580600108517735	0.003670009109508139	7.704920810916384
0.9419332583879056	0.7689202854743868	0.1730129729135188	0.029933488796373992	18.367859014727436
0.303710914912269	0.46348624997495347	0.1597753350626845	0.025528157694393094	52.60770265989214
0.803298730890762	0.8083183395749374	0.005019608684175392	2.5196471342249008e-05	0.6248744696271644
0.684143694100132	0.6789117621008134	0.005231931999318595	2.7373112445493875e-05	0.7647416828419739
0.761060697641442	0.8550187032803658	0.09395800563892376	0.008828106823644028	12.345665192027841
0.7063174216892181	0.6297564861214089	0.07656093556780919	0.005861576855018229	10.839451670993363
0.537741384106915	0.5829551526006951	0.045213768493780115	0.0020442848614091436	8.408087945262292
1.0097701683660396	0.9013271135544603	0.10844305481157934	0.011759896136867202	10.739379931084372
0.9052446020393734	0.9291750094160021	0.02393040737662866	0.0005726643972114034	2.643529419862568
0.883213534001403	0.8638840261772561	0.019329507824146885	0.00037362987272375567	2.1885429830965633
0.997779172500362	0.7097643362322528	0.2880148362681092	0.08295254591054575	28.865589120923918
0.351414495703936	0.5496836699854011	0.19826917428146507	0.03931066547025397	56.42031751829193
0.8529953864972311	0.2462067484479712	0.6067886380492599	0.3681924512656757	71.13621569994618
0.803432192463128	1.0933505859592514	0.28991839349612336	0.08405267488737303	36.08498591614857
0.89810932594848	0.8119873416222649	0.0861219843262151	0.007416996184284839	9.589253984782191
0.499456959565525	0.30767660603587865	0.19178035352964634	0.036779703999956136	38.397773793456615
0.886212484521781	1.016069815222272	0.129857330700491	0.01686292633665668	14.653069435211663
1.345305008359231	1.120946314738091	0.22435869362114014	0.05033682340338463	16.677161850068025
0.9089681184409282	0.8544166233243226	0.05455149511660562	0.0029758656194570467	6.001475080355175
1.0128535577605229	0.8754387269515189	0.13741483080900396	0.018882835726267186	13.567097608151371
0.9098996008919792	0.9011965594203108	0.008703041471668338	7.574293085757899e-05	0.9564837112948178
0.7521946018508701	0.8711710948047734	0.11897649295390333	0.01415540587561021	15.81724897535114
0.838952023330478	0.6946243866071362	0.1443276367233418	0.020830466722144923	17.203324231865952
0.479096747027105	0.7336659637758227	0.25456921674871774	0.06480548611605563	53.13524216734359
1.0371446502637842	0.6930660806955873	0.34407856956819693	0.11839006203609653	33.175562297957676
0.871538683176948	0.8622708883840275	0.009267794792920503	8.589202032368438e-05	1.0633830685675794
0.622773938415081	0.9401771684483079	0.3174032300332269	0.10074481043552555	50.96604248421143
0.778725232780661	0.912729403722193	0.13400417094153205	0.017957117829727344	17.208145479379404
0.851101688709883	0.9351288114136738	0.08402712270379076	0.007060557349877908	9.872747736073789
0.742039918395945	0.7920701161137531	0.050030197717808145	0.002503020683682975	6.742251525491724
1.208404520942775	0.8468578484584092	0.3615466724843658	0.13071599638451725	29.91934126514966
0.862296856425157	0.8222187190615298	0.0400781373636272	0.0016062570945377704	4.647835262879192
0.4176118882779279	0.2929511120903609	0.12466077618756699	0.015540309119686669	29.85086863825177
0.972213849824266	0.5969521595155164	0.37526169030874956	0.14082133621337986	38.5986776856327
0.1667904216944949	0.20031370310628624	0.03352328141179134	0.0011238103966141548	20.099044700057746
0.8793600444216569	0.9627239630937872	0.08336391867213022	0.006949542936373542	9.480066691790338
0.8739965390989091	0.9992255276411913	0.12522898854228226	0.015682299571323062	14.328316296468795
1.275934985129784	1.035934655119507	0.2400003300102771	0.057600158405041915	18.80976168906169
0.375527092022502	0.8175219227814302	0.4419948307589282	0.19535943041761358	117.69985179456597
0.849362050984286	0.8854787857009226	0.03611673471663668	0.001304418526591909	4.2522190242409215
0.9705097712511505	0.8580291657995911	0.11248060545155936	0.012651886602749364	11.589847808183624
0.387169378772754	0.5940231058675464	0.20685372709479238	0.04278846441300684	53.427191930951636
0.322003218224715	0.6580728373923618	0.33606961916764677	0.11294278892748713	104.36840383785086
0.778366666957133	0.8652007846010603	0.08683411764392734	0.007540163986999414	11.155939909835523
0.9326509492827731	0.9562575568498586	0.023606607567085436	0.0005572719208263754	2.531129956522253
0.785383004036983	1.054348128236694	0.26896512419971097	0.07234223803576595	34.24636423467163
0.718780572924655	0.42877025845591876	0.29001031446873626	0.0841059824982553	40.347544910501654
1.0703466607094712	1.0114577152660842	0.058888945443386964	0.0034679078954342065	5.501857258502855
1.219756601853851	0.9088220128686753	0.3109345889851758	0.0966803186273802	25.491527450033953
0.500529586851221	0.8251867009695706	0.32465711411834963	0.1054022417476551	64.86272193432828
0.601846537708405	0.6469736585395711	0.0451271208311661	0.0020364570345106654	7.498110897670432
0.789504678154469	0.9386779904406596	0.14917331228619057	0.022252677098433336	18.89454444207921
0.696066762382084	1.1251903768795455	0.4291236144974615	0.18414707651936596	61.64977810877106
-0.1724137419846501	0.12097571756381763	0.29338945954846773	0.08607737497414199	-170.1659369904448
0.632637546008204	0.8054483756771863	0.1728108296689823	0.029863582850882017	27.315930070761453
0.893237342214202	0.8953379125172322	0.002100570303030125	4.412395597972071e-06	0.23516373574610358
0.812771908498426	0.9469826839056389	0.13421077540721293	0.018012532235405353	16.512723188866566
1.014906481810698	0.7170650210184031	0.297841460792295	0.08870953576688821	29.34669017591799
1.277211268226701	1.0965391766727595	0.18067209155394148	0.03264240466647581	14.145826618394096
0.526358820147889	0.5281391588420006	0.0017803386941115384	3.169605865750778e-06	0.33823669823017755
1.0702490813734442	1.124089952720204	0.053840871346759744	0.0028988394273783344	5.030686060264221
0.9412896021924348	0.875237341274559	0.06605226091787586	0.00436290117236315	7.017209237627625
1.0448278948840208	0.9229646667661283	0.12186322811789252	0.01485064636731351	11.66347383282868
0.029147946128098	0.11666130511599154	0.08751335898789354	0.007658588001343928	300.23850944177684
-0.0190292470976098	0.052946590281418106	0.07197583737902791	0.005180521166412271	-378.2379671136256
1.0134914422618275	0.9198268262393876	0.09366461602243992	0.008773060294631109	9.241776705426034
0.197625140100519	0.39192201314217995	0.19429687304166096	0.03775127487376732	98.31586858981345
0.649683581029538	0.2663675809516509	0.38331600007788713	0.14693115591571076	59.00041362757782
0.264793542805373	0.43027619824993096	0.16548265544455798	0.027384509252982296	62.494973892241056
0.2038580007328869	0.31120684433455675	0.10734884360166985	0.011523774222615774	52.65863650960061
0.463424537707098	0.8681767752635454	0.4047522375564474	0.16382437380695083	87.33940579820273
0.9230898830590591	0.9237360621248236	0.0006461790657644739	4.175473850322483e-07	0.0700017493012792
0.9719188790084768	0.8985727485506009	0.07334613045787597	0.005379654853143761	7.546528011957287
0.676078396957323	0.9568901288847094	0.2808117319273864	0.07885522878805833	41.53538009662398
1.166066846971827	1.072408164272284	0.09365868269954292	0.00877194884501366	8.032016598599496
0.425632176937644	0.6680279814943121	0.2423958045566681	0.05875572606667444	56.949595846034825
0.9825519663629712	1.014628941787048	0.03207697542407684	0.0010289323523568295	3.264659429954982
0.9433730747025996	0.8554467675932349	0.08792630710936467	0.007731035481890311	9.320417284231228
0.782934904451788	0.7895447938378503	0.006609889386062218	4.369063769597796e-05	0.8442450768867522
0.923154231798521	0.9172389126200567	0.005915319178464218	3.499100098310659e-05	0.6407725789156368
1.203016677706634	1.1452762435447212	0.05774043416191277	0.003333957737206183	4.799637048422804
1.3893032916170949	1.145705748613773	0.24359754300332193	0.05933976295725527	17.533791539483353
0.9713109697746984	0.8605602848904141	0.1107506848842843	0.01226571420233804	11.4021861515652
1.0340036108239814	1.0657372356942305	0.03173362487024911	0.001007022947405693	3.06900522764723
0.225165014386397	0.43802603989998334	0.21286102551358635	0.04530981618269566	94.535568100426
0.3296218640092709	0.25809548666047405	0.07152637734879685	0.0051160226566424796	21.69952456393642
0.2526504568048749	0.33899391774443804	0.08634346093956313	0.0074551932470218645	34.1750662284562
1.0300023403113996	0.7125392555490858	0.3174630847623138	0.10078281018680402	30.821588683607793
0.561263759840529	0.15026607792675828	0.41099768191377073	0.16891909453849308	73.22719037312277
-0.1211570881977199	0.2371693572021822	0.3583264453999021	0.12839784147292901	-295.75359620325173
0.2446235530082969	0.23582333734816374	0.00880021566013317	7.744379566485309e-05	3.5974523106671956
0.855289768956794	0.7882397292377139	0.06705003971908008	0.004495707826330216	7.839453031323142
0.449802628295569	0.5026138872452813	0.052811258949712336	0.0027890290718535714	11.74098496263335
0.9328995773436402	0.8537992783334366	0.07910029901020355	0.006256857303503608	8.47897254230038
-0.0696210474955099	0.2748432198951792	0.3444642673906891	0.11865563150900414	-494.77030263427844
-0.0498477998758399	0.16367985442048452	0.21352765429632442	0.045594059149290635	-428.3592351682033
0.401049804656584	0.2927417600372977	0.10830804461928634	0.01173063252925332	27.006133243732588
0.6122854550692429	0.26013011130882585	0.35215534376041707	0.12401338613901752	57.51489617217709
0.016945272437752	0.3047822062595966	0.2878369338218446	0.08285010047196095	1698.626769673995
0.646065310005398	0.7433347594262508	0.0972694494208528	0.009461345790635843	15.055668198628416
0.772528966910105	0.40358205118560153	0.36894691572450344	0.13612182662262384	47.75832771684739
0.291874606969431	0.15138576218754726	0.14048884478188375	0.019737115508148224	48.13328786652469
0.0174700771474599	0.10060795100531457	0.08313787385785468	0.006911906069604556	475.88727374305097
0.59653359214088	0.6964629192462783	0.09992932710539837	0.009985870415737706	16.751668040481217
0.5059745715167621	0.39306495049863227	0.11290962101812979	0.012748582518457697	22.315275781480512
0.622923295664194	0.25047678594909994	0.3724465097150941	0.13871640259895568	59.79010775603949
0.4660572056172429	0.4886546065575065	0.02259740094026358	0.0005106425292550253	4.848632457111298
0.502307949132826	0.49132629397021893	0.010981655162607018	0.00012059675011041337	2.186239573067781
0.450625635535591	0.5150348055503686	0.06440917001477764	0.004148541181992531	14.293276932242025
0.234227621405648	0.08890802201550672	0.14531959939014127	0.02111778596691115	62.04204206064534
0.495809905466313	0.38198235407098136	0.11382755139533163	0.012956711456656863	22.957901837051025
-0.0031563663540399	0.04777660007815719	0.050932966432197094	0.0025941670695833158	-1613.6582614057747
0.28893200251391	0.3985131746902693	0.10958117217635932	0.012008033295544906	37.92628411630649
0.824232701786259	0.561938307842799	0.26229439394346	0.06879834909416697	31.822856988690372
-0.0088521110006301	0.34084219964149964	0.34969431064212975	0.12228611089547434	-3950.405848020187
0.051244748665986	0.3975990849159292	0.3463543362499432	0.11996132623913873	675.8825933706606
0.286516967210206	0.29162544213381614	0.005108474923610162	2.6096516045153853e-05	1.782957209602976
0.49437070585967	0.33734187832069445	0.15702882753897557	0.024658052678265333	31.76337628377785
-0.12971124131845	0.29956449112057093	0.42927573243902095	0.1842776544610579	-330.9472086425567
0.838601357155668	0.8989735399832102	0.0603721828275422	0.0036448004593621812	7.199151576895842
1.076767812117294	0.8348047553506357	0.2419630567666584	0.058546120839865164	22.4712379069798
1.0919862377173586	0.8439234953299914	0.24806274238736714	0.06153512416074127	22.71665464446758
0.369419623057986	0.21275420476158025	0.15666541829640573	0.02454405328998778	42.40852637971934
0.765956205344936	0.534803119533928	0.23115308581100802	0.053431749079951234	30.178368449526687
0.726412773813775	0.7098783443821444	0.016534429431630637	0.00027338735662957346	2.2761754786913264
0.698817067555511	0.7365997860368869	0.03778271848137593	0.0014275338158429064	5.406667958689295
0.9525230544251584	0.827972072340092	0.12455098208506643	0.015512947138354539	13.07590210089268
0.411247434505795	0.4944057538291736	0.08315831932337864	0.006915306072689009	20.220994064877708
0.692481013722279	0.6070438254234537	0.0854371882988253	0.00729951314440893	12.337838381961772
0.381154969209905	0.6612173556545129	0.2800623864446079	0.0784349403010489	73.47730164062884
0.032876133560791	0.1064238222294554	0.0735476886686644	0.005409262508502786	223.7114912940354
0.7238270279372809	0.6084936027423647	0.11533342519491618	0.013301798967191327	15.93383788438883
0.38292860787589	0.1453234515515117	0.2376051563243783	0.05645621031193226	62.04946599377289
0.147439545468951	0.14376560175815828	0.0036739437107927153	1.3497862390073347e-05	2.4918306002010864
1.15064708455149	1.0015157300393942	0.1491313545120958	0.022240160898612398	12.960651142676438
0.6449344461833191	0.6124527456367778	0.032481700546541314	0.0010550608703951824	5.036434437448015
0.533688813187313	0.3663991166535221	0.1672896965337909	0.02798584256636785	31.345925265830125
1.239028780283906	0.8843737924527608	0.35465498783114513	0.1257801603935097	28.623627915235428
0.371581349629335	0.3461903425279797	0.02539100710135528	0.0006447032416210742	6.833229688918367
0.547297677397711	0.7681142691794565	0.2208165917817455	0.048759967206106036	40.34670726754834
0.9165006153952644	0.8892156619623233	0.027284953432941128	0.0007444686838377659	2.977079663080618
0.8929024304347251	1.0125103020151582	0.11960787158043318	0.014306042944001394	13.39540217425548
0.635808558324237	0.6066579306380037	0.029150627686233332	0.0008497590945013933	4.584812095493636
0.0284500832504479	0.21915670915106694	0.19070662590061904	0.03636901716239866	670.3200979126017
0.746138417998527	0.4011143955048468	0.3450240224936802	0.11904157609771954	46.241289038458454
0.783746524779814	0.3883885459279196	0.3953579788518944	0.15630793144185498	50.444622891688915
0.082759773879397	0.33087787621448206	0.24811810233508508	0.06156259270636375	299.8051960565518
1.0101567253996055	1.0190741698919652	0.00891744449235965	7.952081627431544e-05	0.8827783123289129
0.722313736485203	0.7643303898125139	0.04201665332731086	0.0017653991568274228	5.816953382579287
0.340293026255817	0.5361023754315456	0.19580934917572862	0.03834130122462241	57.54139346614996
0.9081266777174196	0.7082224185048815	0.19990425921253807	0.03996171285131361	22.012816506503068
1.0656572211590225	0.9778882930767094	0.08776892808231307	0.0077033847367182435	8.236131313111589
1.245993084827461	0.9365200742353746	0.3094730105920863	0.09577354428492957	24.837458117589843
0.96903368785972	1.0201718283492225	0.05113814048950249	0.002615109412724094	5.277230413160352
0.622363350024693	0.8303916203360115	0.20802827031131854	0.043275761248719014	33.42553354130907
1.17642487477611	1.1264695555431397	0.04995531923297025	0.0024955339196679675	4.246367133513514
0.74016329681687	0.6778673468033557	0.06229595001351429	0.003880785388086271	8.416514339663001
1.156907631149671	1.0085373019151012	0.14837032923456994	0.02201375459717468	12.82473425187175
1.177541018629984	0.9643457643978642	0.2131952542321197	0.04545221642709816	18.10512337652261
0.72332704379711	0.8165300078136476	0.0932029640165376	0.008686792501468003	12.88531443913227
0.3659105643621659	0.4790968615269858	0.11318629716481987	0.01281113786588291	30.932776527542917
1.220461146391933	0.9292042182737529	0.29125692811818016	0.08483059817683876	23.864498184086173
1.0492370377805122	1.0365687172270759	0.012668320553436363	0.0001604863456446182	1.2073840416684207
1.14309117399709	1.0110044527151854	0.13208672128190457	0.017446901939003542	11.555221865639288
1.33201694044336	1.104235354726773	0.22778158571658702	0.05188445079156288	17.100502163341126
1.0832352052883305	1.0360671242099098	0.04716808107842074	0.002224827872620473	4.354371132709425
1.188895742212932	0.9319035778816951	0.25699216433123695	0.0660449725276535	21.616038749780422
1.464505701703486	1.1845965457760943	0.27990915592739163	0.07834913557198483	19.112875805249953
-0.18062164998986	0.6865535110740376	0.8671751610638976	0.7519927599661967	-480.1058793962852
0.293519648340267	0.414881905754703	0.12136225741443601	0.014728797524727829	41.34723453802487
1.13360041761742	0.9698743179455657	0.16372609967185425	0.026806235713757953	14.443016880319318
0.896184845849563	1.045859298575434	0.149674452725871	0.02240244179878899	16.701292531228084
0.310813183835538	0.054495088373784806	0.2563180954617532	0.06569896606114044	82.46693151773766
0.025372788159923	0.08759458501777151	0.06222179685784851	0.003871552004219367	245.2304274393049
0.997712560500859	0.9452950050642123	0.05241755543664672	0.0027476001179539324	5.253773232075251
0.5896965662228579	0.1872225130971747	0.40247405312568324	0.1619853634394153	68.25104234600212
0.781482595637487	0.5596860704695316	0.22179652516795545	0.04919369857657949	28.381505411138047
0.701495237825719	0.7947557628346771	0.0932605250089581	0.008697525524946499	13.29453430047774
1.031379137582262	0.6898001318501081	0.34157900573215394	0.11667621715696685	33.11866541462885
1.235800367413191	0.9708280035716543	0.26497236384153666	0.07021035359977168	21.441356616213312
0.828263471575361	0.6254443290273715	0.2028191425479895	0.04113560458390168	24.487273616235488
0.804090259112309	0.7785184104339351	0.02557184867837392	0.000653919444829654	3.1802211740015927
0.499002916327282	0.23715318931636928	0.2618497270109127	0.0685652795356895	52.474588513060475
0.3370829725530759	0.7233472681404263	0.38626429558735037	0.14920010604559197	114.59027214034982
0.286925619252515	0.10379578212823999	0.183129837124275	0.03353653724516349	63.82484687193711
0.7140086072010949	0.8636327179064439	0.14962411070534898	0.022387374504366526	20.95550518527692
0.731244215448312	0.7458876461859063	0.014643430737594332	0.00021443006376672247	2.002536283807281
0.531149306135497	0.5072527417249829	0.02389656441051413	0.0005710457906258507	4.499029582544174
0.1480401595842549	0.26927142874748905	0.12123126916323415	0.014697020622928528	81.89079875602076
0.76088041895674	0.7409390601177357	0.019941358839004275	0.0003976577923459339	2.6208269186827433
0.9786927529852156	0.782422492687361	0.19627026029785466	0.038522015077387624	20.05432856217538
0.592099628216077	0.8382161579499164	0.24611652973383946	0.060573346208227886	41.56674282592579
0.676873029362834	0.8206972300198028	0.14382420065696877	0.020685400694616017	21.248327886894224
0.370974168265626	0.28394885358073735	0.08702531468488867	0.007573405396003899	23.458591494860244
0.860782320484803	0.9440531037381606	0.08327078325335768	0.006934023343627674	9.673849156945808
0.938255390650284	0.8445531116699113	0.09370227898037264	0.008780117086115586	9.986862842901406
0.719083274330394	0.8313082148591203	0.11222494052872634	0.012594437276676163	15.606668175286028
0.2237279889671589	0.3437189816160984	0.11999099264893948	0.014397838316877848	53.632535295596384
0.9335368421467332	0.9016845858618328	0.031852256284900404	0.0010145662304389773	3.4119977752194455
0.790780838822812	0.8377779861225664	0.04699714729975435	0.0022087318543148075	5.943131774628756
1.150627882114535	1.0350246414537048	0.11560324066083028	0.013364109251285842	10.046970220153502
1.0397731359025928	0.9730407427326315	0.06673239316996127	0.004453212298190293	6.417976274414233
0.9754961816040008	0.9705986896565684	0.004897491947432386	2.3985427375165068e-05	0.5020513703477013
1.0219185949657192	0.9011420958817961	0.12077649908392318	0.014586962730968897	11.818602741833335
1.0115825505514875	0.8495709875922233	0.16201156295926422	0.026247746532503634	16.01565417186565
0.882703299625709	0.8896243626196532	0.006921062993944127	4.790111296614284e-05	0.7840758040531686
0.624835142306418	0.749367266177538	0.12453212387112	0.015508249875851976	19.930396906205008
0.8814298546175721	0.873849204981661	0.007580649635911096	5.746624890243904e-05	0.8600400356532206
1.0161968270679929	1.04814130816599	0.03194448109799719	0.0010204498726202997	3.143532851816296
0.806682580561057	0.9682465392323417	0.1615639586712847	0.02610291274153659	20.028194802336643
0.307060791782787	0.0696657033350613	0.23739508844772572	0.05635642801910352	77.31208112550482
1.0665442188876566	0.9901890893757885	0.07635512951186807	0.005830105802774146	7.159115220886202
1.0116564847079994	0.9069333398901687	0.10472314481783074	0.01096693706053635	10.35165062457516
0.7954096247375699	0.8864148283764212	0.09100520363885123	0.008281947089348781	11.441300282087564
1.0421148951491126	0.9142795144415394	0.12783538070757317	0.01634188456065017	12.266918101125658
0.9605268479696198	0.89045775485946	0.07006909311015985	0.004909677809280251	7.294860446459488
0.784951467543769	0.8508748804359149	0.06592341289214587	0.004345896367348345	8.398406222289147
1.0965791422538411	0.949627751251512	0.14695139100232912	0.021594711317519416	13.400892406205568
0.9321878631426856	0.8052342635027233	0.12695359963996233	0.016117216461543845	13.618885705287298
0.9594973195967438	0.9003613907787953	0.05913592881794849	0.0034970580771614707	6.163219803761626
0.546193029034609	0.7555689742476014	0.2093759452129924	0.043838286433834	38.33369048723716
0.691054066722239	0.528037405484067	0.16301666123817204	0.026574431841240944	23.589566878809016
0.688644034285185	0.9197964783880698	0.23115244410288482	0.05343145241473729	33.566317661173365
0.289213360680321	0.5134745783371396	0.2242612176568186	0.05029309374491897	77.54179029948185
0.074056799717222	0.24767670975772207	0.1736199100405001	0.030143873162471344	234.44155121940082
0.198352621298115	0.33237083359053465	0.13401821229241964	0.01796088122605606	67.56563710393135
0.736840385693612	0.5950677164300162	0.14177266926359577	0.020099489750124915	19.24062144478421
0.8188792519377199	0.8737343111381223	0.054855059200402345	0.003009077519879646	6.6987970534848
0.5252232994677619	0.41030429683021996	0.11491900263754196	0.013206377167207375	21.88002755285148
1.1054645133664671	1.2022508000543957	0.09678628668792855	0.009367585290837895	8.755259487542084
0.797997314301143	0.8126362411191967	0.014638926818053788	0.0002142981783843344	1.8344581561498146
0.790503736548727	0.8336849859242806	0.043181249375553676	0.0018646202976337547	5.462497819944456
0.425390345629878	0.4955925358526011	0.07020219022272312	0.004928347512067401	16.50300505028489
1.453009986025906	1.483487539312336	0.03047755328642987	0.0009288812543271722	2.0975460306221514
0.863050056478143	0.8787586178483269	0.015708561370183838	0.0002467589003208319	1.82012170120073
0.653997179499828	0.6913808959033485	0.03738371640352045	0.001397542252138844	5.716189239854402
0.85718195149918	0.6073864949173843	0.2497954565817957	0.06239777012890778	29.141474122840844
0.8066563877654069	0.9818317953930761	0.17517540762766914	0.030686423437520045	21.716236341094213
0.41219424153628	0.372090439138877	0.040103802397402966	0.001608314966729944	9.729345623056979
0.414629976873212	0.3588631899352637	0.05576678693794829	0.0031099345253825196	13.449772097640924
1.130125770448235	0.900715411668827	0.22941035877940807	0.05262911271529674	20.299542296820505
0.9761513686644284	0.9443815758235736	0.031769792840854794	0.0010093197371508285	3.254596967304596
0.634566960228631	0.7375933601526354	0.10302639992400442	0.010614439081300898	16.235701885090986
0.283366318124314	0.33561039354247707	0.05224407541816306	0.0027294434162987097	18.436939070240296
-0.0645157356582699	0.1251149575179082	0.1896306931761781	0.0359597997944778	-293.92936659766724
0.1550225057945879	0.1989781159964688	0.04395561020188091	0.0019320956682196968	28.35434118199854
0.853279274009391	0.9226841710806705	0.0694048970712795	0.004817039737474902	8.133901664476108
1.489179804108322	1.3794860444371844	0.10969375967113759	0.012032720910789291	7.3660520622504055
0.55874611326193	0.38754537449335624	0.17120073876857378	0.02930969295490544	30.640166384176347
-0.24851010678822	0.20306111093827647	0.45157121772649644	0.20391656467899086	-181.71140947250282
0.738892113151512	0.7581232754810959	0.019231162329583884	0.00036983760454680625	2.6027023414229458
1.0737710669109737	0.8438404666165377	0.22993060029443602	0.0528680809517597	21.413372680631145
0.9249675011738884	1.0182696292777516	0.09330212810386318	0.008705287108709695	10.087070949568739
0.685124114574547	0.909352923377024	0.22422880880247698	0.050278558696977775	32.72820267634574
1.0739183632111415	1.184973813679512	0.11105545046837051	0.012333313078732696	10.341144566734265
1.223173758392946	1.178936107596309	0.04423765079663711	0.0019569697480052075	3.616628503766977
0.825502209977126	0.9369646746614241	0.1114624646842981	0.012423881033498401	13.502382348241884
1.0131791287497796	1.00049005934219	0.012689069407589626	0.00016101248243062695	1.2524013817030957
0.9541535706098184	0.9842269495405462	0.030073378930727812	0.0009044081203111435	3.1518384311560372
0.895167093255721	0.9266444948308767	0.03147740157515577	0.000990826809923619	3.516371615121879
0.875590373222023	0.8425637168001324	0.03302665642189062	0.001090760034409609	3.771930052218158
0.180721136171761	0.2401052068951901	0.059384070723429105	0.00352646785568523	32.85950497067996
1.0726778778236823	0.8989878647021987	0.17369001312148358	0.030168220658141138	16.192187488183965
0.260292247917802	0.27598216919977225	0.015689921281970276	0.0002461736298344238	6.027809666819204
1.149491948013996	1.2421136310019893	0.09262168298799334	0.008578776159528335	8.05761912017026
-0.08195537782652	0.18300571907914348	0.2649610969056635	0.0702043828734524	-323.29921956619245
0.9568887445889772	0.7324719514473762	0.224416793141601	0.05036289704396014	23.452757116293306
0.871300912359832	0.9838886686095374	0.1125877562497054	0.012676002857343079	12.921799421140584
1.120709854103962	0.7390607342414329	0.38164911986252903	0.14565605069184304	34.05423075963474
0.184908380655579	0.24282436461122878	0.057915983955649786	0.0033542611975510834	31.32144889826678
0.850718003846665	0.8114158289898047	0.03930217485686027	0.0015446609484792199	4.619882814181533
0.777386264703855	0.9049298774016828	0.12754361269782788	0.01626737314001352	16.406723206823777
0.735902928870013	0.8293657322954392	0.09346280342542623	0.008735295624139865	12.700425526086626
0.813734275971734	0.8653733402687517	0.0516390642970177	0.002666592961471528	6.345936974985117
0.815196243592442	0.5918418778943929	0.22335436569804912	0.04988717267637786	27.398846284394228
0.638330666530907	0.6080153226843926	0.030315343846514353	0.0009190200725323957	4.7491598690169665
1.0117766878013086	0.8926003645883246	0.11917632321298399	0.014202996014565627	11.778915708363078
1.0427417050278538	0.9492240733617744	0.0935176316660794	0.008745547432432497	8.96843688280228
0.520877668782073	0.5689734692145442	0.04809580043247119	0.002313206019240096	9.233607680845637
1.157771785252828	0.9762151718155466	0.18155661343728136	0.03296280388281441	15.68155449544264
1.151220475161332	0.8641555249443054	0.2870649502170266	0.08240628564310397	24.935705749743317
1.0848625712533109	0.9866911587219468	0.09817141253136408	0.009637626238403267	9.049202648585197
0.662296041575954	0.4961927774259082	0.16610326415004578	0.027590294361299884	25.07991196124288
0.713745215564463	0.8838151332996073	0.17006991773514424	0.02892377691843873	23.8278189508626
-0.0206350099324998	0.2711281660194794	0.2917631759519792	0.08512575084158558	-1413.9231185561825
0.170527609374154	0.3685171007014986	0.1979894913273446	0.039199838676060667	116.10406787145922
0.9485006179800404	0.9483339337895508	0.0001666841904895966	2.7783619359172125e-08	0.017573440367869553
0.838136390018928	0.969530121592345	0.13139373157341694	0.017264312696787142	15.676891391203002
1.0953550295357493	0.741322950537709	0.35403207899804023	0.1253387129596746	32.32121727218359
0.391688919830115	0.6545209252978612	0.2628320054677462	0.06908066309819737	67.10223142940649
0.88704895031494	0.9053350044564553	0.018286054141515296	0.00033437977606642867	2.061448146128009
0.730018859730122	0.6646851751698634	0.06533368456025868	0.004268490338219383	8.949588587945748
0.364637970139372	0.4291560804660129	0.0645181103266409	0.004162586560120607	17.693744373900714
0.9311304109724255	0.9318087292626633	0.0006783182902377893	4.601157028711178e-07	0.0728489030370502
0.5396083743462949	0.7606547367565156	0.2210463624102207	0.048861494334790624	40.96422014910459
0.775810886104483	0.6706950666817715	0.10511581942271153	0.011049335492908098	13.549154994527232
0.238466138563141	0.37730161354299696	0.13883547497985596	0.01927528911288221	58.22020510601556
1.052474356124959	1.044756591534867	0.00771776459009188	5.956389026807609e-05	0.7332971625558123
0.7099796238570719	0.8749971989390513	0.16501757508197934	0.027230800085936688	23.24257901733804
0.9985835817478508	0.9649905840677963	0.033592997680054526	0.0011284894931321487	3.3640646906346787
1.139167098112036	0.9739137894386336	0.1652533086734025	0.02730865602750684	14.506502948275108
0.465387255429997	0.8661079845683101	0.4007207291383131	0.1605771027611413	86.10479218389105
0.1588898780925299	0.7001233495450288	0.5412334714524989	0.29293367062052295	340.6343298578845
0.9655788453739188	1.0046055718918487	0.03902672651792993	0.0015230853827052954	4.041795934625815
0.1529798655537869	0.17412181481815472	0.021141949264367826	0.0004469820186971033	13.820086184436104
0.0418416833217709	0.13217987582614918	0.09033819250437827	0.008160989024958107	215.90477565077757
0.602410324504097	0.7111561107692069	0.10874578626510989	0.011825646030416963	18.051779964865176
0.0212876128338219	0.1750379940494492	0.15375038121562729	0.023639179723950715	722.2528069063134
0.328715364336417	0.5846619362990735	0.25594657196265647	0.06550864769943529	77.86267383009003
0.861484503732464	0.9200284856362047	0.05854398190374066	0.003427397817145514	6.795709226352101
0.886151096623198	0.8444535426887438	0.04169755393445418	0.0017386860041167151	4.70546773494368
0.265212502093075	0.5463005349126866	0.2810880328196116	0.07901048219439905	105.98596619738731
0.5674830574107079	0.4956957834970963	0.07178727391361162	0.005153412695947903	12.650117563185075
0.4180153624623089	0.49987278754583475	0.08185742508352584	0.0067006380413050445	19.582396350542417
0.293372885739504	0.652348127803666	0.35897524206416204	0.12886322441502374	122.36142449200594
0.402948212758514	0.5605811824241022	0.15763296966558815	0.024848153125592236	39.11990788753225
0.693163557319894	0.6624783901364489	0.03068516718344505	0.000941579485075973	4.426829261204782
0.953603509373215	0.9372753270073436	0.016328182365871413	0.00026660953937315417	1.7122611447396634
1.0486354695989195	0.8802252288673527	0.16841024073156685	0.0283620091832643	16.0599412869355
0.890711724926642	0.5373562528062229	0.35335547212041907	0.12486008967744426	39.6711373872979
0.481392452159576	0.6970082897987051	0.21561583763912912	0.04649018944082329	44.79003288727406
0.319595122747491	0.2627761662336546	0.05681895651383645	0.0032283938193212376	17.778417901179473
0.481998448545808	0.67783077257323	0.195832324027422	0.038350299133981205	40.62924364554476
0.310867905779414	0.17606842648773172	0.13479947929168226	0.018170899617308674	43.3623017318917
0.9645611999609928	1.0428136870567717	0.07825248709577892	0.006123451736675047	8.112755012221463
0.9916578614602528	0.9624822087909574	0.02917565266929545	0.0008512187086793666	2.9421087456850517
0.976642201978814	0.8840903735092217	0.09255182846959231	0.008565840953064839	9.476533809625401
0.784771676559091	0.9202139087601084	0.13544223220101748	0.018344598263594334	17.25880740177542
0.819595572505931	0.9436478681666615	0.1240522956607305	0.015388972058697296	15.135793777098863
0.692518263992189	0.7375774042535571	0.04505914026136815	0.002030326121093648	6.506563451715171
0.700352542559848	0.7790511852727834	0.07869864271293536	0.0061934763648582546	11.23700392737708
0.786811898051378	0.7744149886802472	0.012396909371130804	0.00015368336195603077	1.5755874309772193
0.444631502828515	0.776483746712076	0.331852243883561	0.11012591177055445	74.63534224914096
0.981440927879864	0.9351442079991751	0.04629671988068895	0.00214338627171098	4.717219199396994
0.895927237162961	0.7899586033181037	0.10596863384485722	0.011229351358945419	11.827816975451825
0.84593470649952	0.7648806473834256	0.08105405911609431	0.006569760499195312	9.581597550418072
0.9969128081107688	0.8569433627563783	0.1399694453543905	0.019591445632815705	14.04028960362582
0.9870909727958992	0.7882492104518842	0.19884176234401496	0.039538046452073726	20.144218499010574
0.399585434196132	0.7185731030334473	0.31898766883731533	0.10175313287026476	79.8296538208507
0.5554168516112861	0.7575025330045493	0.20208568139326322	0.04083862262417949	36.384506665039915
0.657761212636096	0.8206795671013527	0.1629183544652567	0.02654239022166703	24.76861683776278
1.389150214971395	1.1365120668589026	0.2526381481124924	0.06382603388170965	18.18652478254086
0.824179765468405	0.8281876777807092	0.00400791231230424	1.606336110311992e-05	0.48629103506641286
0.9906492875701522	1.014469214850574	0.023819927280421815	0.0005673889356445835	2.404476294415648
0.800575350977252	0.7657476145547408	0.034827736422511135	0.0012129712243159087	4.350338338545818
0.9428004441730834	0.8382331942734524	0.10456724989963095	0.01093430975157187	11.091132863364885
0.9014866959948878	0.9345823931168477	0.03309569712195981	0.0010953251679884988	3.6712352238803856
0.560475127560359	0.6338933095973739	0.07341818203701489	0.005390229453620256	13.09927567287244
1.0444436086157198	1.039784986664119	0.004658621951600939	2.1702758487938137e-05	0.4460386289093542
0.4187719807626739	0.4399797968520249	0.02120781608935096	0.0004497714632797335	5.064287264569842
0.3416212479465049	0.3608652469462432	0.019243998999738332	0.0003703314975019299	5.6331387802762745
0.78639150633159	1.0645481213220325	0.2781566149904424	0.07737110246294121	35.371263899836016
0.2693378242152939	0.3032313635097368	0.03389353929444289	0.001148772005903944	12.584025059677561
0.9672401242934758	0.887711509757156	0.07952861453631987	0.006324800530066549	8.222220371018194
0.294162344663359	0.23697861618166485	0.057183728481694146	0.0032699788030681183	19.43951342485236
0.9640932473105036	0.7834624135498575	0.18063083376064615	0.03262749810506618	18.735826048418605
0.749620363062813	0.383241903180753	0.36637845988205997	0.13423317586555022	48.87520109313786
0.917928846455514	0.8009803624155246	0.11694848403998936	0.013676947919251647	12.740473784168966
0.350271317087431	0.47819062119835065	0.12791930411091967	0.01636334836422195	36.52006255453393
0.168589858209929	0.6016019951682502	0.4330121369583212	0.18749951075321192	256.8435263876503
0.198648475576881	0.5821129611481161	0.383464485571235	0.14704501169441192	193.03671193934053
0.703218902107482	0.6210584823816666	0.08216041972581534	0.006750334569522146	11.683477147668835
0.408674826202847	0.24797724843694657	0.16069757776590043	0.025823711499827616	39.3216238100601
0.284224321277701	0.15961980151600497	0.12460451976169601	0.01552628634504289	43.84020311898338
0.700277593073857	0.3582606650275672	0.34201692804628975	0.11697557907022094	48.84019300760604
0.132821078717414	0.095904076551743	0.036917002165670995	0.001362865048900157	27.794535718396375
0.9809803031270986	0.9039220133269225	0.07705828980017615	0.005937980026927932	7.855233133074667
0.371347495257934	0.30096489566431517	0.07038259959361881	0.004953710325555671	18.953298592934313
0.627213244706625	0.6848082328025651	0.0575949880959401	0.003317182653771482	9.182680465059342
0.9774503046497436	0.7065363230987246	0.270913981551019	0.07339438539982585	27.71639440514548
0.801605992041622	0.7452255695357665	0.05638042250585551	0.0031787520419387784	7.033433265919007
0.5370325861686069	0.7208795206367419	0.18384693446813494	0.0337996953133307	34.23385083198923
-0.0790870459454899	0.1455744813334867	0.2246615272789766	0.050472801839322345	-284.06867976055486
0.819240884255594	0.9499269778676178	0.13068609361202377	0.01707885506357064	15.952096156769827
0.704144446890729	0.9784818856092606	0.27433743871853167	0.07526103028264412	38.96039227887344
0.9873524556464128	0.6315245296869	0.35582792595951285	0.12661351289264855	36.03859229038477
0.406948174249662	0.4493246931000956	0.04237651885043359	0.0017957693498811531	10.413247074659601
0.6514459130402179	0.39642443805151145	0.2550214749887065	0.06503595270541544	39.14699131330069
0.634820419230804	0.5278430634342264	0.10697735579657763	0.011444154653227562	16.851593388599472
0.462230487361667	0.5210105994434584	0.0587801120817914	0.0034551015763479597	12.716623781632899
-0.26635546744687	0.49510745573932596	0.761462923186196	0.5798257833872666	-285.8822199090339
0.812215794344952	0.7996535824181724	0.012562211926779532	0.0001578091684933219	1.5466593994162467
0.502209347442016	0.8748999847026899	0.372690637260674	0.13889831110176726	74.2102151540905
0.9756308371738276	0.652524512193824	0.3231063249800036	0.10439769724208368	33.11768270014572
1.0069366012933032	0.6744251435366632	0.33251145775664004	0.11056386953944582	33.02208473994931
0.363302366482951	0.24370617648304957	0.11959618999990143	0.014303248662492524	32.91918826670066
0.777417881436984	0.5746745167431055	0.20274336469387844	0.041104871927394995	26.07907144084805
0.895717185083222	0.7674164210168039	0.1283007640664181	0.016461086060026685	14.323802892594669
0.938439740405026	0.8674426214129578	0.07099711899206818	0.005040590905173887	7.565442503684484
0.2162618448075	0.6403237142420998	0.4240618694345998	0.17982846910836756	196.0872338863417
0.8728701292120911	0.8758529013767787	0.002982772164687675	8.896929786435597e-06	0.34172004114519505
0.871468560301812	0.7659333774892345	0.10553518281257745	0.011137674811284144	12.110039032966135
0.5630322439339139	0.7349098520702286	0.1718776081363147	0.02954191217866055	30.5271341007761
0.750343968741775	0.840959933228476	0.09061596448670095	0.008211253019855048	12.076589972283195
1.0561002271083777	0.7973648975088975	0.2587353295994802	0.06694397078295165	24.499126404688162
0.787212564711538	0.7619975292263245	0.025215035485213533	0.0006357980145205777	3.203078382578052
1.108836841846886	0.7508405626524175	0.3579962791944684	0.12816133591708379	32.285748965392195
0.1868517588394179	0.21897892288576837	0.032127164046350465	0.001032154669661114	17.19393183446608
0.30388259813825	0.1302408842592397	0.17364171387901034	0.03015144479884009	57.14105215067722
0.380789781881279	0.1092716731345981	0.2715181087466809	0.07372208337737444	71.30393767533754
0.626499899327825	0.6013131791259898	0.02518672020183521	0.0006343708745255339	4.020227334251477
0.767612643766561	0.7479519518232279	0.019660691943333086	0.00038654280769064253	2.56127776203125
1.319125914845264	1.0637939914612262	0.2553319233840379	0.06519439109899218	19.356144891899024
0.701849252223776	0.4319810401871914	0.2698682120365846	0.072828851867823	38.45102223611694
0.4502463769728749	0.7457238885551472	0.29547751158227226	0.08730695985085184	65.62573886076451
0.605179844605666	0.9075363651112932	0.3023565205056272	0.09141946549226977	49.96143265522039
0.347727514579102	0.35409057477046174	0.006363060191359737	4.0488534998867015e-05	1.8298983901408388
0.094711073536748	0.5664555044556194	0.4717444309188714	0.22254280810296984	498.0879355525772
0.5963963796787339	0.40438629498449374	0.1920100846942402	0.03686787262428929	32.19504531494171
1.5519526088347528	0.8229386627131364	0.7290139461216164	0.5314613336398111	46.973982450983435
-0.19495726065923	0.2334583018668246	0.4284155625260546	0.1835398942145158	-219.74845208504004
0.6886366040912351	0.7261236287218563	0.03748702463062126	0.0014052770156568048	5.443658441608883
0.2069229919383309	0.6960328767828837	0.4891098848445528	0.23922847945265172	236.3729038821949
1.126323485911114	1.1498532562373807	0.023529770326266686	0.0005536500916068603	2.0890774826765517
0.2125844556259689	0.14953447092523467	0.06304998470073422	0.00397530057076282	29.658793496956022
0.7463366380379379	0.510615683563442	0.23572095447449593	0.05556436837836738	31.58373078054808
1.0163694433971853	0.9864537725590481	0.029915670838137176	0.0008949473616957711	2.9433855014516097
0.3924069385928099	0.2128183511834892	0.17958858740932068	0.03225206072767522	45.765905173168946
0.6168151493805161	0.824115462391089	0.20730031301057295	0.04297341977428152	33.60817470497769
0.9666873683154008	0.9043363887362128	0.062350979579188004	0.0038876446544843196	6.449963206599464
0.1849417689264719	0.7773992059445647	0.5924574370180928	0.3510058146780474	320.3480968399511
0.536959601996799	0.7349240748445651	0.19796447284776608	0.039189932509893916	36.86766604258363
0.5902012846567131	0.7435462071029308	0.15334492244621778	0.023514665240036547	25.981800858906958
-0.00869948996986	0.40939157888024424	0.4180910688501042	0.1748001418522226	-4805.926212899955
0.817647861219486	0.7376997786437799	0.07994808257570607	0.006391695907531916	9.777813453393861
0.1609594460625759	0.2675971149126015	0.10663766885002562	0.011371592417767725	66.25126481149066
0.723711214994486	0.6861849218448376	0.03752629314964839	0.0014082226775533478	5.185257927768096
0.780931677584083	0.9338810184013131	0.1529493408172301	0.023393500856425213	19.585495787595583
0.719212087032604	0.8109617482633802	0.09174966123077621	0.0084180003359622	12.756968755812489
0.8313556398297111	0.5678589113122545	0.26349672851745654	0.06943052593940219	31.694826605305682
0.720108236536745	1.0001925462286803	0.2800843096919352	0.07844722053560788	38.894751577757205
0.557318175500931	0.696590199025758	0.13927202352482704	0.019396696536699974	24.989679082266782
1.1952231984686	0.8754252373575565	0.3197979611110434	0.10227073593078044	26.75633819028864
0.890508527712062	0.7658049010800286	0.12470362663203338	0.015550994495181585	14.003642048485265
1.066940725126612	0.7934641993444165	0.2734765257821956	0.07478941015389991	25.63183870872889
0.9000524395801625	0.8639872058289464	0.036065233751216064	0.0013007010855298543	4.0070147210577
0.4456813114313079	0.4785825701689368	0.03290125873762889	0.0010824928265204014	7.382238809154085
0.243270089098664	0.2804640679400979	0.03719397884143394	0.0013833920620570355	15.289170559044369
-0.18283161038894	0.1807524455444021	0.3635840559333421	0.13219336572893964	-198.8627979373398
0.2903549580425679	0.09889283276739282	0.1914621252751751	0.03665774541488684	65.94071152286145
0.864472458808478	0.7780608592621603	0.08641159954631772	0.007466964536153177	9.995876521667421
0.739854252774079	0.8662847260908253	0.12643047331674628	0.015984664583096494	17.0885647872802
1.0496588121148671	1.0626271065779938	0.01296829446312664	0.00016817666128236106	1.2354771201318206
0.9179111314630484	0.671548249836313	0.24636288162673536	0.06069466944342882	26.8395134542121
0.730824320930201	0.752612165869729	0.02178784493952801	0.0004747101871089164	2.9812698230672194
0.9465260125446276	0.8551468672660927	0.09137914527853497	0.0083501481918356	9.654161012740952
1.221602402013089	0.8836158604357476	0.3379865415773413	0.11423490228741187	27.667475196542707
0.9769956740865572	0.9197702244101641	0.05722544967639309	0.003274752090665398	5.8572879281063415
0.3850586909986649	0.43449163636279264	0.049432945364127734	0.0024436160873728377	12.837769025787066
0.272647827258907	0.41773524966019576	0.14508742240128875	0.021050360139049984	53.214222852952865
0.604844496921148	0.5225948734276493	0.08224962349349862	0.006765000564822281	13.598474304085684
0.2391496626913659	0.3169202794282138	0.07777061673684793	0.006048268827629691	32.519643081083764
0.365939943947196	0.38911085999390627	0.023170916046710288	0.0005368913504436964	6.331890363423617
0.6338238599521959	0.8419776464340051	0.20815378648180916	0.0433279988267146	32.84095150622895
0.311832619912668	0.6788435700729627	0.3670109501602947	0.13469703753756235	117.69485509985454
1.151727624359759	1.1714036131228562	0.019675988763097285	0.0003871445338055306	1.7083890623909532
1.15850406598551	1.004759001305071	0.15374506468043903	0.02363754491359238	13.27099914402562
1.187610586791164	1.0885361003405802	0.0990744864505837	0.009815753865446893	8.342337762268997
0.558590301258018	0.4267246647667888	0.13186563649122923	0.017388546087237007	23.60686109197576
1.170616790473321	0.8178862487753848	0.35273054169793605	0.1244188350465194	30.13202480679564
0.861746035641701	0.9074263403783689	0.04568030473666784	0.0020866902408348386	5.300901059864105
0.914179962336314	0.9109224003548513	0.0032575619814627643	1.0611710063071611e-05	0.3563370578739892
0.9430450625080388	0.8105551265998258	0.132489935908213	0.017553583116962392	14.049162778696338
1.0307254588814254	0.8933115122217251	0.1374139466597003	0.01888259273659496	13.331769917551672
0.0632584363233119	0.18795951569777458	0.12470107937446268	0.015550359197156041	197.12956345793836
1.064593891741353	1.1215061379239664	0.05691224618261326	0.0032390037655503773	5.345911396271687
1.0928075157596129	0.8950498526384507	0.19775766312116216	0.039108093323143064	18.096294202707817
0.112733115732014	0.2529185867600318	0.14018547102801782	0.019651966287347222	124.35163360628015
0.195770449835799	0.2869064989541932	0.09113604911839418	0.008305779448910356	46.552505342268894
1.09772626380079	0.9038175375099914	0.1939087262907987	0.037600594131719886	17.66457929314774
0.9712801138897068	0.8943817299141341	0.07689838397557269	0.005913361458054615	7.917220055872043
0.6548920073115869	0.7301523705593705	0.07526036324778362	0.00566412227618834	11.492026533769554
1.409527304569363	1.1208165808284725	0.2887107237408906	0.08335388200298884	20.482804611514574
0.9237139461040365	0.8925315609349531	0.031182385169083338	0.0009723411448330684	3.3757620852864463
0.441203303258439	0.46868469137812147	0.02748138811968248	0.0007552266929846254	6.228735804270486
0.518224548055099	0.7407870468646072	0.22256249880950818	0.04953406587633233	42.94711619601716
0.9919640072976592	0.9171415848286105	0.07482242246904869	0.005598394904136802	7.5428565873959865
0.879605497887518	0.8594417756225939	0.020163722264924022	0.00040657569557699276	2.29235973551208
1.721943383455724	0.8664470751671488	0.8554963082885753	0.731873933495381	49.68202302747618
0.97974058237323	1.0164185596211914	0.0366779772479614	0.0013452740150019743	3.7436417259675183
0.964821863221748	0.9875722428707207	0.02275037964897264	0.0005175797741723885	2.357987574307678
1.134335715118253	0.9956083236222065	0.1387273914960464	0.019245289151297328	12.2298354576259
1.132995292700083	0.8826549072822515	0.25034038541783155	0.06267030857114844	22.0954479714771
0.890220018299683	0.8701844664594794	0.020035551840203558	0.00040142333754148417	2.2506292184342684
0.9091880749000438	0.9516352186904796	0.04244714379043579	0.0018017600159659318	4.668686816542598
1.107373164683443	1.0167085898767336	0.09066457480670942	0.008220065124881408	8.187355238342539
0.765746010827145	0.8807063116740412	0.11496030084689624	0.013215870770808892	15.012850112365353
1.142965804773166	0.9351587932796671	0.20780701149349878	0.04318375402585913	18.181384834583074
1.0351074205776432	1.019023304879912	0.01608411569773116	0.0002586987777780019	1.5538595683871532
0.0666811614693539	0.2944040205283385	0.22772285905898457	0.05185770053799815	341.5100367794944
0.660957071058029	0.9790438063453991	0.3180867352873701	0.10117917116577745	48.12517320953867
1.0625675161052168	0.9618721085462437	0.1006954075589731	0.010139565103467698	9.476612641808083
0.3563967132655929	0.6033814605746743	0.24698474730908143	0.061001465403330804	69.30051207431427
0.643592059734232	0.3173841179904009	0.32620794174383105	0.10641162125674668	50.6855137209954
0.35363602242733	0.2963561637361915	0.0572798586911385	0.0032809822116767946	16.19740497531163
0.741218711674105	0.6622216907598943	0.07899702091421068	0.006240529313320239	10.657720814385439
0.9379672088001212	0.8627177354158969	0.07524947338422427	0.005662483244603078	8.022612376874656
0.327834585732492	0.6851263044152015	0.3572917186827095	0.12765737223924442	108.98536464186668
0.41807648749646	0.6258998494432768	0.20782336194681683	0.043190549770877634	49.70941159387169
0.647153502863438	0.5819338990808178	0.06521960378262015	0.0042535967175619605	10.0779186845231
0.4762571072438569	0.5805820752200767	0.10432496797621976	0.010883698943239279	21.905178188302074
0.0385136765478659	0.3089195068758167	0.2704058303279508	0.07311931307534851	702.1033943406641
0.613106883305096	0.9259325254850977	0.31282564218000175	0.09785988240533049	51.02301910127676
1.0948590533498157	1.0559701090322866	0.038888944317529095	0.0015123499901318785	3.5519589666400453
0.817711140139582	0.8797061685284967	0.061995028388914686	0.003843383544942338	7.58153158807794
1.225902775811429	1.1031230665743312	0.12277970923709769	0.015074857000346251	10.015452420835691
1.187570562616116	0.8147479561858063	0.3728226064303096	0.13899669586548954	31.393722458816548
0.591715801645464	0.5489664819708878	0.04274931967457618	0.0018275043326391061	7.22463715785473
0.9567469605857636	0.7131565989939743	0.24359036159178926	0.05933626426041864	25.460270230976462
0.7456888048483761	0.7824520371776741	0.03676323232929801	0.0013515352512979426	4.930103830212823
1.174655846788065	0.6929546361146802	0.4817012106733848	0.23203605636420463	41.007858769062494
1.086638176986344	1.0335742022267413	0.05306397475960267	0.0028157854172877494	4.883315889633937
0.163779258780227	0.17399032928257055	0.010211070502343544	0.00010426596080383045	6.23465424034287
0.897355360958641	0.7114366618952301	0.18591869906341085	0.034565762661431125	20.718514331356385
0.475725647230379	0.3281452277717326	0.14758041945864642	0.021779980207590022	31.022170092750507
0.5384236542644669	0.19628651057895838	0.3421371436855085	0.1170578250892783	63.54422599670093
0.343748096128068	0.6352816396057919	0.29153354347772387	0.08499180697267791	84.81022782715547
0.839045171230866	0.7617247927830786	0.07732037844778739	0.005978440923309064	9.215281977531628
0.478049127238265	0.33451820951714734	0.14353091772111765	0.020601124341866242	30.02430284734737
0.721806729449437	0.8112344778818344	0.08942774843239742	0.00799732218968816	12.389431240217037
0.812587081239585	0.6039655302786405	0.20862155096094448	0.043522951525349955	25.67374694693602
0.498275772437048	0.6175895963203236	0.1193138238832756	0.014235788569649308	23.94533920437596
0.831735496095501	0.8383570509010277	0.00662155480552673	4.3844988042594134e-05	0.7961130475506885
0.4963666405275759	0.6200041519669972	0.12363751143942131	0.015286234234933036	24.90850539593274
0.491536924316615	0.7999656011048907	0.3084286767882757	0.09512824866536662	62.747814361471384
0.231896112004759	0.4346985976363572	0.20280248563159822	0.041128848178354604	87.45402580420853
0.481811346264137	0.7618242184565935	0.2800128721924565	0.07840720859346899	58.11670363589753
1.007908179328037	1.0136893417825354	0.005781162454498556	3.342183932530377e-05	0.5735802698171181
1.0493288896840087	0.7149459443334586	0.33438294535055013	0.111811954141309	31.866362266195214
0.847199348590823	0.9110735939383832	0.06387424534756014	0.004079919218720309	7.53945874177128
0.658902103699772	0.6682981453140941	0.00939604161432217	8.828559801807397e-05	1.4260148148811294
0.762038196292766	0.8070409406835122	0.04500274439074614	0.0020252470026988333	5.905575942213876
0.752636100716627	0.9082204970705973	0.15558439635397026	0.024206504388829313	20.671928466602868
1.16296224229474	0.841721469642457	0.3212407726522831	0.10319563401423586	27.62263132622565
0.445473741863161	0.7841614933185305	0.33868775145536945	0.11470939298589411	76.02866782648803
0.656584809602913	0.7635251409529752	0.1069403313500622	0.011436234469261097	16.287359955028077
0.3602467619856	0.7853913480734699	0.42514458608786987	0.18074791907982618	118.01482510059702
0.576089586084774	0.5521443632181765	0.023945222866597504	0.000573373698131024	4.156510279821976
0.081144261898051	0.6182663720066248	0.5371221101085738	0.2885001611674869	661.934802960448
0.55242399344996	0.726860336473652	0.17443634302369204	0.030428037767479155	31.576532716168664
0.162609797115808	0.48182252074809595	0.3192127236322879	0.10189676292874343	196.30596021526912
0.9774388083007012	0.8759019268226431	0.10153688147805806	0.01030973830028921	10.388055049152607
0.3957586390816949	0.3511039431479593	0.04465469593373561	0.001994041868934384	11.283315517091648
0.254836814440657	0.48454223602320073	0.22970542158254376	0.05276458070441416	90.13824085296534
0.558214943259319	0.760377012810566	0.20216206955124705	0.04086950236524325	36.215811130181905
1.0148633353484442	0.9601524163072062	0.05471091904123804	0.002993284662336903	5.390964195435589
0.13289390271667	0.3545421019822489	0.22164819926557888	0.049127924237673766	166.78583045162964
0.270943295202122	0.23792523691391618	0.03301805828820584	0.0010901921731233581	12.18633524906921
0.9341380565820652	0.7612189780769151	0.1729190785051501	0.029901007711070262	18.511083804662327
0.098078870963877	0.1316431956077531	0.033564324643876084	0.0011265638887995074	34.22176898451249
0.410094431606805	0.3730196376872615	0.03707479391954349	0.0013745403441766191	9.040550434757058
1.600006059019142	1.078807061945518	0.5211989970736242	0.2716483945505517	32.57481395996318
0.5528070848306079	0.42038159330309577	0.13242549152751215	0.017536510806303193	23.955100280252413
0.893447408621313	0.7194895906640469	0.17395781795726606	0.030261322428453318	19.470403772920665
0.8724444951156229	0.7655479089816638	0.10689658613395914	0.011426880127094944	12.252537179433103
0.965105011559933	0.8764659419077643	0.08863906965216872	0.007856884668802019	9.184396370390647
0.5794342505171151	0.7872061031065374	0.20777185258942232	0.04316914272844064	35.857709896161076
0.9537556868638298	0.96907730202245	0.015321615158620183	0.0002347518910688598	1.6064507262862264
1.182914415224437	1.0981147243243041	0.08479969090013295	0.007190987576758091	7.168708894636618
0.9295289825052984	0.9959498994724152	0.06642091696711683	0.004411738210752628	7.145653144466448
0.895565932805314	0.7938389636116729	0.1017269691936411	0.010348376261324007	11.358959230950939
1.518001834843304	1.1791981553724618	0.3388036794708422	0.1147879332229812	22.319055991511057
0.249850708535105	0.2930988718177989	0.04324816328269393	0.0018704036273265554	17.30960201644471
0.730423828287216	0.7642012051412296	0.03377737685401361	0.0011409111871380543	4.624353087332705
0.964337976592546	0.8574905992848207	0.10684737730772531	0.011416362037539414	11.079868251716759
1.121060752667672	0.8484898569991748	0.2725708956684971	0.07429489316552675	24.313659631727226
0.654935669724629	0.944738967560359	0.28980329783573	0.08398595143646483	44.24912418613255
1.0870836446272638	0.9217127763130468	0.165370868314217	0.027347524086998098	15.212340755151263
1.167924006846131	1.0072345238714508	0.1606894829746801	0.025821109938670008	13.758556381472708
0.299790364153493	0.619066163580456	0.31927579942696294	0.10193703609972626	106.49968698243195
0.264489907656405	0.18712030647076414	0.07736960118564087	0.005986055187625122	29.252383151855682
0.422440791261644	0.48364092969923894	0.06120013843759492	0.003745456944780783	14.487270098802993
0.46041978322872	0.2952855149006737	0.16513426832804634	0.02726932657623921	35.86602364694949
0.0316876043876019	0.17831652530722378	0.14662892091962187	0.021500040450052726	462.7327428292179
0.329448468944491	0.36018768334151424	0.030739214397023262	0.0009448993017461623	9.330507589095074
1.280159410241351	1.188559282964587	0.09160012727676392	0.00839058331711935	7.155368819223409
0.127312315160333	0.21672920578338514	0.08941689062305214	0.00799538032869487	70.23428213558398
0.305363322495106	0.43028973348278265	0.12492641098767665	0.015606608162261898	40.91074526138574
0.6618978929799371	0.49326220897165945	0.1686356840082776	0.028437993920939656	25.477597949294147
0.864472907443114	0.9130395607960484	0.04856665335293442	0.002358719817904096	5.61806540549454
0.4962395082944569	0.27671021250371836	0.21952929579073854	0.04819311171037757	44.23857676009042
1.187827866783088	1.1088451154434513	0.07898275133963661	0.006238275009178869	6.649343187539465
0.9420007986998936	0.9489677308969923	0.006966932197098652	4.853814423896985e-05	0.7395887781320454
0.31055084670125	0.4231270251789276	0.11257617847767759	0.012673395960637919	36.25048190127007
0.667277738404253	1.0808965760525377	0.4136188376482848	0.17108054285751817	61.986008800087454
0.9301670271393075	1.0029257380811665	0.07275871094185893	0.005293830017920982	7.822112461417334
1.0241515962027892	0.9427331684105975	0.08141842779219166	0.006628960384152328	7.949841419382042
0.779965217558933	0.8704043185810242	0.09043910102209118	0.008179230993684014	11.595273607859024
0.9587335752924452	0.9870841156129497	0.028350540320504547	0.0008037531364645541	2.957082243819061
-0.1876704952555699	0.5080561248136103	0.6957266200691802	0.4840355298728854	-370.7171013332378
1.258032460478179	1.0322036038142037	0.22582885666397523	0.05099867250215827	17.950956255781946
1.263922709702348	0.9726150932495392	0.2913076164528088	0.08486012740341675	23.04789796216347
-0.1044575743312099	0.5829752821704334	0.6874328565016433	0.47256393219800896	-658.0976639587271
0.3148288882514299	0.32433174682480176	0.009502858573371853	9.030432106550693e-05	3.018420141223712
1.490488437297016	1.4165469145063538	0.07394152279066213	0.005467348792602007	4.960892076744604
0.143870915217387	0.10250653119816983	0.04136438401921719	0.0017110122652892702	28.751039747482082
1.138651299467929	1.0781790877919375	0.06047221167599148	0.003656888384985921	5.310863097793772
0.739798013282454	0.4915378808146677	0.24826013246778628	0.06163309337292279	33.55782632698162
0.9949115547580384	0.897179630881784	0.0977319238762544	0.009551528944553985	9.823177086331329
1.0392243137745365	0.7007548133872951	0.33846950038724144	0.11456160269238884	32.56943625172665
1.129438538919333	0.9229270856563051	0.206511453263028	0.042646980328807794	18.28443480073044
0.887480832539173	0.9805957104964953	0.09311487795732232	0.00867038049700703	10.492043832756497
0.9497052436906824	0.9278167050792662	0.021888538611416264	0.00047910812254346063	2.304771797021406
1.1426517943467789	0.9916140304561005	0.15103776389067836	0.022812406121096303	13.218179382199482
0.7481566977913541	0.8771862815075786	0.12902958371622453	0.016648633473982193	17.24633142991768
1.41495609172259	1.0887228293976274	0.32623326232496264	0.10642814144718789	23.056069671236305
1.23996840826259	1.1677607489780397	0.0722076592845502	0.005213946059353688	5.823346692011743
1.298513326654658	1.0674538136016827	0.23105951305297534	0.05338849857227808	17.79415800438882
0.748414226975025	0.879218230852899	0.13080400387787394	0.01710968743048286	17.477487621602755
1.275624851961319	1.0678570080681744	0.2077678438931445	0.04316747695600607	16.287534973444114
1.099328287026912	0.9888339100970022	0.11049437692990993	0.012209007333129011	10.051081031375752
1.324530564119509	0.9541691631154183	0.37036140100409076	0.1371675673537129	27.961710438165017
1.0703857416008429	1.0426416166364465	0.027744124964396377	0.0007697364700400423	2.5919744523972206
1.0158803139481305	1.0175371515569724	0.0016568376088419434	2.7451108620730888e-06	0.16309378044769746
0.1178812752095159	0.465309750749924	0.34742847554040807	0.12070654561633193	294.7274492262721
0.819004528849	0.8738247188147924	0.05482018996579241	0.0030052532278855666	6.69351487504407
0.9581915325511584	1.189091775150982	0.23090024259982356	0.05331492203265737	24.097503970323977
0.5834971439655849	0.7995618132100106	0.2160646692444257	0.04668394129570307	37.0292590938833
0.201137081687777	0.21522553942701037	0.014088457739233368	0.00019848464147016458	7.004405960857449
0.2458949081416239	0.6817194907370598	0.43582458259543594	0.18994306679448597	177.24018194977077
0.0133687091690799	0.13239876158016498	0.11903005241108508	0.01416815337698566	890.363092693992
0.329025186835278	0.17631980499098465	0.15270538184429333	0.02331893364421143	46.41145661615967
0.676749806921884	0.7057225817326432	0.028972774810759216	0.0008394216802349638	4.281164843258462
0.0284870342006879	0.27743165816158677	0.24894462396089886	0.06197342579903334	873.8874752882747
0.2175849952113949	0.2418913486220343	0.024306353410639386	0.0005907988161229009	11.17096948115587
-0.28286543870497	0.22191011256874546	0.5047755512737154	0.2547983571636833	-178.45076923667537
0.760194367429002	0.7181417871076485	0.042052580321353505	0.001768419511683888	5.531819508683874
0.7508229364360199	0.8166818798664881	0.06585894343046816	0.004337400429777606	8.77156786699739
1.083734671890468	0.7252937303736872	0.35844094151678074	0.12847990855543623	33.07460311217284
0.5174390241956379	0.3497741292748252	0.1676648949208127	0.028111516988807168	32.40283146046992
0.852111192194688	0.718745194904914	0.13336599728977405	0.01778648923309602	15.651243465806159
0.737101758944777	0.7085140391344151	0.0285877198103619	0.0008172577239557582	3.87839527764628
0.503039597358799	0.8524696646558196	0.34943006729702064	0.12210137193120038	69.46372991941338
0.2879901848062139	0.8505564645815457	0.5625662797753317	0.3164808191402568	195.34217117638147
0.74096642232358	0.7040241081123091	0.03694231421127092	0.0013647345792842695	4.985693426623078
0.420906345000376	0.6184115636947803	0.19750521869440435	0.03900831141152449	46.923792202331356
0.678736780281454	0.744909892413563	0.06617311213210897	0.004378880769248667	9.749451341751179
0.0051519475045249	0.08428400357760585	0.07913205607308095	0.006261882298353227	1535.9639438014483
0.851105279365829	0.9423621891890238	0.09125690982319479	0.008327823590478706	10.722164699905475
0.630573859902994	0.8799638501114131	0.24938999020841912	0.06219536721615539	39.54968736680342
0.428260846716176	0.4254774828233691	0.002783363892806867	7.747114559780997e-06	0.6499225680211442
1.0160215439861424	0.5690521183887779	0.4469694255973645	0.199781667418838	43.992120860328995
-0.0553714999605499	0.34481275077016277	0.4001842507307127	0.16014743453290192	-722.7260432096454
0.715035515060336	0.810260054563492	0.09522453950315601	0.00906771292358812	13.317455916175128
0.688694370016278	0.3520905122059556	0.33660385781032237	0.11330215709279172	48.87565115457041
0.9777492416854744	1.013024789870417	0.03527554818494261	0.0012443642997482076	3.6078318121866833
0.659990323569173	0.6978308080544636	0.03784048448529065	0.0014319022660815224	5.73349080038817
0.9311817190152566	0.9252825572829466	0.0058991617323099765	3.480010914395044e-05	0.6335134820460671
0.583891392127167	0.4536448064891803	0.1302465856379867	0.0169641730703534	22.306645960901577
0.1432964002220169	0.25720978159223057	0.11391338137021367	0.012976258455195743	79.49493580698572
0.541693948211786	0.46991504768263587	0.07177890052915009	0.005152210561173623	13.250821938495555
0.0455544786709579	0.1371860341506155	0.0916315554796576	0.008396341959621568	201.1471937622567
0.3113766190714769	0.7430430661685183	0.43166644709704144	0.1863359215493829	138.63161864377233
0.649308454830867	0.5005351367988292	0.14877331803203775	0.02213350015826185	22.912579826300043
1.0551220428834145	0.5197975517645348	0.5353244911188797	0.2865723107916875	50.73578878666554
0.3385816118821779	0.6075066811760733	0.2689250692938954	0.07232069289472645	79.42695641353316
0.471188959542563	0.6905641321248411	0.21937517258227812	0.04812546634550431	46.55779133603866
1.0593413789080848	0.9014213876926036	0.15791999121548117	0.02493872362549765	14.907374936893058
0.88665614965621	0.7153209435371989	0.1713352061190111	0.029355752855844016	19.323748691693414
0.460966530038575	0.4745440252131232	0.013577495174548204	0.00018434837521487976	2.945440566674548
0.9546269276110814	0.7756474098435042	0.17897951776757715	0.03203366778031446	18.74863494742043
0.428385410875618	0.34513891230316207	0.08324649857245592	0.006929979524573905	19.432617558637308
0.769689379650323	0.33907882239817727	0.43061055725214575	0.1854254520170035	55.94601778808175
0.306877974436878	0.46789372841381405	0.16101575397693607	0.025926073028761203	52.46898356664419
0.778686231958152	0.8313689737978349	0.05268274183968291	0.0027754712877466766	6.765593081978902
0.3601965241909329	0.5984549174352142	0.23825839324428127	0.05676706195134658	66.14677745140742
0.517878280546356	0.9062412511616255	0.3883629706152695	0.15082579694511666	74.99116784846639
0.018306445880084	0.29913022890699875	0.28082378302691474	0.07886199711354769	1534.0158590391886
1.066332957349449	0.9455229094949813	0.1208100478544678	0.014595067662598802	11.329486444343013
0.9070949354793056	0.844255906788057	0.06283902869124869	0.003948743526859576	6.927502980495065
0.053746636949853	0.3112082653134855	0.2574616283636325	0.06628649007965322	479.0283503763237
0.9419879426648448	0.8895729917757685	0.05241495088907622	0.0027473270767042718	5.564291060965865
0.731775831285171	0.6250637272106457	0.10671210407452525	0.011387473156012308	14.582622097140543
0.3430916270672359	0.22059739533260594	0.12249423173462995	0.015004836808257222	35.703066490347396
0.2728143333471909	0.21405568527922064	0.058758648067970265	0.003452578722775586	21.53796222766361
0.331034396774184	0.4067858995749131	0.07575150280072912	0.0057382901765688716	22.88327241486123
0.9998003705819118	0.8279561605100514	0.17184421007186046	0.029530432535221706	17.18785220812054
0.9118319266502728	0.9574742269087434	0.0456423002584706	0.0020832195728843856	5.005560665784453
0.603917812408509	0.9229675141090855	0.31904970170057656	0.10179271215522688	52.829986985838616
0.790905204823851	0.646179650772353	0.144725554051498	0.02094548599551307	18.29872318057776
0.451318566313035	0.41150341487377823	0.03981515143925679	0.001585246284130952	8.821961782897485
0.1386917090096679	0.5114432087501183	0.3727514997404504	0.138943680558755	268.76264082553536
0.708550292036225	0.613387116643557	0.09516317539266794	0.009056029950815682	13.430687484326473
0.444255532008864	0.5107863943329335	0.06653086232406952	0.0044263556415842925	14.97580953538741
1.446225236520308	0.86454002272442	0.5816852137958881	0.3383576879487681	40.220928186501055
0.9496252426727344	0.8512495128801864	0.09837572979254805	0.009677784212216427	10.359426579233308
0.308690998613102	0.4304436301628374	0.12175263154973537	0.014823703289285617	39.441587897525345
0.241413528792594	0.28255909377699856	0.04114556498440455	0.001692957517885858	17.043603641515055
0.418185447807602	0.35895983113828095	0.059225616669321024	0.0035076736698613563	14.162524540205771
0.617432612528542	0.47159554877995585	0.14583706374858613	0.021268449162809174	23.61991588869053
0.856749050764755	0.940950993838422	0.08420194307366691	0.007089967217381043	9.828075443854441
0.560392662383849	0.673097399233346	0.112704736849497	0.012702357708314366	20.111743856542198
0.836247667339175	0.6912753539182533	0.14497231342092165	0.02101697165861394	17.336049962591062
0.84117308556495	0.9521276806351928	0.11095459507024286	0.01231092216720156	13.1904594873864
1.12954787369584	1.0859309629031768	0.043616910792663166	0.0019024349070951366	3.8614486210265886
1.0362089739760871	1.0823347285411367	0.046125754565049526	0.002127585234195187	4.451395010415533
0.29761247517097	0.18087802667912256	0.11673444849184744	0.013626931464695784	39.223640885613676
0.321913573104888	1.0419156014433193	0.7200020283384313	0.5184029208114552	223.66314703475877
0.881259712187527	0.627275558714118	0.25398415347340897	0.06450795021560417	28.820579218690373
0.724210300304183	0.6252808829339772	0.09892941737020577	0.009787029621208372	13.66031625463673
0.996505420798024	0.9196384276955637	0.07686699310246026	0.005908534628613672	7.713655289592247
0.478467001858209	0.4399603767131011	0.03850662514510789	0.0014827601800658549	8.047916574301002
1.194525311177891	1.1349594994932806	0.0595658116846105	0.0035480859216464812	4.986567561793577
0.386035582324457	0.24988659043060388	0.13614899189385313	0.018536547993712484	35.26850842972863
0.850704475959749	0.97798477021344	0.12728029425369103	0.016200273305306174	14.96175203616929
1.0837920724804653	0.9823257363400064	0.10146633614045886	0.010295417369768587	9.362158915615035
1.276721664325333	0.7989430304230243	0.4777786339023087	0.2282724230135563	37.42230176338275
0.869015189097914	0.8770166191226746	0.008001430024760614	6.402288244114064e-05	0.9207468551920873
1.0485307120060652	0.8786637908057656	0.16986692120029956	0.02885477091806878	16.200471693891306
0.651418150433687	0.9069321637477894	0.2555140133141024	0.0652874109998793	39.224269870895036
1.249839056302769	0.9727603278884466	0.27707872841432246	0.07677262173969787	22.16915266146085
1.067601135073641	0.9309759887752173	0.1366251462984237	0.01866643060106568	12.797396125754359
0.687447019639364	0.7035820733707056	0.016135053731341498	0.0002603399589132772	2.34709777923046
0.9210078186244404	0.8662927569935999	0.0547150616308405	0.002993737969266674	5.940781448800238
0.7213379678937311	0.8921938367759197	0.17085586888218862	0.02919172793148763	23.685966424459643
1.0294608003325023	0.9645474381319618	0.06491336220054056	0.004213744592178568	6.305569107592479
0.881809959493791	0.6775366438338742	0.2042733156599168	0.04172758749069601	23.16523117715537
0.6186570874042729	0.752666144484269	0.1340090570799961	0.017958427379469656	21.661282123553107
0.227877681084476	0.23535269201371325	0.007475010929237247	5.587578839221629e-05	3.2802733877505994
0.7400890801251501	0.8468256201036183	0.10673653997846821	0.011392688966575143	14.422120639912553
0.881674120848695	0.5587493605661616	0.32292476028253336	0.10428040080353164	36.626317212496566
0.1354782260252369	0.2350351084130291	0.0995568823877922	0.00991157283077669	73.48552258814397
1.388687479760918	1.2063683670953693	0.1823191126655488	0.03324025884315307	13.128879990834047
0.811757222547518	1.0591586363089407	0.24740141376142266	0.06120745953115066	30.477266710976565
0.991762845732849	0.9885016232075096	0.0032612225253394467	1.0635572359781399e-05	0.3288308832470542
0.2246066802358539	0.1533899619330666	0.07121671830278731	0.005071820965818561	31.70730195023781
1.0996372281193514	1.1172991569222184	0.01766192880286699	0.00031194372903754254	1.6061595907473236
0.9427556042243908	0.9118130658098244	0.0309425384145664	0.0009574406835369173	3.2821378388965363
0.4911172467742529	0.7409911503064823	0.24987390353222944	0.062436967666433904	50.8786659750694
0.653733587703074	0.8725655896067248	0.21883200190365082	0.04788744505715944	33.474186735995644
0.9242757821108734	0.8907662333367399	0.03350954877413348	0.0011228898590460307	3.62549245827949
0.218985028125755	0.2676282270398768	0.04864319891412183	0.0023661608005988233	22.213024940768026
0.031247447088094	0.39042080412791563	0.3591733570398216	0.12900550040725517	1149.4486446435972
1.265919274355475	1.1780199233573587	0.0878993509981163	0.007726295905890049	6.943519446993886
0.847077306288869	0.6782074098231059	0.16886989646576311	0.028517041932357552	19.93559445071184
0.539599780015616	0.7878344459734237	0.24823466595780763	0.06162044938318434	46.003477975959086
0.685933675767204	0.7607596254575458	0.07482594969034184	0.005598922747061568	10.908627515138459
0.894398104663071	0.8823175973797072	0.01208050728336385	0.00014593865622340705	1.3506856980555322
0.347497598879809	0.4272851060075868	0.07978750712777777	0.006366046293665188	22.9605923566034
0.331763550693169	0.40165290070697607	0.06988935001380708	0.0048845212453524365	21.06601218481778
0.647522662824216	0.5507950134369122	0.09672764938730383	0.009356238155993178	14.938110268669103
0.9098173227645576	0.9914270178132902	0.08160969504873261	0.006660142325947132	8.969899012337399
0.362280496026652	0.4223284246943381	0.0600479286676861	0.0036057537372795184	16.5749824586937
0.9328367492742848	0.9374667747024402	0.004630025428155382	2.1437135465365428e-05	0.4963382319315125
0.3089329409103329	0.36288070003005773	0.053947759119724825	0.002910360714039853	17.462611452426188
0.9098014127610772	0.8483786998903486	0.061422712870728535	0.003772749656399961	6.751221970992778
0.909529538384218	0.9000530099989558	0.00947652838526225	8.980459023668115e-05	1.0419154062986598
0.975982960247072	0.8848578438669292	0.09112511638014276	0.008303786835294561	9.336752801204055
0.752328074921044	0.7383332566706435	0.013994818250400498	0.00019585493786174286	1.8602015153919702
0.7384509302097	0.9064659636759875	0.16801503346628754	0.028229051470677724	22.752362627341512
1.0011289389492433	0.9790141864200006	0.022114752529242665	0.0004890622794296449	2.2089814477297685
0.777909631776145	0.8778648100351034	0.09995517825895839	0.009991037660780147	12.849201780769565
0.793350754442931	0.9985863763303511	0.20523562188742006	0.042121660491516055	25.86946829483144
0.81737015550461	0.9396457180454617	0.1222755625408517	0.014951313194681735	14.959631412693788
-0.37098710102292	0.4076209465804956	0.7786080476034156	0.6062304917928028	-209.8746952270215
0.8498148433981361	0.7934147595193164	0.05640008387881967	0.0031809694615378948	6.6367496775290356
0.853142765537008	0.8290058658676902	0.024136899669317757	0.0005825899256467116	2.829174745931868
1.093062164759229	0.9399567498678991	0.15310541489132978	0.02344126806904623	14.00701806608178
1.184825456440565	1.1729122837976378	0.011913172642927128	0.00014192368242018732	1.0054791259057265
1.107729117667019	1.010527340174929	0.09720177749208991	0.009448185547621757	8.774868868375144
0.084708880066729	0.1792575469559594	0.09454866688923041	0.008939450410530656	111.61600391216385
0.1141004911891729	0.7229266795722324	0.6088261883830596	0.37066932766104477	533.5877015407902
1.050851857609173	0.8527325875020346	0.19811927010713837	0.03925124518778525	18.853206441285256
1.08797511587758	0.8568464083645855	0.2311287075129944	0.05342047943662732	21.24393326097003
0.537245559827929	0.7405091135061124	0.20326355367818338	0.041316072253883736	37.83438503303506
0.243841633280451	0.7937919781751824	0.5499503448947314	0.302445381849834	225.53586829949327
0.555032787577844	0.7878198493962962	0.2327870618184522	0.05418981615006789	41.941136997389286
0.152428407658594	0.15414128352738996	0.0017128758687959544	2.933943741903496e-06	1.1237248325997202
0.818762098684669	0.7707838940339724	0.047978204650696576	0.002301908121504123	5.859846801381373
0.165686131609463	0.27367622434067446	0.10799009273121146	0.01166186012809565	65.17750863165406
0.064343632797574	0.35318265967409773	0.28883902687652374	0.0834279834469772	448.90071374306063
0.648740071928238	0.49133612547554084	0.15740394645269717	0.02477600235888356	24.26302201201297
0.0726272191203849	0.1659237324094682	0.0932965132890833	0.008704239391900096	128.45943217850257
0.4147673558196469	0.46821894878169484	0.053451592962047934	0.0028570727901804523	12.887126291898984
-0.34359733748206	0.25456784903764224	0.5981651865197022	0.3578015903641501	-174.08900514281015
0.7338240556522551	0.8811076002624245	0.14728354461016946	0.021692442512935776	20.07068908081207
0.5210621750537869	0.8148708433860443	0.2938086683322574	0.08632353358717443	56.386489443784484
0.53463146287201	0.9018454673431738	0.3672140044711638	0.1348461250797479	68.6854459515927
0.579200401795149	0.6908147971331526	0.11161439533800366	0.012457773246668172	19.270427816015108
0.8476227451282909	0.9201676715572727	0.0725449264289818	0.005262766350586382	8.55863376082503
0.1514614279239989	0.6890672659279573	0.5376058380039584	0.28902003705593843	354.9457082061323
0.4299167636528099	0.6440409186452538	0.21412415499244392	0.045849153751228146	49.80595619792236
0.081947414230614	0.45272276681795864	0.3707753525873446	0.13747436208626973	452.4552190797864
0.899835274659581	0.8378080151838956	0.06202725947568544	0.003847380918064009	6.893179365428981
0.870012559235407	0.7508759878288809	0.11913657140652611	0.014193522646502296	13.693661101999135
0.9646305650427406	0.9662356546253756	0.0016050895826350553	2.576312568283576e-06	0.1663942280912421
0.784549979362368	0.5089215060877114	0.27562847327465667	0.07597105527971813	35.13204773756668
0.6262525264063721	0.4267257470821863	0.19952677932418578	0.03981093566748233	31.860435033952083
1.021453555370548	1.0416181266903075	0.020164571319759572	0.0004066099365096703	1.9741055492674422
0.627254423079869	0.7416000526716606	0.11434562959179162	0.01307492300674321	18.229545362206533
0.421719328188181	0.7198190377352366	0.2980997095470556	0.08886343683203891	70.68675529475296
1.0027939299655484	0.5910294299014951	0.4117645000640533	0.16955000351299976	41.061726418527456
0.0756245230161719	0.5217086984287433	0.44608417541257145	0.19899109155351383	589.8670928703626
1.1216725972126609	0.9393569706672503	0.18231562654541056	0.03323898768264561	16.253907512625528
0.86796950299304	0.8613027466371963	0.006666756355843684	4.444564030818215e-05	0.7680864745655865
0.266517527698803	0.7423769639690628	0.47585943627025984	0.22644220308744947	178.54714486472295
0.16172134634503	0.6998925029647906	0.5381711566197606	0.28962819381745086	332.77682184983837
0.9365991291898348	0.9064940334862529	0.030105095703581886	0.0009063167873218245	3.2142989209933406
1.314099419267343	1.1012316554507495	0.21286776381659345	0.04531268487227701	16.19875640271379
0.283873387364756	0.1369131688475697	0.14696021851718627	0.02159730582661914	51.769635710287076
0.9231932583811392	0.7287579588115413	0.19443529956959793	0.03780508571871929	21.06116978264648
0.240883940908671	0.2549928484360798	0.014108907527408787	0.00019906127161697235	5.857139116118186
0.0963083369928869	1.0771147964255032	0.9808064594326164	0.9619813108647445	1018.4024457872804
0.248627048077207	0.33101306544289355	0.08238601736568654	0.0067874558573792045	33.13638560359005
1.0289681946520446	0.9873280305650185	0.04164016408702609	0.001733903265194457	4.046788258708726
0.616115428647951	0.2638619024193853	0.3522535262285657	0.12408254674045882	57.17330062673106
0.990311107660726	0.5644538278738698	0.4258572797868563	0.1813544227474608	43.00237334435232
0.07416209970633	0.27429878620053477	0.20013668649420477	0.04005469328087961	269.86383514856493
1.488885277968667	1.1247774142318456	0.36410786373682136	0.13257453643499167	24.455065082891085
1.0485711206979316	0.8864824016608754	0.16208871903705613	0.02627275283907372	15.458056762918423
1.166706726624529	0.7549606580306226	0.4117460685939064	0.16953482500253786	35.29130836376972
0.422612742458161	0.4051104792785249	0.0175022631796361	0.0003063292164092456	4.141442370580873
0.9103208067405651	0.9763158038376683	0.0659949970971031	0.004355339641846647	7.2496417316221144
1.100567623829206	0.8358190365920004	0.2647485872372055	0.07009181444409622	24.055640153765882
0.780483523031504	0.8627426546938307	0.08225913166232668	0.006766564741839996	10.539509065203713
-0.03048545936454	0.3567086701106975	0.3871941294752375	0.149919293900087	-1270.09445665632
1.0797454636461428	0.9094020365343877	0.1703434271117551	0.029016883160177823	15.77625772434646
0.783067605177689	0.8348091202777351	0.0517415151000461	0.002677184384848298	6.6075412592639715
0.6665692986001279	0.4140895216267526	0.2524797769733753	0.06374603778052534	37.877498634217304
1.254711103728227	1.0034645779456643	0.2512465257825627	0.06312481671780794	20.024252996248546
1.138356088902716	1.009937555926396	0.1284185329763201	0.016491319611790217	11.281051177940752
0.9995278605826168	0.99512621926558	0.004401641317036797	1.937444628384543e-05	0.4403720487061878
1.110440793629884	1.0572305661001242	0.05321022752975968	0.002831328313768795	4.791811309076866
0.1068713611346939	0.08244681229039336	0.02442454884430055	0.0005965585862476233	22.85415717080406
1.428410359588805	1.3874156170411491	0.04099474254765578	0.0016805689165485793	2.8699555609115643
1.0070613944879392	0.8623183875811543	0.14474300690678488	0.020950538048417573	14.372808619119235
0.774253244704209	0.8381788701617631	0.06392562545755409	0.004086485590139488	8.256423320767077
0.26349086604993	0.30641174017361994	0.042920874123689945	0.0018422014355416372	16.28932143536114
0.346820328616243	0.5672098420312707	0.22038951341502766	0.048571537623312656	63.54573109781256
1.0974087106990742	1.0257884009774023	0.07162030972167188	0.005129468764628208	6.526311393687418
1.0499464354134138	1.0261956579991909	0.023750777414222934	0.0005640994277799623	2.2620941995837267
0.9858314360728722	0.9438093292434984	0.042022106829373795	0.0017658574623793037	4.262605684068239
0.9491441950566654	0.8707499385817359	0.07839425647492948	0.006145659448257023	8.259467516445088
1.156865417222259	1.1086080028721088	0.048257414350150185	0.002328778039762081	4.171393978222696
0.9291985935372764	0.9718749400159369	0.042676346478660476	0.0018212705487666765	4.592812212102046
0.9494462969942042	1.0102033472940053	0.06075705029980105	0.0036914191611325553	6.399208727460226
1.0828157301390855	0.7479176560135117	0.3348980741255738	0.11215672005301834	30.928445607504873
1.139058765586603	1.081683045374727	0.05737572021187587	0.003291973269831461	5.037116779688535
0.745853202033536	0.6020293165021244	0.14382388553141157	0.020685310049352576	19.283135761739985
0.701849252223776	0.5904990270806896	0.11135022514308646	0.012398872639416043	15.8652623466191
0.372561474886842	0.17785931524233928	0.19470215964450271	0.03790893097023342	52.260411440458135
0.451498380550396	0.4480243870811629	0.0034739934692331054	1.2068630624274267e-05	0.7694365293178145
0.829254661671236	0.9170824150816723	0.08782775341043636	0.0077137142691244154	10.591167884836842
-0.1102800424138199	0.14023573699198486	0.2505157794058048	0.06275815573129784	-227.1632962070851
0.010097741786246	0.04893238524359361	0.03883464345734761	0.0015081295324593119	384.58740854557965
0.621618172728322	0.4145074121380476	0.2071107605902744	0.042894867152281954	33.31800286359905
1.0225029759534567	0.8336354493566914	0.1888675265967653	0.03567094260277985	18.47109798586663
0.628435065284715	0.5772618016120666	0.051173263672648406	0.002618702914910397	8.142967587186458
0.891211096945983	0.6727219332598924	0.21848916368609062	0.0477375146482473	24.51598329899761
1.0542768165840974	0.8688783887153407	0.1853984278687567	0.03437257705620658	17.58536514816437
0.761358177420284	0.7657638629868389	0.004405685566554851	1.9410065311349738e-05	0.5786613577176869
0.810956803888674	0.8460961945256615	0.035139390636987566	0.0012347767743388094	4.333077972647654
0.7002356389885069	0.48114862202931635	0.21908701695919058	0.04799912100007666	31.28761302062012
-0.0532612483646199	0.3123366087818431	0.365597857146463	0.13366179315008556	-686.4237477943165
0.402496957131508	0.3394624400602299	0.0630345170712781	0.003973350342409251	15.660867977862205
0.386062331342449	0.5293289798624322	0.14326664851998322	0.02052533257814841	37.10971956828944
1.0200426711479265	0.9539240074381069	0.06611866370981956	0.004371677690772209	6.48195076343341
0.852517620332776	0.8755043841807097	0.022986763847933744	0.0005283913122006738	2.69633885560758
0.9201531508078826	0.8665039230286786	0.053649227779204	0.0028782396413049144	5.830467214300214
0.603709314346202	0.6017059505780928	0.0020033637681091676	4.013466387372562e-06	0.33184244809585994
1.039964004868983	0.7930357909604459	0.24692821390853725	0.06097354282406033	23.74391928494158
0.9887904593451144	0.64940053462476	0.33938992472035445	0.11518552100168786	34.32374589709691
0.9155154562490564	0.8654732299254413	0.0500422263236151	0.0025042244154239164	5.466016546420996
0.3345115268362679	0.8786127406406722	0.5441012138044043	0.2960461308634261	162.65544537445
0.9232282835894924	0.9337852976810327	0.010557014091540307	0.0001114505465289806	1.1434890242416376
0.83844696056957	0.8900051094390516	0.051558148869481624	0.0026582427148476293	6.149243934816983
0.840899622314019	0.7634736942068571	0.07742592810716198	0.005994774343255415	9.207511342923238
0.516894740779049	0.7580901905166922	0.24119544973764329	0.05817524497414401	46.662391916412304
0.778731862118087	0.9228673433572634	0.1441354812391764	0.020775036952048975	18.50900011297081
0.919942405103988	0.8012729826512833	0.11866942245270462	0.014082431825258476	12.899657825784272
0.823452601348238	0.8414901638919119	0.018037562543673946	0.0003253536625169493	2.1904797573219232
0.9794709358304796	0.9333885672557886	0.04608236857469106	0.002123584693453674	4.70482245964945
0.554941290899476	0.7165649044218393	0.16162361352236332	0.026122192448026264	29.124452653432197
0.538327325129759	0.6243270736702499	0.08599974854049086	0.00739595674902766	15.975363784433828
0.3514757075121629	0.5666113879484128	0.21513568043624992	0.04628336099676825	61.20926022428025
0.9197679862540886	0.9365380507549537	0.016770064500865045	0.000281235063363174	1.8232929120705736
0.863519317462052	0.7528873762009732	0.11063194126107878	0.012239426427194786	12.811750591316745
0.6405238640912909	0.6703692047549622	0.029845340663671283	0.0008907443593305906	4.659520485784362
0.751844948406375	0.7853589689479339	0.03351402054155894	0.0011231895728600347	4.457570754794045
0.881213085528376	0.8134646719582247	0.06774841357015127	0.004589847541272256	7.68808528637875
0.163955901526813	0.25759491601823625	0.09363901449142326	0.008768265034924975	57.11231716542373
0.049477207661726	0.2952113307797248	0.24573412311799878	0.06038525926457178	496.6612602677069
0.17861315898633	0.2549016508300975	0.07628849184376751	0.005819933987796583	42.711574150931504
0.180731782937375	0.1303628098780549	0.05036897305932009	0.0025370334470505127	27.869460612123405
0.8734856484668541	0.91499058476327	0.04150493629641594	0.0017226597369695454	4.751644903298136
0.202873228122673	0.22554947202877257	0.02267624390609957	0.0005142120376889179	11.177543787289538
0.892961097930089	0.7871227981428172	0.10583829978727188	0.011201745701860435	11.852509592255283
1.859834257088353	1.457733015267268	0.402101241821085	0.16168540867405864	21.620272897359737
0.658348884604461	0.599472648491327	0.05887623611313397	0.003466411178849501	8.94301448517029
0.817688116560764	0.9011083556746019	0.08342023911383789	0.006958936293809889	10.201963000845295
1.122471591877551	1.0922167802485117	0.030254811629039313	0.0009153536267086525	2.695374372765398
1.0410161505147328	0.9331885126675317	0.10782763784720117	0.011626799483707172	10.357921708888526
0.9568743769354942	0.9628168260183441	0.00594244908284991	3.531270110226374e-05	0.6210270884127258
0.9690236405064988	0.9740640939554487	0.005040453448949878	2.5406170971030716e-05	0.5201579443732955
0.818194761954259	0.9149982280846337	0.09680346613037472	0.009370911054854604	11.83134757538163
0.837660764828304	0.8407397024581499	0.0030789376298459015	9.479856928481098e-06	0.3675637870513123
1.0729049387600984	0.8922229563217647	0.18068198243833367	0.032645978777846314	16.84044652149133
1.267641319888197	1.1184069867566673	0.14923433313152978	0.022270886185212408	11.772599298411313
0.7483455711975939	0.9361087734653684	0.18776320226777443	0.035255020125849176	25.0904407661948
0.1829823025388069	0.3427849137872083	0.15980261124840142	0.025536874561807713	87.33227696405802
0.123437881922097	0.5098228622958836	0.3863849803737866	0.14929335305845146	313.0197750943575
0.296418396345377	0.8580535086967167	0.5616351123513397	0.31543399942590195	189.4737706147431
0.998075853563452	0.9392613499801966	0.05881450358325535	0.0034591458317447567	5.8927889471795805
1.128311241951764	1.1107659340022094	0.017545307949554667	0.0003078378310447062	1.5550060388660685
0.954965503978018	0.9464964348393506	0.008469069138667407	7.172513207552869e-05	0.8868455565555541
0.666509038108799	0.896157283972269	0.22964824586347	0.05273831682816876	34.4553836081639
0.758387659490825	0.8662324729908688	0.10784481350004382	0.011630503798859234	14.220275363189575
1.00080286029416	0.9153277373975887	0.08547512289657144	0.007305996634183991	8.54065533660128
0.28269602366167	0.1878703697891968	0.09482565387247321	0.008991904632342094	33.54332779224386
0.0149354917184989	0.08109257023870994	0.06615707852021105	0.00437675903832937	442.9521288426666
0.133953040762783	0.2673135440856995	0.13336050332291652	0.01778502384654163	99.55765286365107
1.217461106838762	1.1035470831146976	0.11391402372406434	0.012976404801006694	9.356686885862949
1.0644480646935994	0.948024515387383	0.11642354930621646	0.013554442833057014	10.937456994647164
0.865903173727251	0.8252920564742651	0.04061111725298594	0.0016492628445357723	4.690029842271712
1.152594520372884	0.4263104372254434	0.7262840831474406	0.5274885694333185	63.01297380040254
1.139518069294846	1.0897879248604114	0.049730144434434465	0.002473087265469713	4.364138294464112
-0.152473546875	0.1510255817395923	0.3034991286145923	0.09211172106981683	-199.05034993604838
0.7235938503160231	0.8221500880452682	0.09855623772924516	0.009713331995343487	13.620380782147556
1.126529732856362	0.7999025506776312	0.32662718217873077	0.10668531613801778	28.994102210738305
0.840373704769642	0.9722720005818287	0.1318982958121867	0.017397160438159108	15.695195490242266
-0.04000493331284	0.6935041115858157	0.7335090448986558	0.5380355189481382	-1833.5464757873456
0.438715015757219	0.6429872009248626	0.20427218516764362	0.04172712563316408	46.56147563471728
0.2203303302907909	0.5468271838372463	0.32649685354645536	0.10660019537573552	148.1851604885929
1.079651675700638	0.9204213989916793	0.15923027670895873	0.025354281020811564	14.74830079855399
1.0560419982271003	1.0295401828559942	0.026501815371106074	0.0007023462179641942	2.509541800003952
0.6772092392298961	0.4968206076187239	0.1803886316111722	0.03254005841455119	26.637060034252517
0.860611951749958	0.9403190854051969	0.07970713365523896	0.006353227155534128	9.261681004216062
0.6809784587711121	0.42586362408023687	0.2551148346908752	0.06508357887935258	37.46298159728184
1.148351605641023	0.9395882502388577	0.20876335540216528	0.04358213855877077	18.179393347530628
0.9936556242807272	1.085058006267863	0.0914023819871358	0.008354395432922285	9.198597557710078
0.38907534333159	0.3900536334012408	0.000978290069650778	9.57051460377324e-07	0.25143974975999156
0.7882196876758469	0.8216953859960188	0.03347569832017183	0.0011206223780231553	4.2470010383626215
0.809681860854905	0.8146522835441529	0.004970422689247855	2.4705101709789884e-05	0.6138735384290096
0.6560716187165	0.9095463518628749	0.2534747331463749	0.06424944034362598	38.63522303285394
0.6134600382152819	0.5847198170784919	0.02874022113679009	0.0008260003109915958	4.684937786722509
0.813442535323552	0.8106346099706018	0.002807925352950269	7.884444787740892e-06	0.34519037682648335
0.385825512538153	0.7821277965549172	0.39630228401676415	0.157055500316904	102.71541697947595
0.2384531544825689	0.5401349092373169	0.301681754754748	0.09101188115190392	126.51615174032062
1.0774406258435454	0.8689944234081738	0.2084462024353716	0.04344981930972792	19.34642127237181
1.153484391540888	0.9831669531341541	0.17031743840673397	0.02900802982543162	14.765474041587554
0.788140827037487	1.0657200460748277	0.27757921903734073	0.07705022284137998	35.219494982987094
1.398772055281981	1.110928849024369	0.28784320625761195	0.08285371138866214	20.57827829564304
0.2147029854159	0.16998239979593932	0.04472058561996067	0.0019999307781922333	20.829046942841835
0.841101881225969	0.9810419690759884	0.13994008785001943	0.019583228187471158	16.637709530032947
0.733017576767778	0.48732975549805735	0.24568782126972066	0.060362505520262205	33.51731650870839
0.779558845392033	1.1009809056411606	0.32142206024912756	0.10331214081479378	41.231276144071884
0.70545386407385	0.6708586560408674	0.03459520803298266	0.001196828418845348	4.903964638197953
1.0497169993304	0.8943592581380891	0.15535774119231094	0.024136027748377066	14.799964303846796
1.0645046512979652	0.9658928625112626	0.09861178878670263	0.00972428488771325	9.263631555434156
0.894710166144968	0.9282312619934309	0.033521095848462856	0.0011236638668818337	3.7465871202620833
0.7391976851437421	0.9498303034444877	0.21063261830074564	0.04436609989222761	28.494761622499766
0.549192866519556	0.846041202980081	0.296848336460525	0.08811893485938105	54.05174658253771
0.747796631774139	0.8943680145393282	0.14657138276518922	0.021483170245699606	19.60043366569468
0.6953575568253461	0.9140419505223047	0.2186843936969587	0.04782286404660643	31.449200709827903
0.65079768611745	0.9321942704026221	0.2813965842851721	0.07918403764736197	43.23871923453462
0.74143258053794	1.1083580288093895	0.36692544827144946	0.13463428458920412	49.48871386326588
1.233861581965273	1.2897771501403292	0.055915568175056274	0.003126550764339366	4.531753722811836
0.270126028055668	0.5559276401707602	0.28580161211509225	0.08168256148758564	105.80306317471704
0.9383074370748776	0.8631941299649796	0.07511330710989805	0.005642008904985861	8.005191490761247
0.873386543543175	0.6272205558946768	0.24616598764849817	0.06059769347496056	28.185227888884825
1.235160881975259	0.6832610663589315	0.5518998156163276	0.3045934064773364	44.68242345351271
0.082872260322547	0.09298235203182985	0.010110091709282842	0.00010221395437010967	12.199608976433572
0.5861969655273049	0.9082316769110885	0.3220347113837836	0.1037063553360368	54.93626380240675
1.020825917111416	0.7643462646503062	0.2564796524611098	0.06578181212657168	25.124719911780698
0.890182938855013	0.8217114713978368	0.06847146745717614	0.004688341855739131	7.691842257193418
0.521153216249117	0.42842856412644104	0.092724652122676	0.008597861111271282	17.79220567610439
0.738142421791227	0.4283684546995038	0.3097739670917232	0.09595991068774402	41.96669341128023
0.25957145452087	0.5188035304063364	0.25923207588546643	0.06720126916788823	99.86925425369672
0.1123656548717589	0.5538693313934078	0.4415036765216489	0.1949254963821328	392.9169255726137
0.685001205643769	0.5585296459427581	0.12647155970101087	0.015995055413206356	18.46296892020095
0.6535536917629621	0.5770759359741623	0.07647775578879978	0.005848847130491299	11.701832114588921
0.9645320243208306	0.43514615319184535	0.5293858711289853	0.2802494005509946	54.88525603924339
0.434718791665853	0.5367162236439931	0.1019974319781401	0.010403476130135316	23.46285321305837
0.5835023551842851	0.24748999061964302	0.336012364564642	0.11290430914032189	57.58543415964802
0.2121959484288199	0.3333423941033226	0.12114644567450272	0.014676461299565239	57.09178076750165
0.33077995099364	0.42463162858335424	0.09385167758971424	0.00880813738640367	28.37284342892921
0.890018100313119	0.9953663739285965	0.1053482736154775	0.011098258753761511	11.836643948973027
0.378866980951735	0.3428352877805166	0.036031693171218404	0.0012982829127848269	9.510380947081948
0.3532188073550639	0.33647516815003536	0.016743639205028527	0.0002803494538281683	4.740302287527239
1.065707629033545	0.6653204803487036	0.4003871486848414	0.1603098688319773	37.57007435969462
0.1878263368422069	0.2386367109385824	0.05081037409637551	0.0025816941158136276	27.051783552091184
0.224989940159803	0.1255356326384505	0.09945430752135251	0.009891159284551754	44.203890827613606
0.526548393782453	0.4004901849834791	0.1260582087989739	0.015890672005605698	23.940479220425782
-0.1012027950809899	0.36624146488159454	0.46744425996258443	0.2185041361719682	-461.88868557286514
0.526934793600113	0.6528913803623766	0.12595658676226362	0.015865061748799644	23.903638228499897
0.9194799118604904	0.7773311882313607	0.14214872362912967	0.020206259629390686	15.45968778605545
1.0019535233540904	0.7547682213261163	0.24718530202797406	0.06110057353866076	24.670336125023912
0.5660561333630141	0.7544398086941552	0.1883836753311411	0.03548840913126877	33.28003429835286
0.647933043393088	0.5593779661252317	0.08855507726785627	0.007842001709915995	13.667319203865896
-0.0580180392437199	0.45270201198772125	0.5107200512314412	0.26083497072984585	-880.2780271253712
0.247837316660318	0.6374635547964015	0.3896262381360835	0.15180860544407604	157.21048120856602
0.2693461880421149	0.1331962805617765	0.13614990748033842	0.01853679730690471	50.54829565995196
0.0030693439020089	0.18960020702972274	0.18653086312771386	0.034793762899169925	6077.222660048897
0.29427706122233	0.317934245044852	0.02365718382252202	0.0005596623464125977	8.039085249885897
0.121376112485129	0.12533130268612863	0.003955190200999631	1.56435295260835e-05	3.2586232332035023
0.333137707131644	0.3341939554549488	0.0010562483233048092	1.1156605204842207e-06	0.3170605730582813
0.649339855637009	0.9805306123802006	0.33119075674319154	0.10968731735212787	51.00422434693925
-0.0382021917114299	0.2513007066102402	0.2895028983216701	0.08381192813664724	-757.8175108603843
0.885038092396029	0.7612066058192064	0.12383148657682264	0.015334237067825805	13.991656137825489
0.3691759136088129	0.7777477188757462	0.4085718052669333	0.1669309200590809	110.6713060646381
0.806967569662216	0.9353204923637684	0.1283529227015523	0.01647447276603066	15.905586237533537
0.89584252343585	0.9688107375064482	0.07296821407059817	0.00532436026465264	8.145205453157226
1.125449729650481	0.9713767529049359	0.1540729767455452	0.023738482163233314	13.689903039329355
0.6906848756718931	0.8497743799048781	0.15908950423298507	0.025309470357096974	23.033587361852103
1.031009520205318	0.9624591375833119	0.06855038262200608	0.004699154957623433	6.64886029455429
1.3041451806365991	1.0255511950029674	0.2785939856336317	0.07761460883123218	21.362191094218527
0.818985761088477	0.9226492340021017	0.10366347291362477	0.010746115616513816	12.657542760676366
1.111141959129362	1.0318799703750066	0.07926198875435553	0.0062824628612955825	7.133380942293048
0.880695368055614	0.7326237989717316	0.14807156908388242	0.021925189570962962	16.81302916476018
0.855706121817852	0.6052464261766775	0.25045969564117454	0.06273005914066979	29.269358866932134
0.841343858986566	0.9522914211080934	0.11094756212152734	0.012309361540710169	13.186946209504438
0.895456598839004	0.9138746404769917	0.01841804163798777	0.00033922425777865124	2.0568324206742696
1.045320678466264	0.9823286645346695	0.06299201393159459	0.003967993819158207	6.026094693163343
1.227733391265224	1.030646981107226	0.19708641015799788	0.03884305306896657	16.052867142017956
0.3268779665353279	0.8293731861451871	0.5024952196098591	0.2525014457307605	153.72563190353517
0.090044893739851	0.2473769463040535	0.1573320525642025	0.024753374764064976	174.72623491427626
0.361842252546847	0.26831365871551677	0.09352859383133022	0.008747597864065941	25.847891774115368
0.635289285331485	0.6455873149812296	0.010298029649744578	0.00010604941466701843	1.620998478570469
0.210413790642977	0.32922686759730957	0.11881307695433257	0.014116547255356155	56.46639252649109
0.845338107248133	0.6088685779575598	0.2364695292905732	0.05591783828290525	27.9733667822409
0.86524068951534	0.8306416324811033	0.0345990570342366	0.0011970947476583572	3.9987783114565594
1.108815988943276	1.0964698817990726	0.012346107144203478	0.00015242636161615214	1.1134495955428607
0.447491929803513	0.17009643431306234	0.2773954954904506	0.0769482609183926	61.98893812727546
1.0235543693764109	0.9944015323039699	0.029152837072440985	0.0008498879093722894	2.8481962409287576
1.125863082746618	1.0016483982213165	0.1242146845253016	0.015429287851720201	11.032841064676497
0.217722485242104	0.5025452639635319	0.2848227787214279	0.08112401527859549	130.81918406576585
0.169232357815413	0.24722017259341414	0.07798781477800115	0.006082099253847815	46.083276144544946
1.0853361857040615	0.7228075619683607	0.36252862373570083	0.13142700302770136	33.402426686854376
0.1520545741679559	0.5924405668994945	0.44038599273153867	0.19393982259414283	289.6236401577099
0.106016560970668	0.5102362832731223	0.4042197223024543	0.16339358389827327	381.2797911962937
0.9329832999173276	0.8932216377570119	0.039761662160315736	0.0015809897777510843	4.2617764073418085
0.518215720703747	0.4726341580490181	0.0455815626547289	0.0020776788540469767	8.795866438175254
0.294473498979925	0.4002191214211216	0.10574562244119662	0.011182136665476105	35.91006416791535
0.646738849381182	0.569314907108785	0.07742394227239702	0.005994466836999466	11.971438293289237
0.758588420230918	0.7868794461458858	0.028291025914967793	0.0008003821473213793	3.729430236537999
1.196591889159025	0.9548745039856346	0.24171738517339048	0.05842729429506121	20.2004866791527
0.9941008978834792	1.0005203592272367	0.006419461343757482	4.1209483943996616e-05	0.6457555120838369
1.0255915359302947	0.8174774978268433	0.20811403810345142	0.043311452855724825	20.292097858888344
0.9214139784780966	0.9308728755979977	0.00945889711990111	8.947073472487353e-05	1.026563232253586
0.786645328562248	0.9702073121088178	0.18356198354656983	0.03369500180355117	23.33478340004461
0.4897900626845429	0.6528406109959555	0.16305054831141258	0.026585481304652287	33.28988493921893
0.258617320196584	0.2709627430454737	0.012345422848889676	0.00015240946531788727	4.773625695102513
0.649229636705734	0.3727610075753238	0.27646862913041015	0.07643490289324827	42.58410483742607
1.287128007542244	1.2510862373354201	0.036041770206823864	0.0012990091996414963	2.8001698351390245
0.887935965694951	1.0237740038551593	0.13583803816020823	0.018451972611214187	15.298179531887007
0.677558842569683	0.8392703622419838	0.1617115196723008	0.026150615594724928	23.866786102148716
0.81245780306426	1.0574999719637235	0.2450421688994635	0.0600456645389532	30.16060255378978
0.852153123774823	0.8148561357687271	0.03729698800609593	0.001391065314326864	4.376794142451734
0.233227556695086	0.2392374442714963	0.0060098875764103	3.6118748681090866e-05	2.5768342564542785
1.189656584385603	1.1408674344808312	0.0487891499047719	0.002380381148430304	4.101112081010252
1.0936089419966464	0.8812507220340506	0.21235821996259574	0.045096013585682194	19.418112984234078
0.810338098871209	0.8563208875427374	0.045982788671528385	0.0021144168540104392	5.674518911992641
0.743201363194263	0.7836717417533907	0.04047037855912772	0.0016378515407191045	5.445412315336308
0.81312559137102	0.88315640534388	0.07003081397285993	0.004904314905701313	8.612545800554647
0.706632242082601	0.5235833664018702	0.1830488756807308	0.03350689088797964	25.904404693061473
0.425050839144118	0.1957999264712504	0.2292509126728676	0.052555980961342764	53.934939437947484
0.503188558823335	0.7880732386169059	0.2848846797935709	0.08115928078108543	56.61588976898645
0.780367047513749	0.8360425435164792	0.05567549600273025	0.0030997608551500324	7.134526781994767
0.9778395249312382	0.960765381828511	0.017074143102727146	0.000291526362692405	1.7461089133135421
0.6590315590093361	0.9041080906480548	0.24507653163871868	0.060062506360063876	37.187374153541384
0.646855733024716	0.8592870406723262	0.2124313076476102	0.04512706046887361	32.8406005855858
0.949378991271842	0.8459925358035252	0.10338645546831682	0.010688759174302256	10.88990344412556
1.210506254700208	1.1538933608268167	0.05661289387339119	0.003205019752719854	4.67679482477452
0.4180678328442559	0.5110522538731316	0.09298442102887566	0.008646102554075216	22.241467466241403
0.873649538279595	0.3812252156411868	0.49242432263840824	0.24248171352589518	56.36405687435013
0.231937534945007	0.5665176420311907	0.3345801070861837	0.11194384805780214	144.25440330971594
0.890640127467734	0.8667315277535684	0.02390859971416559	0.000571621140292199	2.68442875823959
0.806438101121254	0.8332973846548157	0.026859283533561706	0.0007214211119362591	3.330606961181167
0.874184270787147	0.8941479936718186	0.01996372288467163	0.00039855023141596176	2.2836973338236315
0.1323721936969339	0.7911681878578553	0.6587959941609214	0.43401216192247677	497.6845784313544
0.805217632699786	0.8249886626114443	0.019771029911658355	0.0003908936237676894	2.4553647496973907
0.794624000895692	0.9027250648420932	0.10810106394640129	0.01168584002634394	13.604052208912753
0.2358329829821159	0.17146357016635264	0.06436941281576328	0.0041434213062461495	27.294491212301992
0.20454027735583	0.12794001543228684	0.07660026192354316	0.005867600126755417	37.44996482540451
0.2431741911299569	0.22088185376346087	0.022292337366496023	0.0004969483052616749	9.167229985596036
0.837026317401978	1.090127010457466	0.2531006930554881	0.0640599608251684	30.238080666457428
0.92429624803035	0.8742576722442755	0.05003857578607451	0.0025038590666987227	5.413694569539295
0.9802997302501112	1.0052050314899967	0.024905301239885547	0.0006202740298494445	2.5405802400385515
0.1970060900174489	0.23584428812464855	0.038838198107199656	0.001508405632214087	19.71421193312336
0.151020350920778	0.23970267672249237	0.08868232580171437	0.007864554909601414	58.72210285634629
0.0292167326756029	0.20080719301452052	0.17159046033891762	0.02944328607932166	587.3020171150154
0.212185380082605	0.18954926873575503	0.02263611134684998	0.0005123935369069904	10.668082474880036
0.846853491083985	0.8982761595698994	0.05142266848591437	0.0026442908342122506	6.0722036370296575
0.912417609955276	0.8793945388236666	0.033023071131609405	0.0010905232269633346	3.619293487028171
0.9485601729872504	0.8758060008720152	0.07275417211523516	0.005293169560173261	7.669958552667702
0.1787787978980599	0.6508995527706262	0.4721207548725663	0.22289800718144182	264.08095390694524
0.9668695676915556	0.8417688543685667	0.1251007133229889	0.015650188473920648	12.938737292318802
0.588543613185988	0.46221470853882485	0.12632890464716318	0.015958992149352046	21.464663249559635
0.512288631812533	0.27872080502898605	0.23356782678354698	0.05455392970838901	45.59301383619592
0.460796413346616	0.542923377469913	0.08212696412329706	0.0067448382361093235	17.8228305916783
0.0390158359726849	0.19457792112415612	0.1555620851514712	0.024199562336673582	398.7152428577481
0.3988917900047369	0.33972458724507903	0.059167202759657866	0.0035007578824024655	14.832895597814948
0.434081668996513	0.2624911904718189	0.1715904785246941	0.029443292320333513	39.52953805245171
0.9998874385185672	0.9612646931533204	0.03862274536524679	0.0014917164595486924	3.862709328809074
0.9773043076713116	1.036986968070513	0.05968266039920145	0.0035620199523264087	6.106865582267955
0.145734706696088	0.15071370706908052	0.004979000372992509	2.4790444714259546e-05	3.416482240826551
0.8299591598378591	0.9261987820709132	0.09623962223305416	0.009262064887560971	11.595705775674016
0.866090530104076	0.842646740254332	0.023443789849744046	0.000549611282518962	2.7068521170560382
1.224680939079862	1.0746886256798904	0.14999231339997166	0.022497694079075318	12.247460429380503
0.238474492886935	0.24482717190348602	0.0063526790165510105	4.0356530687327515e-05	2.6638819689462254
0.253229440450341	0.1798269843544436	0.0734024560958974	0.0053879205609101465	28.986541203644855
0.500303777400374	0.6173812542064615	0.11707747680608749	0.013707135575279954	23.40127780254492
1.617149738344484	1.3190529906066168	0.2980967477378671	0.08886167101189357	18.43346603407524
0.067153716957535	0.4231643490251159	0.3560106320675809	0.12674357014515844	530.1428546281453
0.9692951296016432	1.0225836363867813	0.05328850678513808	0.002839664955389707	5.497655477443527
0.508298247728876	0.7108010984745954	0.2025028507457194	0.0410074045601431	39.83937612425796
0.9284457511111334	0.9231905891607446	0.005255161950388776	2.7616727124813964e-05	0.5660171252977969
0.639717166973911	0.4929109753180181	0.14680619165589293	0.021552057908506766	22.94860904707908
0.6313681833997979	0.6270207473821704	0.004347436017627548	1.8900199927365277e-05	0.6885738198300443
0.216764137114235	0.2383043221617033	0.021540185047468297	0.00046397957187917677	9.937153504371707
0.9310475073375102	0.9897166618862588	0.05866915454874866	0.0034420696954649554	6.301413632105966
0.46204678844864	0.7603123358785294	0.2982655474298894	0.08896233678365162	64.55310476918159
0.9074848555395848	0.8682471643569492	0.03923769118263565	0.0015395964093438833	4.323784682809408
0.697622416621545	0.8157098761458073	0.11808745952426225	0.013944648096894276	16.92713088208056
0.784261850648643	0.8780591839390388	0.09379733329039586	0.008797939732389603	11.959951030745469
0.8071471034248909	0.986673268525861	0.17952616510097008	0.03222964395586077	22.24206273419104
1.175492408849951	1.1959441416690109	0.020451732819059876	0.0004182733753022108	1.7398438871305797
0.208956595858487	0.5921125973568092	0.3831560014983222	0.14680852148418227	183.36631103897258
1.115048586270565	1.0660044584897084	0.04904412778085665	0.002405326469784995	4.3983848223951885
1.0674773842074023	0.9556662252348527	0.11181115897254967	0.012501735270784775	10.47433515938785
1.0603717933650938	0.9754040271181234	0.08496776624697044	0.00721952130099981	8.013016451269882
0.692860075738292	0.5551537333914072	0.13770634234688484	0.018963036722557447	19.875058062791233
0.7210875413561191	0.698755616928736	0.022331924427383076	0.000498714848630349	3.096978264994617
0.297214516308703	0.47452250745453134	0.17730799114582835	0.03143812372416915	59.656571740818585
0.833944512148028	0.4346373513698423	0.39930716077818573	0.15944620864873588	47.881742125704804
0.387709776557556	0.44947813116407487	0.06176835460651886	0.00381532963079666	15.931595833088123
0.867319033147527	0.897079407829861	0.029760374682333945	0.0008856799012329033	3.4313065371496165
0.9009287324153434	0.7694693890976031	0.13145934331774034	0.017281558945531524	14.59153633221405
0.303782087189855	0.6312124846622622	0.3274303974724072	0.10721066518893857	107.78462960120908
0.895844241419209	0.8912416468577601	0.004602594561448958	2.118387669707953e-05	0.5137717416319452
0.9702547491447788	0.8370266225381926	0.13322812660658623	0.017749733719100567	13.731252201962299
0.411116738531324	0.6081335482889813	0.19701680975765723	0.0388156233270849	47.922351802429965
0.6295694829744141	0.43103130659675554	0.19853817637765853	0.03941740747936624	31.53554639269693
0.300078512911466	0.4112889619788774	0.1112104490674114	0.012367763981775306	37.06045060954514
0.1605168480801629	0.2007406261749006	0.040223778094737705	0.0016179523242147009	25.05891348841447
0.241241926364951	0.6343266641485843	0.3930847377836333	0.15451561107842773	162.94213187013534
0.689350829385568	0.6584975069179749	0.03085332246759309	0.0009519275072892847	4.475706875567738
0.3770762407888219	0.21322920825495828	0.16384703253386362	0.026845850070152964	43.45196403547065
1.0070348450612914	1.0851679188245935	0.07813307376330214	0.006104777215701613	7.758725941459028
0.215122593556284	0.24283023621279942	0.02770764265651543	0.0007677134615811535	12.87993148393597
0.338501370125574	0.33460939245053517	0.003891977675038849	1.5147490223000805e-05	1.1497671851653186
0.8784943400042831	0.8986182316441812	0.02012389163989814	0.00040497101473436223	2.2907252469947648
0.5891340082895831	0.7675039602295123	0.17836995193992922	0.03181583975505266	30.27663476053367
0.530441720980027	0.6628602563546272	0.13241853537460024	0.017534668510754255	24.963823571409137
0.9316795718541162	0.894427472735144	0.037252099118972204	0.0013877188887697297	3.99838101471277
0.839814930483882	0.9439081263232499	0.10409319583936794	0.010835393420053007	12.394777951779428
0.9209406343464088	0.8768553357971461	0.044085298549262686	0.0019435135481776227	4.786985925596605
0.837647930021941	0.9405099785047677	0.10286204848282665	0.01058060101808338	12.279866611755647
0.72810555105732	0.7562005607768484	0.028095009719528385	0.0007893295711403945	3.8586451756520956
0.731982318842497	0.6793031087015393	0.052679210140957666	0.002775099181075177	7.196787242656448
0.0735042320571269	0.22326095909966967	0.14975672704254278	0.022427077294494665	203.73891795257865
0.1285008343373299	0.17424145598820776	0.04574062165087786	0.0020922044690087566	35.59558339582708
0.0023674339059619	0.5976274908760699	0.595260056970108	0.3543345354240562	25143.682172966553
0.811048263854131	0.6799335318616825	0.1311147319924485	0.017191072945451597	16.16608256694694
1.0487104949020916	0.9817904465531396	0.06692004834895193	0.004478292871026065	6.3811746591893925
1.106364199468156	0.9507191249837893	0.1556450744843666	0.024225389211244026	14.068158980486468
0.9309644023747214	0.9162787798868777	0.014685622487843775	0.00021566750785546277	1.577463375654688
0.875550107157394	0.7437518969888636	0.13179821016853044	0.01737076820362812	15.053188742838863
0.9665020041462415	0.9576348349604141	0.008867169185827417	7.862668937008726e-05	0.9174496429172149
0.40771840123154	0.2888218624444413	0.11889653878709872	0.014136386935552069	29.161435546682213
0.885715373321552	0.8537701343581606	0.03194523896339141	0.0010204982924281807	3.6067160992805687
0.9242637811848716	0.9809204418548498	0.05665666066997821	0.0032099771982730557	6.129923277675826
0.9350917061892222	0.9810812504766572	0.04598954428743496	0.0021150381837659413	4.918185455291447
0.531048040127433	0.4736749044059233	0.057373135721509705	0.003291676702518773	10.803756230367059
0.977486215772077	0.9299137773035346	0.04757243846854231	0.0022631369018432444	4.866814252819593
0.881602855228799	0.8577218874705842	0.0238809677582148	0.0005703006210688948	2.7088124336912522
1.0172903578417292	0.9813516775224876	0.03593868031924152	0.001291588743088638	3.5327849165393244
1.0474610473666632	1.0219178954469539	0.02554315191970935	0.0006524526099933515	2.4385777384204705
0.9810765876102596	0.9320021132509734	0.049074474359286246	0.0024083040336402434	5.002104318769195
1.112773316270602	0.9406153991975963	0.17215791707300565	0.02963834841091589	15.471068056339035
1.063462893286877	0.7379018454659677	0.32556104782090933	0.10598999585824842	30.613296418334627
0.39959125336717	0.6157098650331361	0.21611861166596608	0.04670725430842465	54.084920489333754
0.829356766162402	0.698484883835127	0.13087188232727498	0.01712744958388411	15.779925801153718
-0.05523407855701	0.25951590573641625	0.31474998429342627	0.09906755261271208	-569.8474429487518
0.273030583865842	0.14553783567144304	0.12749274819439896	0.01625440084216042	46.695409133009285
0.708797426012422	0.4339729524979364	0.27482447351448563	0.07552849124251422	38.773345306938126
0.5791748277896309	0.7777530484195919	0.198578220629961	0.039433309708561466	34.28640388046854
0.382751583893672	0.12472026544307423	0.25803131845059774	0.06658016130135377	67.41482708593534
0.9042733149025792	0.8960333370449749	0.00823997785760433	6.789723509380964e-05	0.9112264756471392
0.182446309014315	0.722987017343166	0.5405407083288509	0.2921842573606559	296.2738524276966
0.50290807274191	0.594436550310531	0.09152847756862104	0.008377462206029564	18.199842581487655
0.9723328711931464	0.8476172284312566	0.12471564276188973	0.015553991549511299	12.826434902776823
0.1925451941914689	0.31177602210960986	0.11923082791814096	0.014215990326045343	61.9235543212658
0.9609781431416184	0.8700045497630825	0.09097359337853594	0.008276194692203198	9.466770293143831
0.191167824174013	0.23222665101530043	0.04105882684128742	0.0016858272615828244	21.47789619863701
0.864512596668486	0.8814921835571216	0.016979586888635545	0.0002883063709087241	1.9640647173989871
1.0029236739692693	0.9219015601107476	0.08102211385852165	0.0065645829341032455	8.078592216081665
0.520174413024883	0.8599103163007484	0.33973590327586545	0.1154204839746682	65.3119213035213
0.9360987084021932	0.9403022736300386	0.004203565227845374	1.7669960624750732e-05	0.44905149319352755
0.3345495444998729	0.36101786319155454	0.026468318691681647	0.0007005718943644241	7.911628972997063
0.44225858434797	0.5535452649337155	0.11128668058574548	0.01238472527579374	25.1632607086231
1.0481024081027543	0.9728158427430952	0.07528656535965916	0.0056680669236542315	7.183130653801359
0.797831664867324	0.9333688811527802	0.13553721628545612	0.01837033699841051	16.98819716662855
0.815061032761899	0.7867089784532119	0.028352054308687147	0.0008038389835227454	3.4785191745229143
1.031757178130441	0.9371151107829654	0.09464206734747571	0.008957120911804128	9.172901274984925
0.19362924527386	0.30946220225105175	0.11583295697719176	0.013417273922079956	59.82203608414789
0.9849503836412148	0.8267757273362467	0.15817465630496808	0.025019221897194778	16.05914967211038
0.9462181952846818	0.8278228394663728	0.11839535581830896	0.014017460279343984	12.512479300050682
0.9156587443355668	0.6950745006968675	0.22058424363869933	0.048657408541657066	24.09022411496357
0.734659820765983	0.8370670224498798	0.10240720168389683	0.010487234956726321	13.939404169010272
0.9983524704205085	0.6394810214687116	0.3588714489517969	0.12878871687276217	35.94636759907444
1.0558080131439975	0.8652275805252739	0.1905804326187236	0.03632090129713984	18.050671168066902
1.0716712626410911	1.107740153077786	0.03606889043669481	0.0013009648573342944	3.365667410713661
0.656520080898766	0.6988903438320678	0.04237026293330182	0.0017952391810371299	6.453764959526839
0.866742762839711	0.8361600406334321	0.03058272220627889	0.000935302897546424	3.5284658283249644
1.0194770199716128	1.0088065199632523	0.01067050000836045	0.00011385957042842038	1.0466641031945545
0.5581938061078451	0.7267784540844973	0.16858464797665218	0.028420783533411736	30.201812727402604
0.845104919765796	0.6812120842780294	0.16389283548776667	0.026860861524220153	19.393193869133587
1.076161186406123	0.8609134968800112	0.21524768952611173	0.04633156784632939	20.00143586714354
0.751323767029528	0.7747516258351872	0.02342785880565923	0.0005488645682179047	3.1182107945666098
0.89841468356365	0.9001747857312382	0.0017601021675882622	3.097959640348899e-06	0.19591199919024527
1.0200410836784737	0.9911262916879561	0.028914791990517608	0.0008360651958549012	2.8346693533406557
0.888445037693265	0.766364439390345	0.12208059830291995	0.014903672481998902	13.740928602616407
0.750808044468582	0.6702717977950412	0.08053624667354076	0.006486087028261404	10.726609453225011
0.1812344673949489	0.05958200087102713	0.12165246652392175	0.014799322611353903	67.12435458472414
0.7552271441449669	0.6457776489727607	0.10944949517220626	0.011979191993450801	14.492261834169096
0.002531860828721	-0.044688993550268584	0.04722085437898958	0.0022298090882817397	1865.065166431117
0.200095442130037	0.04037437329319857	0.15972106883683843	0.02551081983038208	79.82244229883044
0.0667573411894849	0.12983238244494524	0.06307504125546035	0.003978460829378024	94.48405243765976
1.0538522137408406	0.6817581581397499	0.37209405560109066	0.13845398621366756	35.30799202672593
0.840277303054261	0.46927912812902006	0.3709981749252409	0.13763964579785964	44.15187386077518
0.9902853282961116	0.8817574018171345	0.10852792647897713	0.011778310825826265	10.959258243854896
0.42402670416063	0.8826543354025589	0.4586276312419289	0.2103393041385827	108.16008207544196
0.817441267769909	0.6311659119432536	0.18627535582665544	0.0346985081883471	22.78761339451823
-0.0391065782417299	0.5484618847296331	0.587568462971363	0.34523669867852996	-1502.479862440073
0.5082182443304479	0.6890268080349445	0.1808085637044966	0.03269173670888301	35.57695256350012
0.781604194498544	0.7708316073281115	0.010772587170432502	0.00011604863434456693	1.3782662946613151
0.838926323375975	0.6634333436980293	0.17549297967794564	0.03079778591624384	20.918759465281
-0.1390829284253201	0.1862772557745225	0.3253601841998426	0.1058592494625555	-233.93250910340382
0.55421405979684	0.28573727741898153	0.2684767823778585	0.07207978267596798	48.44279527593993
0.054584552411827	0.242234096644863	0.187649544233036	0.03521235145086614	343.7777465266481
0.2132463907463649	0.24607457737303834	0.032828186626673445	0.0010776898371957012	15.394486402219707
0.6107592068880889	0.5913858573783374	0.01937334950975156	0.00037532667122699097	3.172011046458345
0.718716182587931	0.7635626140498667	0.044846431461935676	0.002011202414870094	6.239797092150344
0.9066584502642294	0.9946142299505973	0.08795577968636792	0.007736219180236891	9.70109302579541
0.252361858860765	0.20873900372000764	0.043622855140757366	0.0019029534906315013	17.285835243758168
0.743977316325743	0.32359574910952554	0.4203815672162175	0.17672066205516318	56.504621578026395
1.0032004658982798	0.9610093040853965	0.04219116181288329	0.0017800941351209015	4.205656122289052
0.2487853136047549	0.8404814698008881	0.5916961561961332	0.3501043412572789	237.83403755744223
0.576929748656948	0.9734270996438198	0.3964973509868718	0.1572101493396066	68.72541274044019
-0.0258260006427599	0.42605392227814415	0.45187992292090406	0.20419546473900219	-1749.7092529794572
0.6088186628888901	0.467243403391042	0.1415752594978481	0.02004355410188303	23.254093234603374
0.9316030710711788	0.5092336710577208	0.422369400013458	0.1783959100677285	45.33791408907743
0.861351062476622	0.6204308138860344	0.24092024859058758	0.058042566180950515	27.970041378700504
0.159544819571322	0.1306879010090472	0.02885691856227479	0.0008327217489097594	18.08702948789557
-0.1199801596482299	0.09123293311336306	0.21121309276159295	0.044610970553917266	-176.04001643342454
0.014654934424545	0.34717221964442235	0.33251728521987733	0.11056774496999726	2268.9783221612824
0.769089528896473	0.66919612637367	0.09989340252280299	0.009978691867582743	12.988527183062146
0.674397026631272	0.6902650447770581	0.01586801814578609	0.0002517939998749966	2.352919351535333
0.5622844299402749	0.3110215123039051	0.2512629176363698	0.06313305377914116	44.68608843802746
0.2880477223822349	0.34482595691565815	0.05677823453342323	0.0032237679167324146	19.71139853627427
0.547195938725469	0.3498838583328335	0.19731208039263554	0.03893205706886987	36.05876184903997
0.033197586378878	0.27777193446448	0.24457434808560202	0.05981661174149722	736.7232825131308
0.3956881592165869	0.3373866134220863	0.05830154579450059	0.003399070242028249	14.734215426089667
0.89859358809449	0.9160351284620103	0.017441540367520325	0.000304207330391841	1.9409820633714885
0.427828748127526	0.484980772644624	0.057152024517098	0.003266353906402971	13.358621824090763
-0.1985972349856599	0.5917815836521532	0.7903788186378131	0.6246986769513051	-397.9807768697706
0.589644808024283	0.5591806590871559	0.030464148937127122	0.0009280643704634635	5.166525427265788
0.5900964176243351	0.48882668262830975	0.10126973499602532	0.010255559226165195	17.161557327144337
0.801592767449842	0.7069782578473541	0.09461450960248785	0.008951905427319266	11.80331378281905
0.781198447221124	0.6838482294692606	0.09735021775186337	0.009477064896335213	12.461650186089997
0.45521349993558	0.19810943525572344	0.2571040646798566	0.06610250007490387	56.47988574948698
0.287455702204192	0.9554633690232428	0.6680076668190509	0.4462342429290321	232.38629872248512
0.121211831019701	0.6158448118670287	0.49463298084732765	0.2446617857419128	408.07318616194584
0.9392234576332495	0.8527079370442786	0.08651552058897094	0.007484935302780655	9.211388396003388
0.1082974488093709	0.29179317965044776	0.18349573084107687	0.03367068323690093	169.43679916603827
0.9151009702698928	0.7065859287669849	0.2085150415029079	0.043478522532959404	22.78601468878457
0.1440005478769129	0.3356478628571387	0.1916473149802258	0.036728693339129884	133.08790682104893
0.300515587006412	0.26693260706878513	0.03358297993762688	0.0011278165414910493	11.175120822238856
0.0515304642708379	0.1480817907054022	0.0965513264345643	0.009322158636273795	187.36746854657116
0.365366461254333	0.5335735475534414	0.16820708629910847	0.028293623881235724	46.03791101176604
0.502097201825962	0.49724051028694416	0.004856691539017799	2.3587452705167078e-05	0.9672811402564312
0.386040682594451	0.7866775911825056	0.40063690858805456	0.1605099325229932	103.78100719735215
0.352477834728255	0.5089101705699446	0.15643233584168958	0.02447107569688716	44.380758285777624
0.604863913935355	0.35194052623820954	0.25292338769714545	0.06397024004420054	41.81492429455408
1.128941591759424	0.6312264632003327	0.4977151285590914	0.24772034919659286	44.0868803304001
0.924716702896582	0.8981814236517798	0.026535279244802257	0.0007041210445996334	2.8695576884988845
0.886268731172186	0.9281469636736742	0.041878232501488255	0.0017537863574487072	4.725229609093821
0.150962264244072	0.31279206736153253	0.16182980311746054	0.02618888517703604	107.19884464359795
1.097190111770489	1.0123051234238507	0.08488498834663827	0.0072054612466089145	7.736579781024728
0.807402941049819	0.9089502387464918	0.10154729769667281	0.010311853669496692	12.577028461729006
0.77315963282946	0.8516664837236233	0.07850685089416332	0.0061633256373183915	10.154028684459266
0.631826149433074	0.8064055438124934	0.17457939437941938	0.030477964941884848	27.630922609972103
0.176589657816071	0.5217442831715724	0.3451546253555014	0.11913171540429653	195.45574164654715
0.5789235856293871	0.407190121353146	0.1717334642762411	0.029492382752318975	29.664271509950318
0.9935388328113164	0.7492980501265255	0.24424078268479088	0.05965355992647924	24.582912576621432
0.840442039633483	1.0070760759965733	0.16663403636309038	0.027766902074655726	19.826951592730836
0.07148503052541	0.3993755236163872	0.3278904930909772	0.10751217545944415	458.6841338403367
0.613731100701601	0.5917070038009871	0.02202409690061391	0.00048506084428763123	3.58855806320334
0.324833632475389	0.3591437248451187	0.034310092369729706	0.0011771824384193845	10.56235837042804
0.831468201311144	0.49293679300306975	0.3385314083080742	0.11460351441104806	40.71489538315997
0.23369436138736	0.1557558590331551	0.07793850235420491	0.006074410149216404	33.350613121990555
0.545905878621859	0.9146668976222487	0.3687610190003897	0.13598468913420578	67.55029272286424
0.559790204792959	0.45122400302347226	0.10856620176948678	0.011786620166652915	19.394087434888306
0.568835244932122	0.37797508081692743	0.19086016411519457	0.03642760224607901	33.552802118998365
0.3586468727451339	0.4997019844323698	0.1410551116872359	0.01989654453309859	39.32980388413263
0.625515745971023	0.823814456599051	0.19829871062802795	0.03932237863673837	31.701633716701693
0.635795387874629	0.48797524072474435	0.14782014714988462	0.02185079590341354	23.24964131055209
0.789610279789853	0.7663051143325025	0.023305165457350507	0.0005431307369944833	2.951476956904987
0.461447411123823	0.532766709249651	0.07131929812582799	0.005086442285160732	15.455563604124425
0.588331123882897	0.5555148349541149	0.03281628892878208	0.0010769088190573052	5.577860425299193
0.657001755961686	0.6066222350074703	0.05037952095421572	0.0025380961315762604	7.6680953280669275
0.750571499463133	0.7245711533919098	0.026000346071223146	0.0006760179958233689	3.4640731882066684
0.619403621488791	0.6932496587743251	0.07384603728553407	0.005453237222776489	11.922119071250929
1.295657232240436	0.8958449513004484	0.39981228093998766	0.15984985999043563	30.85787436609579
0.836905448496298	0.5824776183420208	0.25442783015427717	0.0647335207570137	30.40102446595586
0.840452789094953	0.7176872946969143	0.12276549439803874	0.015071366614794883	14.607066094722532
0.151549512898111	0.5241135783014197	0.37256406540330866	0.13880398282984086	245.83653109712665
0.5314048895758741	0.6338227275855345	0.10241783800966042	0.010489413542573043	19.273032675969983
0.630501987624709	0.44060330188961244	0.18989868573509655	0.03606151084391696	30.118649815919234
0.638055996018076	0.8825647744564409	0.24450877843836483	0.05978454273342138	38.320896592818464
0.982559921830216	0.8541057962598768	0.1284541255703392	0.01650046237604047	13.07341391770463
0.944785152079378	1.1005748721114534	0.15578972003207547	0.024270436867672458	16.48943357007652
0.358627129686604	0.4432085124842707	0.0845813827976667	0.007154010315965427	23.584769750013173
0.494801804502215	0.83374441546619	0.33894261096397504	0.11488209352707654	68.50068206702706
1.0332173216444027	0.3562817214248541	0.6769356002195486	0.4582418068446005	65.51725237650692
1.0992479792030412	1.1024163390677622	0.003168359864720971	1.003850423237469e-05	0.28822976477228035
0.9024486158152332	0.9393842598240414	0.03693564400880822	0.0013642417983454106	4.092825160515334
-0.0421629808868899	0.10245579825463987	0.14461877914152976	0.020914591280386564	-342.9994182088234
0.8139565223777749	0.9244967489515845	0.11054022657380957	0.012219141690989156	13.580605786030603
0.789111997049913	1.1539573528544451	0.36484535580453215	0.13311213365213564	46.23492700256779
0.74324726601652	0.8004660507041449	0.05721878468762487	0.0032739893211287743	7.698485726599777
0.6776509123273711	0.7112254510819952	0.03357453875462413	0.0011272496525857574	4.954547856995192
1.0041675008636095	0.9972867542678358	0.006880746595773757	4.7344673715252144e-05	0.6852190087665794
1.0917845128493764	1.0219867055315073	0.06979780731786911	0.004871733906382383	6.3930021443250205
0.562123103357805	0.7253297401186718	0.16320663676086677	0.02663640628279351	29.0339670769557
0.9597773187159508	0.9605733602758103	0.0007960415598594617	6.336821650234849e-07	0.08294023460821673
0.896345124059438	0.938617741179514	0.04227261712007602	0.001786974158180544	4.716109452197216
1.0628631981319334	0.9935127845482089	0.06935041358372451	0.004809479864233641	6.524867330585289
0.9678379128940616	0.9219834813888567	0.04585443150520496	0.0021026288886655336	4.737821374251551
1.296130303049826	1.0663874933200248	0.2297428097298011	0.05278175862254359	17.725286507784805
1.6635995227672469	1.3627517942182747	0.3008477285489721	0.09050935577307602	18.084143715582414
1.244958550646271	1.1274107141391676	0.11754783650710343	0.013817493867500719	9.441907639903603
-0.0835937430025999	0.2007744811443357	0.2843682241469356	0.08086528690448179	-340.17883866988853
0.807035175206656	0.8949398559995336	0.08790468079287761	0.007727232905297705	10.892298563116288
0.5208292665837371	0.27573062996333825	0.24509863662039882	0.06007334167317831	47.05930567766832
0.892487498061705	0.8913308634217574	0.0011566346399476402	1.337803690326807e-06	0.12959673300293922
1.21978182176518	1.153443996100617	0.06633782566456281	0.004400707113901928	5.43849928576272
0.830308461400878	0.9771963520522211	0.1468878906513431	0.02157605242000093	17.69076162412185
1.122632047290691	0.9801397113032607	0.14249233598743027	0.020304065815154718	12.692701614149959
0.82529192263362	0.9824725608544723	0.15718063822085238	0.02470575303151448	19.0454594198944
0.259238262376249	0.5066513971305796	0.24741313475433063	0.06121325924896457	95.43850991997633
0.128155363549986	0.40941733623532206	0.28126197268533604	0.07910829727884672	219.46952893285032
0.060234444233756	0.2510088441980974	0.19077439996434137	0.03639487168175449	316.719781167051
0.9381429636312356	0.862037165255612	0.07610579837562359	0.00579209254639107	8.112388124837995
0.648717992523141	0.8598096564455376	0.21109166392239664	0.044559690577526054	32.539819514080556
0.593445516795791	0.8170189872645078	0.22357347046871678	0.04998509669742618	37.673798881464975
0.66524972188387	0.6921799780273714	0.02693025614350142	0.0007252386959545959	4.048142412933249
0.856919835323143	0.8619239802196569	0.005004144896513907	2.504146614530618e-05	0.583968848687795
0.821526509747358	0.9168761417388646	0.09534963199150659	0.009091552320915736	11.606397463768909
0.184958273172922	0.4754792376885159	0.29052096451559395	0.084402430823071	157.07378725577678
0.3720859184645729	0.3705517140407893	0.0015342044237836028	2.3537832139571767e-06	0.4123253118834912
1.0185437038880458	1.0008723481267614	0.017671355761284424	0.0003122768144418802	1.7349629371649216
0.749573117584104	0.7197364786512096	0.029836638932894455	0.0008902250228119132	3.980484122624196
0.771465885603096	0.9154378882877924	0.14397200268469634	0.02072793755704221	18.66213469337607
0.730761807287882	0.46947372089247935	0.26128808639540263	0.06827146409217139	35.755575043684345
0.2081800746193159	0.48999854477171234	0.28181847015239647	0.07942165011903718	135.3724513105963
0.4957276175713619	0.5604507989100277	0.06472318133866578	0.004189090202597815	13.056198413103065
0.433684403734235	0.7211167508445443	0.2874323471103093	0.08261735416534133	66.27684662749596
0.91726291421394	0.8118260891999852	0.1054368250139548	0.011116924069023324	11.494722328800375
0.711340477798162	0.5656436782429864	0.14569679955517556	0.021227557400621006	20.48200602982079
0.426143642087044	0.41357622838838964	0.012567413698654328	0.00015793988707312446	2.949102710322101
0.622916518529578	0.5744625599775838	0.04845395855199419	0.002347786099358371	7.778563757848629
0.7360491917711409	0.6051156730892805	0.13093351868186043	0.017143586314413095	17.78869131923067
0.828797967352635	0.6413789418832537	0.18741902546938127	0.03512589110789258	22.61335486476147
1.148634001955006	0.8135544680144204	0.33507953394058565	0.11227829406584008	29.172001992825496
0.5710332200136881	0.6976462740267373	0.12661305401304923	0.016030865446511323	22.17262491488923
0.802688155062293	0.8187625437948398	0.01607438873254685	0.00025838597312502915	2.0025695696605106
0.640277722751852	0.6463427199600495	0.006064997208197531	3.678419113544385e-05	0.9472447646828561
0.652787387200692	0.9801683735614055	0.32738098636071356	0.10717831023051372	50.15124262198161
1.0373228101680585	0.7761444550541671	0.2611783551138914	0.06821413317999797	25.17811741473008
0.818288834731183	0.42352770401280754	0.39476113071837543	0.15583635032605028	48.24227265034832
0.9372867087588668	0.8851220903625024	0.052164618396364326	0.0027211474124383115	5.56549217106039
0.928521049681055	0.8835555023415517	0.04496554733950331	0.002021900447541113	4.842706296744579
1.209252581442614	0.8546198427838173	0.35463273865879674	0.12576437932863843	29.326605880446166
0.847201083018462	0.8190437398976133	0.02815734312084872	0.0007928359716252068	3.323572606933875
0.81922286767886	0.6629444002472397	0.15627846743162033	0.024422959382776017	19.07642884462087
0.7919254924382411	0.9112506414654805	0.11932514902723945	0.014238491190372904	15.067724194589571
0.9028982374460146	0.7741196552879726	0.12877858215804205	0.016583923222635587	14.262801367550779
1.0064904313278746	0.6906774733500148	0.3158129579778598	0.09973782442672544	31.3776413712353
1.0156269266980011	0.8657721798842422	0.149854746813759	0.02245644514261581	14.754900926166428
0.226222719993332	0.31327199441529696	0.08704927442196497	0.007577576177390565	38.47945706979864
0.736081425373535	0.7756217768911875	0.03954035151765245	0.0015634393981395205	5.371736081723178
0.45332601835702	0.6027460401521653	0.14942002179514524	0.02232634291326168	32.96083078061239
0.758797650585065	0.7790221213522485	0.020224470767183478	0.00040902921781265907	2.6653312317967193
0.0865327094992149	0.3444779873487938	0.2579452778495789	0.06653576636489644	298.0899122913968
0.1356418250764529	0.5547807031441367	0.41913887806768385	0.17567739910783675	309.00415696371033
0.7139284508162	0.9107723472120731	0.19684389639587307	0.03874751954830921	27.57193611920507
0.908472320003941	0.9834027027105317	0.07493038270659069	0.005614562252556145	8.247954401765993
0.9737998491060053	0.7587268039839258	0.21507304512207948	0.046256414738084034	22.08595999676184
0.9880912547944066	0.910551467208965	0.07753978758544167	0.0060124186587954135	7.847431824662335
0.248307072005396	0.32759913004960367	0.07929205804420766	0.006287230468885997	31.933064734654256
0.9781844521830836	1.0763829632985706	0.09819851111548705	0.009642947585298434	10.03885421571877
0.532197605954314	0.343755783013292	0.18844182294102196	0.03551032063333547	35.4082432601545
0.2102681705678389	0.14646674485070477	0.06380142571713412	0.004070621923538984	30.342883349788718
0.081775846733511	0.29770974414352164	0.21593389741001062	0.04662744805067699	264.05583804431933
1.0092801234560012	0.8631032858442282	0.14617683761177291	0.021367667854178627	14.483277161075033
0.6464244112115229	0.6295783742457237	0.016846036965799227	0.00028378896145307404	2.606033539826649
0.60288888150119	0.5255783566190974	0.07731052488209267	0.00597691725754467	12.823345603851555
1.0012431948417448	0.9656812430443467	0.035561951797398184	0.001264652415640472	3.5517796256302208
0.7662278032156999	0.8343501156334908	0.06812231241779088	0.004640649449147105	8.89060826713617
1.101940724340859	0.9179575803443996	0.18398314399645943	0.03384979727482192	16.696283196767364
0.43598674270314	0.4277841168993593	0.008202625803780672	6.728307007684851e-05	1.881393400387355
0.886687522433152	0.8176205745604705	0.06906694787268142	0.004770243288447692	7.789322182312364
1.482799777245094	1.0122287060622728	0.47057107118282127	0.22143713303414783	31.735307652736445
1.0134560400010817	0.9534418542332863	0.06001418576779538	0.0036017024933714535	5.921735467453657
0.494795930958727	0.3209099734544229	0.17388595750430408	0.030236326217188643	35.14296432619787
0.852071486044711	1.0165089750477057	0.1644374890029947	0.027039687789610006	19.298555543304044
1.162949888585699	1.0721823410468159	0.09076754753888316	0.008238747686223416	7.804940559327841
0.748492994155035	0.5760922847851523	0.17240070936988272	0.029722004591238766	23.033042488861753
1.029934474828817	1.0624591795934561	0.03252470476463909	0.0010578564200269367	3.1579392242448185
-0.15627723220737	0.6845122872232551	0.8407895194306251	0.7069270159843815	-538.0115244906248
0.87419509266086	0.8524716273247553	0.021723465336104697	0.00047190894620894236	2.4849676597912698
0.55406990255822	0.59736524752063	0.043295344962410054	0.0018744868954140856	7.814058255557513
0.608872191163803	0.8499257324356961	0.24105354127189316	0.058106809759720296	39.590170937375476
0.9347862904314804	0.8205058245124358	0.11428046591904462	0.013060024890673918	12.225304017487765
0.8226704969568	0.8813220560959795	0.05865155913917952	0.003440005389456673	7.12941078550182
0.599279320441753	0.4601962341780955	0.1390830862636575	0.019344104884623996	23.20839073191008
0.9842826748773612	1.0801717058956861	0.09588903101832491	0.009194706269633276	9.742021623033486
0.9810207515540508	1.061584923757185	0.08056417220313428	0.006490585842776273	8.21228012511573
1.0054636272349995	0.9806441770826543	0.024819450152345213	0.0006160051058647488	2.4684582793509993
0.1304047834359649	0.33573998945429356	0.20533520601832866	0.042162546830589474	157.45987271943767
0.9771767343426934	0.9022596188375243	0.07491711550516911	0.005612574195614849	7.666690463681861
0.9479893395341912	0.9458477464792555	0.0021415930549356643	4.586420812948671e-06	0.22590898078959074
0.9458931028937164	0.9445914408771164	0.0013016620165999804	1.6943240054591276e-06	0.13761195769562973
1.0778248323854014	0.9934537677914921	0.0843710645939093	0.007118476540709616	7.8279013489773135
0.916587756167599	0.5511438162471218	0.3654439399204772	0.13354927322460133	39.87004380774811
0.1956163512116649	0.18854217595291964	0.007074175258745263	5.0043955591443616e-05	3.6163517082939127
1.052846908215752	1.0051531707179409	0.04769373749781125	0.002274692596510127	4.529978397204708
0.794832756427468	0.9146290745493475	0.11979631812187952	0.01435115783555856	15.071889923149067
0.562245987609582	0.5032672765375954	0.0589787110719866	0.003478488359712875	10.489841167695593
0.9583638426180396	0.9063620044286932	0.05200183818934645	0.002704191175070971	5.426106023291618
0.282281166509437	0.16716754726068397	0.11511361924875305	0.013251145336546888	40.779773114939516
1.105414581271322	1.1050682954098174	0.00034628586150464713	1.1991389787801566e-07	0.031326333791109266
0.256421325125905	0.3533684455624716	0.09694712043656661	0.009398744160942153	37.80774488586891
0.75091169990893	0.7711383135920257	0.02022661368309564	0.00040911590108519175	2.6936074754926187
0.1287943544893109	0.12135814410530749	0.007436210384003411	5.5297224875160156e-05	5.773708337985085
0.13334629724471	0.19819385625431907	0.06484755900960906	0.004205205909504729	48.63094090314655
-0.04596318799553	0.0349841591562383	0.0809473471517683	0.006552473010908891	-176.11343051234948
0.881542961779173	0.9998822794048872	0.11833931762571415	0.014004194096119658	13.42411235260457
1.043346873805287	0.9962830398493009	0.04706383395598601	0.002215004466636622	4.510852060574558
0.617209703995699	0.747342894420932	0.13013319042523308	0.016934647250249974	21.08411283600621
0.8276527243316381	0.8457995484615568	0.01814682412991875	0.0003293072260022013	2.19256502110508
0.335245179921585	0.44896054909773464	0.11371536917614966	0.012931185186868008	33.92006089476009
0.166522381915694	0.33039294328495805	0.16387056136926406	0.026853560883477737	98.40752905650096
0.854961517907856	0.9107723355169461	0.055810817609090124	0.003114847362195124	6.527874815425923
0.9378978339767308	0.9886310759910668	0.050733242014336044	0.002573861845285192	5.409250365706115
0.6200531163560701	0.5658479615187791	0.054205154837290936	0.002938198810934685	8.742017967080617
0.532054382816231	0.7064186724457429	0.1743642896295119	0.03040290549800431	32.77189235930728
1.016247484743728	1.0336631888655519	0.017415704121823916	0.00030330675005891454	1.71372666434847
0.538374844149266	0.7597929980906089	0.2214181539413429	0.04902599889479222	41.127135925384
0.9548209131053144	0.6508264524724581	0.3039944606328563	0.09241263209546122	31.837851104893684
0.0770854522116	0.14116629891600208	0.06408084670440208	0.004106354914353078	83.12962415852448
0.800403236358247	0.8458566044937954	0.045453368135548455	0.002066008674865692	5.678808639299941
0.359610350337168	0.26644472534173064	0.09316562499543735	0.00867983368079046	25.907381394358076
0.477654927864271	0.352520642431963	0.12513428543230798	0.015658589390654325	26.19763308876942
0.375430225348318	0.507059070858639	0.131628845510321	0.017326152970379954	35.060801348159416
0.776659322199966	0.887263465693986	0.11060414349401992	0.01223327655804575	14.241011513352147
0.796357649768309	0.7930243822630791	0.0033332675052298866	1.1110672261421471e-05	0.4185641346196225
0.735150267841779	0.6861128877518899	0.049037380089889004	0.0024046646460802426	6.6703886586140735
0.511267720870601	0.5242731800797086	0.013005459209107562	0.00016914196923976067	2.543766930359206
0.9444976839331716	0.8817428602781207	0.06275482365505092	0.003938167891976538	6.644253842287999
0.1168431160349979	0.5755228386205061	0.4586797225855082	0.21038708791111876	392.5603305958738
0.867800963132724	0.851501655941948	0.01629930719077599	0.00026566741489928195	1.8782310556485438
0.404664918046816	0.7484550952573247	0.3437901772105087	0.11819168594643298	84.95675357030464
0.203040714640903	0.8557216576732664	0.6526809430323633	0.4259924133976151	321.4532337451098
0.7382448914240001	0.8137492089692284	0.07550431754522835	0.005700901967970678	10.227543518735107
0.199726496618589	0.26907684532590564	0.06935034870731666	0.004809470865826417	34.722658175771585
0.8671482593659829	0.7856481208209526	0.08150013854503035	0.006642272582859142	9.398639467329305
0.75483813580482	0.8572992840755498	0.10246114827072983	0.010498286904956482	13.573923124788095
0.872088948897912	0.919344583305658	0.04725563440774605	0.0022330949832785525	5.418671394410465
0.756280739008388	0.7681390599895458	0.0118583209811578	0.00014061977649216728	1.5679787107504635
0.613639750074115	0.6422335956105562	0.028593845536441176	0.0008176080025618569	4.659712075853566
0.646869326314114	0.7814925892777579	0.1346232629636439	0.018123422930978416	20.811508211516593
1.002124647897911	0.9789793023154799	0.023145345582430976	0.0005357070221301571	2.3096274132146535
0.6028637470000611	0.46578920782986816	0.1370745391701929	0.018789429288720752	22.737233720271956
1.0907215131289618	0.9848635706127363	0.10585794251622549	0.0112059039937685	9.705313523389663
0.177257215292782	0.44606111168740076	0.26880389639461877	0.07225553471692894	151.6462367698973
1.0295598817243266	0.7511953529284109	0.27836452879591567	0.07748681089177216	27.03723539904308
0.640988156227026	0.8474078004051124	0.20641964417808645	0.042609069502607816	32.20334762394213
0.912368186328521	0.892251132413681	0.020117053914839977	0.0004046958582125785	2.2049271572908977
0.460482639295942	0.3955121194325487	0.0649705198633933	0.004221168451319584	14.109222437295447
1.12722709375488	0.9073613590310318	0.2198657347238483	0.04834094130565763	19.50500799190859
0.7378245632667839	0.7961294577550192	0.05830489448823528	0.003399460721284249	7.902270728164046
1.0366539217246769	0.9456800826403042	0.09097383908437262	0.008276239397749324	8.775719377303837
0.3552976728799299	0.7017242087804564	0.34642653590052647	0.12001134477603875	97.50318179471968
0.818485213574542	0.8040217545474658	0.014463459027076131	0.00020919164702791002	1.7671008330022688
0.229405241532821	0.24367174465502314	0.014266503122202151	0.0002035331113358037	6.218908960788084
1.0304119796696627	0.9328860301754309	0.09752594949423177	0.009511310824751446	9.464753071436279
0.372173671895491	0.41991071993055157	0.04773704803506057	0.0022788257551016803	12.826551591340257
0.486375948403664	0.4757792962106331	0.010596652193030909	0.00011228903770006676	2.178695765654164
0.678246540677504	0.9317372989420153	0.2534907582645113	0.0642575645255169	37.37442700574603
0.6277606132065829	0.3070299006157378	0.3207307125908451	0.1028681899990313	51.09124494965715
0.0733636984967459	0.4829476536757505	0.4095839551790046	0.16775901634007684	558.2924028798412
0.831723394775587	0.9580633914836804	0.12633999670809337	0.015961794768201042	15.190145846767006
0.9914374512763098	0.9123403008828314	0.07909715039347842	0.006256359200368543	7.97802728670922
0.7404570393044301	0.7388129240991955	0.0016441152052345531	2.703114808083457e-06	0.22204059357434172
0.3509054226909269	0.3368077267769157	0.014097695914011221	0.00019874503008392868	4.0175201072422
0.197466212973845	0.3537511269346625	0.15628491396081748	0.024424974331740124	79.14514164583582
0.2868432097331059	0.40064750717394454	0.11380429744083864	0.012951418116002873	39.67473992036562
0.497136162939426	0.5211720707349395	0.024035907795513567	0.0005777248635544298	4.8348741426083395
0.93213422056169	0.8539797624626033	0.07815445809908672	0.006108119320761902	8.384463994036398
0.531018917884689	0.8563125844108646	0.32529366652617553	0.1058159694820427	61.258395053415626
0.9724421844568976	0.8365498141867568	0.13589237027014078	0.01846673629763704	13.974339291547267
0.329157832617431	0.665132234540775	0.335974401923344	0.11287879874774868	102.07091207634595
0.683251991247782	0.4587705324367997	0.2244814588109823	0.05039192534990675	32.854856141878976
0.894881813763837	0.8448486890056555	0.05003312475818156	0.0025033135730677604	5.591031574073926
0.5928361019002211	0.4627185240881946	0.13011757781202649	0.016930584055668767	21.94832220827305
1.020797184084158	0.8883207196845874	0.13247646439957073	0.01755001361981073	12.977745870099197
0.585343073710967	0.7418700330473077	0.15652695933634064	0.024500688999080436	26.741062868308767
0.9811873268318708	0.9828584761254444	0.0016711492935735928	2.7927399614115182e-06	0.17031908666916046
0.783063873227926	0.8579086981116112	0.07484482488368516	0.005601747811869497	9.557946349275662
0.898346839960189	0.7517511115491446	0.1465957284110444	0.02149030758836469	16.31838861007636
0.9854436210714506	0.9164709979356782	0.06897262313577235	0.004757222742229279	6.999144513288337
0.251900904660074	0.18335073633748372	0.06855016832259025	0.0046991255770554565	27.213148922626868
0.316818618926925	0.3211986698588932	0.004380050931968249	1.9184846166635927e-05	1.3825105818602532
0.24262952343942	0.18282449537028286	0.05980502806913712	0.0035766413823502792	24.6487019474649
0.464609457705187	0.3533684127516552	0.11124104495353182	0.012374570082353688	23.942914443235168
0.259210781276799	0.26761942133983796	0.008408640063038986	7.070522770974427e-05	3.243939168587203
0.887131970503288	0.8657428064006586	0.021389164102629366	0.00045749634100920866	2.411046474911152
0.172778116943054	0.36293887988005324	0.19016076293699924	0.036161115760781626	110.06067568132738
0.384942182817093	0.5350027858787471	0.15006060306165403	0.02251818459122729	38.98263421365696
0.6328745726005369	0.33509203727028686	0.29778253533025006	0.08867443834771163	47.05237786796136
0.436344648952483	0.4099348356315601	0.026409813320922904	0.0006974782396459968	6.052512247904036
-0.0903930720513599	0.21872917867182892	0.30912225072318883	0.09555656589217001	-341.9756002401938
0.85878426279707	0.9014715467080759	0.04268728391100596	0.001822204207698828	4.97066443346004
0.703113589968938	0.5816012895636732	0.12151230040526484	0.014765239149779326	17.28202983683376
0.9818554745700352	0.9401397777107132	0.04171569685932197	0.001740199364458845	4.248659598052321
0.684653004498441	0.19705346118664002	0.487599543311801	0.23775331463787688	71.21849171888229
0.9427432463276164	0.8569907371068605	0.08575250922075595	0.007353492837655833	9.096061897531298
0.968513729467328	0.834899571358881	0.133614158108447	0.017852743247029075	13.79579391011146
0.491409091302881	0.6434238923321551	0.15201480102927412	0.0231084997319698	30.9344706314315
0.8625846380863991	0.9242257741458133	0.06164113605941424	0.0037996296546952183	7.146097129223403
0.896815455181817	0.9796122244654539	0.08279676928363688	0.006855305003807796	9.232308476090099
0.185227563186952	0.7689270421375688	0.5836994789506168	0.3407050817272215	315.12560490874847
1.094430516534993	1.054786390496909	0.03964412603808398	0.0015716567293234884	3.622352030496987
0.6068355887747781	0.5391110143513917	0.06772457442338631	0.004586617980828791	11.160283885149939
0.904496991463226	0.8836449063960491	0.02085208506717695	0.000434809451648784	2.305379151504312
0.9288220781686484	0.8700591427804785	0.0587629353881699	0.0034530825754342303	6.326608375204899
[truncated: 12,221 more rows]
