# Supplementary material for: VEFill: accurate and generalizable deep mutational scanning score imputation across protein domains
Source: Mol Syst Biol. 2026 Mar 20;22(6):979–1002. doi: 10.1038/s44320-026-00203-y (PMC13230771; doi:10.1038/s44320-026-00203-y)
Supplement: Supplementary file 9 — Source data Fig. 4 [file 44320_2026_203_MOESM9_ESM.zip › 4A/README.txt]

Domain-wise evaluation results for the general cross-protein model under a LOPO strategy. The table reports RMSE, MAE, coefficient of determination (R^2), and Pearson correlation (r) for both the training and test sets across 140 individual protein domains. Additionally, the number of mutations in the training and test sets for each domain is provided.
