# Supplementary material for: VEFill: accurate and generalizable deep mutational scanning score imputation across protein domains
Source: Mol Syst Biol. 2026 Mar 20;22(6):979–1002. doi: 10.1038/s44320-026-00203-y (PMC13230771; doi:10.1038/s44320-026-00203-y)
Supplement: Supplementary file 10 — Source data Fig. 5 [file 44320_2026_203_MOESM10_ESM.zip]

Archive with 40 entries (24 files):
- 5A/
- 5A/1/
- 5A/1/SourceData_for_Fig_5A_1.csv
- 5A/1/README.txt
- 5A/2/
- 5A/2/SourceData_for_Fig_5A_2.csv
- 5A/2/README.txt
- 5A/3/
- 5A/3/SourceData_for_Fig_5A_3.csv
- 5A/3/README.txt
- 5A/4/
- 5A/4/SourceData_for_Fig_5A_4.csv
- 5A/4/README.txt
- 5A/5/
- 5A/5/SourceData_for_Fig_5A_5.csv
- 5A/5/README.txt
- 5B/
- 5B/SourceData_for_Fig_5B.csv
- 5B/README.txt
- 5C/
- 5C/1/
- 5C/1/SourceData_for_Fig_5C_1.csv
- 5C/1/README.txt
- 5C/2/
- 5C/2/SourceData_for_Fig_5C_2.csv
- 5C/2/README.txt
- 5D/
- 5D/1/
- 5D/1/SourceData_for_Fig_5D_1.csv
- 5D/1/README.txt
- 5D/2/
- 5D/2/SourceData_for_Fig_5D_2.csv
- 5D/2/README.txt
- 5E/
- 5E/1/
- 5E/1/SourceData_for_Fig_5E_1.csv
- 5E/1/README.txt
- 5E/2/
- 5E/2/SourceData_for_Fig_5E_2.csv
- 5E/2/README.txt
