# Supplementary material for: VEFill: accurate and generalizable deep mutational scanning score imputation across protein domains
Source: Mol Syst Biol. 2026 Mar 20;22(6):979–1002. doi: 10.1038/s44320-026-00203-y (PMC13230771; doi:10.1038/s44320-026-00203-y)
Supplement: Supplementary file 10 — Source data Fig. 5 [file 44320_2026_203_MOESM10_ESM.zip › 5A/1/README.txt]

Per-protein model performance metrics (RMSE, MAE, R^2, Pearson r) for both training and test sets for 140 domains using an 90/10 random train/test split. Models were trained using all input features except ESM-1v difference vector. The table also includes the number of mutations in the training and test sets for each domain.
