# Supplementary material for: VEFill: accurate and generalizable deep mutational scanning score imputation across protein domains
Source: Mol Syst Biol. 2026 Mar 20;22(6):979–1002. doi: 10.1038/s44320-026-00203-y (PMC13230771; doi:10.1038/s44320-026-00203-y)
Supplement: Supplementary file 10 — Source data Fig. 5 [file 44320_2026_203_MOESM10_ESM.zip › 5D/1/README.txt]

Per-protein model performance metrics (RMSE, MAE, R^2, Pearson r) for both training and test sets across 140 domains using a split based on the SNV indicator. The training set includes only data points with an SNV indicator of 1, while the test set includes those with an SNV indicator of 0. Models were trained using all input features except the SNV indicator. The table also reports the number of mutations in the training and test sets for each domain.
