# Supplementary material for: VEFill: accurate and generalizable deep mutational scanning score imputation across protein domains
Source: Mol Syst Biol. 2026 Mar 20;22(6):979–1002. doi: 10.1038/s44320-026-00203-y (PMC13230771; doi:10.1038/s44320-026-00203-y)
Supplement: Supplementary file 10 — Source data Fig. 5 [file 44320_2026_203_MOESM10_ESM.zip › 5E/1/SourceData_for_Fig_5E_1.csv]

eve sm pc esm mean_dms (variant_residue=(H,E,N,I,G)
gene_id	gene_name	train_size	train_RMSE	train_MAE	train_R2	train_r	test_size	test_RMSE	test_MAE	test_R2	test_r
552	ABL1 SH3 domain	245	0.1932689301	0.1473293142	0.6849616141	0.8828380727	791	0.2786121346	0.219679782	0.25470968	0.5278736779
555	ADARB1 Double-stranded RNA-binding domain	271	0.09076441433	0.0695748584	0.9224753233	0.9666957902	850	0.2144148875	0.1561237818	0.5885424404	0.7687169446
559	AHI1 SH3 domain	29	0.3736323188	0.3177717213	0		76	0.3714794043	0.3114288433	-0.02486987736
585	BRD4 NET domain	312	0.06589252492	0.0484407378	0.9574344382	0.9828176403	957	0.2479350659	0.1979083584	0.4713737418	0.6911748372
587	CABP2 EF-hand domain	251	0.1874103245	0.1376134174	0.6746702519	0.8699254612	793	0.2289549573	0.1698773037	0.3849615546	0.6212756544
592	CBL Ubiquitin-associated domain	207	0.1793852816	0.1412048876	0.8313217271	0.932152547	643	0.3281621498	0.2488339671	0.403754319	0.6365099253
595	CCNF F-box domain	249	0.1566581569	0.1210295594	0.8019398434	0.9191635975	746	0.2567289474	0.204842848	0.4242999253	0.6546247197
596	CD2AP SH3 domain	276	0.07191413099	0.05617766299	0.9458563448	0.9778177964	877	0.2254234365	0.1758929439	0.4784405082	0.7012900165
597	CD2AP SH3 domain	250	0.1999258134	0.1603664552	0.6434751486	0.8719839141	831	0.2874254324	0.2274972614	0.2784059892	0.5445229508
598	CD2AP SH3 domain	217	0.1339460845	0.1085444201	0.8366638566	0.9353426394	700	0.2381622992	0.1846115741	0.4623005749	0.6818521443
600	CHD4 Chromo domain	248	0.1477240999	0.1139772429	0.8288724421	0.9284734231	748	0.224237663	0.1788214334	0.5645867278	0.757715726
601	CHD4 Zinc finger, PHD-finger domain	247	0.1164916738	0.08704987078	0.8764516681	0.9486075467	749	0.2299576295	0.179027214	0.5247051044	0.7258671768
602	CHD4 Zinc finger, PHD-finger domain	244	0.1031129995	0.07475649052	0.8999240731	0.9541264481	746	0.1984013283	0.1448052683	0.6536677564	0.8205414464
606	CHD7 BRK domain	160	0.1178758378	0.08619208466	0.8001937121	0.9354167641	470	0.2533909139	0.1983261255	0.2672024753	0.527777604
611	CRX Homeobox domain	255	0.1012198834	0.07315827122	0.8989357977	0.9561728292	753	0.2371717264	0.174210912	0.4619773037	0.6820065764
613	CRYBA4 Beta/gamma crystallin domain	294	0.1570445641	0.1269651028	0.7874836009	0.916907013	975	0.2329605873	0.1825467418	0.5205924718	0.7271571182
623	CRYGS Beta/gamma crystallin domain	332	0.1735665627	0.1131368654	0.6516629818	0.8458485752	1070	0.2280267192	0.1556885146	0.3809083819	0.6199274469
632	CUX2 CUT domain	325	0.03605870197	0.02226498376	0.9848184181	0.9936665951	958	0.1757122261	0.1261156559	0.5529931763	0.7577725084
634	DBT Peripheral subunit-binding domain	171	0.08765775918	0.05954181123	0.9087169512	0.9648584413	563	0.2125852025	0.1551997585	0.5028186315	0.7114745204
635	DDHD2 Sterile alpha motif domain	267	0.104749372	0.06614721665	0.9216364934	0.9711589157	801	0.3011486352	0.2300319949	0.3755393537	0.6142025
637	DLG3 PDZ domain	382	0.127888446	0.09772536858	0.8750150597	0.9479193277	1204	0.2262945843	0.1733415086	0.5565019191	0.7463037878
638	DLG3 PDZ domain	421	0.08144947518	0.04866560715	0.9300219846	0.9679171074	1308	0.2009933114	0.1256294179	0.4622928809	0.69652694
643	DMTF1 SANT/Myb domain	184	0.07712242749	0.05533257783	0.9188281783	0.9701689532	565	0.2400101054	0.1799984308	0.4150710382	0.6486391208
658	DTNA Zinc finger, ZZ-type domain	276	0.08151352907	0.05475241978	0.9345873361	0.9718172749	843	0.1949661712	0.1475206793	0.6419425013	0.8032046594
659	DVL1 DIX domain	339	0.1628205748	0.1275670523	0.8272260694	0.9283625482	1029	0.2679027694	0.2111001767	0.4963442388	0.7050230133
660	DVL1 PDZ domain	287	0.1084547335	0.07488823038	0.9073361637	0.9628296532	900	0.2561418379	0.186750422	0.4273346798	0.6549812263
665	EP300 Coactivator CBP, KIX domain	392	0.202770639	0.1452515264	0.7789935173	0.9156842733	1184	0.3000004403	0.2238522625	0.3955605394	0.63394807
667	EPS8 SAM domain	248	0.1456777954	0.1023891651	0.7722808746	0.9050600157	774	0.2134770538	0.1579076851	0.4939822757	0.7046380308
668	EPS8 SH3 domain	265	0.08418971505	0.06230477778	0.9301916179	0.9716756981	804	0.2230365059	0.1671410051	0.5192678816	0.7281701323
672	ESRRB Zinc finger, nuclear hormone receptor-type domain	364	0.1245943893	0.0897517089	0.8836958245	0.9495391864	1088	0.2227393301	0.1684141519	0.5824666696	0.7634898863
674	FADD Death effector domain	311	0.0501047746	0.03133370173	0.9815665944	0.9914911383	923	0.1918615877	0.1368752783	0.7122392845	0.8454204046
675	FANCL FANCL C-terminal domain	181	0.1164142771	0.08960543857	0.8890598778	0.957140697	620	0.2559172752	0.2001596287	0.4560806239	0.6799871253
676	FBXO11 Zinc finger, UBR-type domain	214	0.1303986547	0.09890771805	0.8549629004	0.9374523046	653	0.2337650515	0.1823335893	0.5118252555	0.7154597167
680	FHL1 Zinc finger, LIM-type domain	260	0.1295706266	0.08912822123	0.8360571243	0.939178896	810	0.2378724673	0.1836743774	0.4458721473	0.6872992156
681	FHL1 Zinc finger, LIM-type domain	260	0.1394162766	0.1002617356	0.8089561076	0.9208722917	775	0.2025475909	0.1505796773	0.5815485467	0.765776734
682	FHL2 Zinc finger, LIM-type domain	140	0.08543369471	0.04327913131	0.907652984	0.9642659512	410	0.2045688927	0.144796343	0.4239164248	0.6574029242
683	FLI1 Pointed domain	334	0.1503731912	0.1139543868	0.7908011151	0.9174228137	1042	0.2361283729	0.1804288717	0.4510125049	0.6757079625
684	FLNB Filamin/ABP280 repeat-like domain	426	0.06781206875	0.04633963093	0.9663207335	0.9846011477	1269	0.2141626335	0.1536250935	0.6359402384	0.7977598037
685	FLNB Filamin/ABP280 repeat-like domain	276	0.1353049605	0.09608470137	0.8409268886	0.9356036163	871	0.2512529958	0.1807954132	0.4426259592	0.6670071402
687	FMR1 K Homology domain, type 1	294	0.0260978026	0.01635118927	0.9925541481	0.9967821716	918	0.1799186368	0.1311897349	0.6528141754	0.8080976152
697	GATAD2B Zinc finger, GATA-type domain	165	0.1709838443	0.1194034481	0.7904545976	0.9233247339	548	0.2938620339	0.2201973105	0.35432909	0.6475340405
698	GFI1B Zinc finger C2H2-type domain	104	0.2177087722	0.1763849824	0.7199275522	0.8828813133	313	0.2840122238	0.2167493131	0.3729689772	0.6215322009
699	GFI1 Zinc finger C2H2-type domain	109	0.09972399502	0.07578328765	0.9121747374	0.9621471917	328	0.2406493259	0.187748883	0.4901173396	0.7603414761
700	GFI1 Zinc finger C2H2-type domain	104	0.1255090035	0.09273116156	0.84925071	0.9425412277	312	0.2330444911	0.1738640089	0.4667841645	0.6934166874
703	GLI3 Zinc finger C2H2-type domain	120	0.03611714325	0.02747411704	0.9852399884	0.9938828759	353	0.2693521023	0.2073917184	0.403562063	0.7280016609
707	GRIP1 PDZ domain	303	0.08509536158	0.06367567152	0.9386318577	0.9763172009	987	0.2730661215	0.2105072879	0.4125798775	0.6447728891
716	HECW2 WW domain	178	0.04800637956	0.03365624853	0.9761439769	0.9909715498	604	0.268371856	0.1964170932	0.3850290038	0.6360041024
717	HERC2 CPH domain	318	0.1791164805	0.1405987522	0.7416864969	0.9006203826	1012	0.2687680261	0.2160619609	0.3583465856	0.6043065963
718	HESX1 Homeobox domain	250	0.1984179906	0.1512063267	0.7594218685	0.908697498	771	0.3064140264	0.2428507766	0.377742816	0.6229756028
720	HNRNPK K Homology domain, type 1	342	0.0391681753	0.006156682094	0.9809822531	0.9911776472	1064	0.2070407565	0.1331821912	0.5001508322	0.7119144877
737	KDM1A SWIRM domain	350	0.0948138826	0.06575539835	0.9159161542	0.9637034415	1058	0.2122506105	0.1540148721	0.6058734619	0.7799906169
740	KDM5C Zinc finger, PHD-finger domain	234	0.1478854622	0.1135072061	0.8239688042	0.9242035715	713	0.2187284013	0.1696312543	0.5732069286	0.7591884392
744	KMT2A Zinc finger, CXXC-type domain	222	0.1491950658	0.1146589837	0.8331408367	0.9288515087	661	0.2192681436	0.1713112214	0.5644866949	0.7532595799
750	LIMS2 Zinc finger, LIM-type domain	5	0.4070153483	0.3699278176	-2.22E-16		14	0.2815624836	0.1936059563	-0.2964370502
766	MECP2 Methyl-CpG DNA binding domain	345	0.05389596702	0.03788654981	0.9759621684	0.990379166	1019	0.2136054512	0.164030196	0.5916100027	0.7694900517
770	MID1 B-box-type zinc finger domain	187	0.1104666187	0.07653933374	0.8824637459	0.9572573985	593	0.2536090565	0.1988527047	0.4328190071	0.675173728
771	MID2 B-box-type zinc finger domain	182	0.03977456464	0.02460417901	0.9763746388	0.9914002276	614	0.2208612042	0.1629632009	0.4878464349	0.7135385532
779	MPP3 PDZ domain	365	0.007210083995	0.002627949362	0.9995848506	0.9998019559	1128	0.2083189849	0.1503641824	0.6454186813	0.803765919
781	MSX1 Homeobox domain	257	0.2523641923	0.1915238209	0.6456707858	0.8579074768	766	0.3180519881	0.2522212486	0.3185155723	0.5981555594
782	MSX2 Homeobox domain	263	0.1782539659	0.1398328946	0.75569007	0.8977214625	777	0.2723133927	0.2134680544	0.3639170367	0.6348810362
783	MTA3 SANT/Myb domain	213	0.1877652658	0.142822798	0.8246162565	0.937080068	656	0.3513144264	0.2758772233	0.3526109249	0.5947208612
785	MXI1 Myc-type, basic helix-loop-helix (bHLH) domain	234	0.1942868621	0.1571078053	0.7316650097	0.897548307	705	0.2859443611	0.2286552736	0.3890335854	0.6575726185
788	MYO1E SH3 domain	235	0.1150352244	0.0891476394	0.874415188	0.9504225573	739	0.2307647346	0.1822036488	0.4831350185	0.7053806002
789	MYOCD SAP domain	186	0.1116405157	0.08601922011	0.8963103989	0.9573724511	588	0.2833483625	0.2181182472	0.350506169	0.5968947973
790	MYSM1 SANT/Myb domain	200	0.113441006	0.08741859697	0.9024019474	0.9636873012	606	0.3006703655	0.23294542	0.2859691595	0.5534644398
794	NCF1 SH3 domain	309	0.04722422573	0.0305753734	0.9813562179	0.9916456368	930	0.1923372479	0.1376990767	0.6635583362	0.8199806074
795	NCF2 PB1 domain	297	0.1520667715	0.1205847771	0.839975202	0.9436490426	897	0.2913813696	0.2355190316	0.3056507025	0.5660876383
797	NCF2 SH3 domain	271	0.05702083666	0.04418216619	0.9713436592	0.9880341719	837	0.203139874	0.159814495	0.6026361561	0.7795832306
805	NPHP1 SH3 domain	278	0.05933528192	0.03369572208	0.9463010565	0.9801352687	848	0.1729277676	0.1216329179	0.4886579528	0.7215360954
807	NR2F1 Zinc finger, nuclear hormone receptor-type domain	353	0.150531746	0.1109063703	0.8245222235	0.9234003634	1084	0.2368000467	0.1759514813	0.5308756222	0.7300563117
809	NR3C2 Zinc finger, nuclear hormone receptor-type domain	326	0.05461319692	0.02953574928	0.9628306788	0.9822388281	995	0.1539198337	0.1027944713	0.7288827261	0.8542761026
818	PAX6 Homeobox domain	259	0.07109295091	0.04895536124	0.9495232488	0.9787309054	775	0.2093307828	0.1571146586	0.5390729388	0.7358931294
819	PAX7 Homeobox domain	263	0.1570209124	0.1194804676	0.8154525714	0.9251944836	776	0.2761911712	0.2120722558	0.407638742	0.6385653136
823	PDHX Peripheral subunit-binding domain	223	0.08019266356	0.05967282714	0.9313220456	0.9793323871	661	0.2544304368	0.1916967651	0.2507617323	0.5590561281
825	PDZRN3 PDZ domain	411	0.1004843206	0.06299282471	0.9020657833	0.9544633805	1286	0.2121695175	0.1399553584	0.4459939416	0.6948440494
827	PHOX2A Homeobox domain	259	0.1094115436	0.08424498722	0.9118553515	0.9632339602	765	0.2444736916	0.1915940398	0.5324074699	0.7313405437
832	POU1F1 POU-specific domain	295	0.1230247013	0.09655998875	0.8868922112	0.9538353216	917	0.2674471544	0.2097555909	0.4323360618	0.6583005735
841	POU3F4 Homeobox domain	258	0.1553721523	0.1188209454	0.8667941558	0.9484424824	771	0.2881298252	0.2310044535	0.4540226847	0.6753365857
844	POU4F3 POU-specific domain	235	0.1581609271	0.1235121859	0.7769285815	0.9154972221	759	0.2357520638	0.1744270724	0.3727354017	0.6115527623
847	POU6F2 Homeobox domain	243	0.1165154057	0.08424001702	0.87068554	0.9444341711	748	0.234686583	0.1639777753	0.4384898266	0.6658321643
853	PRDM8 Zinc finger C2H2-type domain	97	0.1824447439	0.1437797777	0.7292557634	0.892458575	301	0.3167314704	0.2472584543	0.2535255746	0.5039057506
855	PROP1 Homeobox domain	260	0.1083470411	0.08110687518	0.8966789362	0.9561360959	777	0.2412515828	0.1869631688	0.4931426804	0.7058874852
863	PRRX1 Homeobox domain	262	0.1703325455	0.1338197245	0.8139810829	0.9299670939	775	0.2701115513	0.2155543937	0.4125855585	0.6461240455
864	PSTPIP1 SH3 domain	234	0.08527566193	0.06258373811	0.9198260457	0.9679651161	727	0.198967237	0.1493894919	0.546974438	0.7511572183
869	RAG2 Recombination activating protein 2, PHD domain	23	0.1900739339	0.1584572865	1.11E-16		76	0.221765405	0.1622262808	-0.01355843217
872	RARB Zinc finger, nuclear hormone receptor-type domain	362	0.1137248861	0.08099098221	0.8968808704	0.9532875947	1089	0.2036757773	0.1502360926	0.666767844	0.8168205066
875	RASGRP1 Protein kinase C-like, phorbol ester/diacylglycerol-binding domain	257	0.1043066331	0.07718787775	0.8891369258	0.9537181307	773	0.2125773985	0.1616931923	0.5635917198	0.7543644046
876	RBCK1 IBR domain	183	0.09670466036	0.07540723457	0.9011424021	0.9574217339	569	0.205900507	0.1597816998	0.6050380563	0.7894047797
877	RBM10 Zinc finger, RanBP2-type domain	102	0.1675904716	0.119733682	0.7680757876	0.902726133	355	0.2751728496	0.2112144139	0.4142477742	0.6518134849
878	RBM10 Zinc finger, RanBP2-type domain	125	0.2153873553	0.16446862	0.7319235816	0.8912877885	367	0.3060250445	0.2422242445	0.3469236669	0.6069955316
881	RERE Zinc finger, GATA-type domain	172	0.02341309543	0.0163107266	0.9890768611	0.9958760214	584	0.1690809885	0.1195730734	0.6136545288	0.8111427853
884	RNF113A Zinc finger, CCCH-type domain	119	0.2189462068	0.1644201054	0.7224393007	0.8860791435	356	0.3255302506	0.242769394	0.2963194025	0.5490453445
887	RNF7 Zinc finger, RING-H2-type domain	257	0.1322495296	0.09813510883	0.8405192819	0.9346151473	764	0.2678138769	0.2067319408	0.4391608261	0.67036765
888	RPL35 Ribosomal protein L29/L35	252	0.1664649253	0.1191124398	0.7034313848	0.8935682079	753	0.2620341126	0.2074329952	0.2987430841	0.6055113968
891	RXRA Zinc finger, nuclear hormone receptor-type domain	310	0.05540807556	0.03390525013	0.9605103389	0.9818994463	913	0.1550275039	0.1023814877	0.7160602115	0.8490441214
900	SASH1 Sterile alpha motif domain	326	0.03231015382	0.02109900667	0.9922817762	0.9966706606	995	0.2558271833	0.1979039831	0.5550957975	0.7494941444
904	SATB2 CUT domain	354	0.1025686493	0.07316224914	0.909396006	0.9580709249	1059	0.2137351688	0.1452789393	0.5822129597	0.7658600648
909	SH3PXD2B SH3 domain	264	0.05076260553	0.0301474908	0.9678243142	0.9869420624	812	0.200284953	0.1263736918	0.4531734188	0.6816387288
911	SHOX Homeobox domain	255	0.1443501451	0.1135642416	0.818988649	0.9245894079	766	0.2657838413	0.2057974798	0.410842724	0.6449011906
913	SIX1 Homeobox domain	227	0.1863730903	0.1469164563	0.7389585166	0.8979778988	687	0.2698366416	0.2131074637	0.422576754	0.678771387
914	SIX2 Homeobox domain	235	0.1259978449	0.09783459389	0.8660613987	0.9441661142	699	0.2509598824	0.1941231321	0.4698311979	0.7007453633
915	SIX3 Homeobox domain	241	0.162961949	0.1244817212	0.7901433529	0.9105076616	706	0.2529650878	0.1967153681	0.4744247799	0.6986257327
916	SIX6 Homeobox domain	236	0.1429526534	0.1096446168	0.8448837849	0.93610538	710	0.269210679	0.2082709941	0.4442665109	0.6682455877
917	SLTM SAP domain	171	0.1429604661	0.1113789174	0.7751258262	0.9051858047	535	0.2379673884	0.1806679181	0.411620988	0.6445167912
918	SMARCA4 BRK domain	145	0.08737369418	0.06168339492	0.9308139835	0.975336477	460	0.271363169	0.212815166	0.3808830848	0.6408804869
919	SMARCB1 SNF5/SMARCB1/INI1 domain	219	0.1033148204	0.08269044541	0.9234221803	0.9680683908	718	0.2533116188	0.1983070054	0.4942955975	0.7076493138
922	SMARCE1 High mobility group box domain	298	0.1252511222	0.08638719742	0.8718095087	0.9457420387	918	0.2420443836	0.1759320637	0.4938850278	0.7069131444
924	SNTA1 PDZ domain	322	0.06468329317	0.04770997378	0.9704861025	0.9869128456	990	0.1988466318	0.14799077	0.7035588316	0.8405607128
925	SOX11 High mobility group box domain	311	0.154560293	0.1158208691	0.8281958655	0.9279754957	927	0.2664684689	0.1990431845	0.4547641797	0.6920142833
926	SOX17 High mobility group box domain	296	0.1566895683	0.1174582856	0.7563959475	0.9053247252	890	0.23585923	0.1768187372	0.3644130814	0.6060143875
927	SOX18 High mobility group box domain	284	0.1236683669	0.09454546684	0.838241649	0.9384756664	908	0.258127375	0.1923489533	0.3429001032	0.602646171
928	BRD4 NET domain	304	0.1179660275	0.08646119159	0.8657701428	0.94270802	928	0.2212808014	0.1627071393	0.5349549133	0.7530321837
930	SOX3 High mobility group box domain	273	0.1193791897	0.09082371243	0.8624061535	0.9445472457	847	0.251642799	0.1915999219	0.3923697699	0.646836513
931	SOX4 High mobility group box domain	298	0.07595134251	0.05561690031	0.9427095143	0.9754675699	909	0.2214271331	0.1620161423	0.519800348	0.7262419686
932	SOX5 High mobility group box domain	288	0.166327292	0.1230659473	0.7342336231	0.8887007949	870	0.2271267074	0.1659017545	0.466767294	0.6956922886
936	SPTA1 SH3 domain	214	0.2225444942	0.1723048914	0.6689695991	0.8743431466	677	0.3640726429	0.2960341202	0.2356578535	0.509622693
937	SPTAN1 EF-hand domain	259	0.09731931071	0.07223355573	0.8976378152	0.9565099558	843	0.193769205	0.1403912455	0.5846518751	0.7665568863
938	SQSTM1 Sequestosome-1, UBA domain	223	0.0458223998	0.03494029744	0.9774774237	0.9911886534	668	0.2153706657	0.1657956504	0.5578900383	0.7554900559
939	SQSTM1 Zinc finger, ZZ-type domain	240	0.09170073229	0.06549432977	0.9229512278	0.9655764925	734	0.1899551756	0.1341728508	0.6622201456	0.8193563426
943	SRY High mobility group box domain	259	0.2446419631	0.1938008585	0.7033698217	0.8779435285	857	0.3498920886	0.2734922811	0.2942634375	0.5915630639
945	STOX1 Storkhead-box protein, winged-helix domain	347	0.09819727874	0.07137327037	0.9011770313	0.9567615819	1079	0.2169367361	0.1670595037	0.5598022158	0.7585434749
948	SUOX Cytochrome b5-like heme/steroid binding domain	311	0.1809469541	0.1367052444	0.7575393115	0.9042111867	942	0.2639887349	0.2042365147	0.4251724079	0.6593500722
951	TARDBP TAR DNA-binding protein 43, N-terminal domain	133	0.1453680964	0.1201089604	0.7755753211	0.9069843795	427	0.2220849021	0.1708448888	0.4986052721	0.7238243362
963	TFG PB1 domain	397	0.07776684251	0.05481312854	0.9538365353	0.9802477108	1199	0.2269624508	0.1670725677	0.540557381	0.7356934828
965	TJP2 PDZ domain	447	0.1000454611	0.07586993056	0.9372839125	0.9759104286	1357	0.2648268294	0.2025351727	0.5011010236	0.7081517454
968	TOE1 Zinc finger, CCCH-type domain	109	0.1230717372	0.08762565021	0.8137247188	0.9155471949	327	0.2380344546	0.1811126636	0.442932326	0.6758691594
972	TP63 Sterile alpha motif domain	312	0.04795296778	0.0300247186	0.9748769608	0.9886306757	932	0.1742265785	0.1183272166	0.6563100799	0.814728311
976	TRIM36 B-box-type zinc finger domain	191	0.04105135457	0.0264942342	0.9771201665	0.9904166568	617	0.191394407	0.1428412885	0.5968390494	0.7826282363
978	TRIM44 B-box-type zinc finger domain	210	0.03506923743	0.02193239047	0.9864066098	0.9937900631	636	0.1479600106	0.1025019303	0.7775893637	0.88272906
988	UBTF High mobility group box domain	294	0.08671565304	0.05218013434	0.8822582957	0.9497190125	874	0.1999991476	0.1248206961	0.4008138262	0.6362715285
990	UFM1 Ubiquitin-fold modifier 1	298	0.03688835749	0.02334855553	0.9891949084	0.9956068373	896	0.2461039191	0.1758084396	0.4451701517	0.6756930056
994	VAX1 Homeobox domain	260	0.1554687006	0.1167018222	0.794791642	0.9140231134	772	0.2441498891	0.1880181848	0.4714402458	0.6880933844
995	VCP CDC48, N-terminal subdomain	46	0.3464545741	0.271946666	3.33E-16		141	0.3301020508	0.255236791	-0.004487884273
1002	WWTR1 WW domain	219	0.0878665895	0.06441975212	0.9146389678	0.9637773777	642	0.2029824842	0.1538176595	0.5938634877	0.7727040994
1004	YAP1 WW domain	218	0.07339273661	0.04740927297	0.9503980142	0.9783826066	660	0.1995002609	0.1389170619	0.6034634383	0.7798162133
1005	YAP1 WW domain	211	0.1387441114	0.1074993493	0.8159957959	0.9203987279	634	0.2243899447	0.1723582308	0.4762595428	0.6907611605
1019	ZEB1 Zinc finger C2H2-type domain	90	0.1140741445	0.090677254	0.8878487605	0.9531597551	291	0.2324494841	0.177284334	0.5066487203	0.7468634303
1035	ZIC3 Zinc finger C2H2-type domain	106	0.1036364278	0.08265903735	0.9085257603	0.9621956356	312	0.2747329481	0.2198871013	0.3703658687	0.6088879209
1045	ZNF148 Zinc finger C2H2-type domain	98	0.1746056757	0.1324338674	0.760746054	0.9039198334	313	0.2346140232	0.1825516626	0.4369920485	0.6718982198
1046	ZNF292 Zinc finger C2H2-type domain	111	0.1641676875	0.1206742734	0.7732927441	0.9068198748	341	0.3217162678	0.2402562045	0.1682838543	0.4284719761
