# Supplementary material for: VEFill: accurate and generalizable deep mutational scanning score imputation across protein domains
Source: Mol Syst Biol. 2026 Mar 20;22(6):979–1002. doi: 10.1038/s44320-026-00203-y (PMC13230771; doi:10.1038/s44320-026-00203-y)
Supplement: Supplementary file 10 — Source data Fig. 5 [file 44320_2026_203_MOESM10_ESM.zip › 5E/1/README.txt]

Per-protein model performance metrics (RMSE, MAE, R^2, Pearson r) for both training and test sets across 140 domains using a split based on whether the variant residue is one of the amino acids H, E, N, I, or G: variants with these residues are assigned to the training set, and all others to the test set. Models were trained using all input features. The table also reports the number of mutations in the training and test sets for each domain.
