# Supplementary material for: VEFill: accurate and generalizable deep mutational scanning score imputation across protein domains
Source: Mol Syst Biol. 2026 Mar 20;22(6):979–1002. doi: 10.1038/s44320-026-00203-y (PMC13230771; doi:10.1038/s44320-026-00203-y)
Supplement: Supplementary file 10 — Source data Fig. 5 [file 44320_2026_203_MOESM10_ESM.zip › 5E/2/SourceData_for_Fig_5E_2.csv]

eve sm snv pc esm mean_dms (23train77test)
gene_id	gene_name	train_size	train_RMSE	train_MAE	train_R2	train_r	test_size	test_RMSE	test_MAE	test_R2	test_r
552	ABL1 SH3 domain	238	0.1214377428	0.09237396395	0.8621315147	0.9503493107	798	0.2678594458	0.2072607632	0.3326718283	0.5800912344
555	ADARB1 Double-stranded RNA-binding domain	257	0.07709102163	0.05615030853	0.9493246054	0.9774793293	864	0.2004723088	0.1477233065	0.6289730414	0.7942366545
559	AHI1 SH3 domain	24	0.3395167939	0.29305975	0		81	0.3919126209	0.3254496139	-0.09789387572
585	BRD4 NET domain	291	0.1256359027	0.09809433141	0.8634574533	0.9474688319	978	0.2392833285	0.1903352793	0.4894357297	0.7088176234
587	CABP2 EF-hand domain	240	0.1239714378	0.08084000906	0.8194579803	0.9384370795	804	0.2446372957	0.181950229	0.352060591	0.5952671676
592	CBL Ubiquitin-associated domain	195	0.2040976891	0.158384333	0.7790253391	0.9149147925	655	0.3413510341	0.2573754491	0.3591830799	0.602273202
595	CCNF F-box domain	228	0.1064422442	0.08193764612	0.9027208729	0.9614483247	767	0.2523325475	0.199649008	0.4553930172	0.6852600575
596	CD2AP SH3 domain	265	0.07189336879	0.05072320548	0.9427557468	0.9774427302	888	0.2183037869	0.1738731942	0.5180045794	0.7227467602
597	CD2AP SH3 domain	248	0.1766390323	0.1414056632	0.7076065811	0.8801754572	833	0.2798291663	0.2227991298	0.3255665659	0.5723676983
598	CD2AP SH3 domain	210	0.08410427062	0.06134957392	0.9363708418	0.9744244345	707	0.2401442498	0.1904334052	0.4515148842	0.6726453787
600	CHD4 Chromo domain	229	0.1107876503	0.08728354672	0.8962957057	0.9582498051	767	0.2223245924	0.1736542865	0.5827445193	0.769272486
601	CHD4 Zinc finger, PHD-finger domain	229	0.1385311003	0.1073950816	0.8324990526	0.9272744954	767	0.2321840068	0.1748361233	0.5094530726	0.7145359883
602	CHD4 Zinc finger, PHD-finger domain	227	0.08982911608	0.06383574838	0.9266061758	0.9690677994	763	0.1878640425	0.1387392743	0.6871589939	0.8301940654
606	CHD7 BRK domain	144	0.14691556	0.1041538554	0.7753783781	0.9101406729	486	0.2316060225	0.1786913027	0.3245814134	0.5717360152
611	CRX Homeobox domain	231	0.04077977661	0.0281039942	0.9818249945	0.9929005335	777	0.2210812765	0.1661228153	0.5450471592	0.7400371164
613	CRYBA4 Beta/gamma crystallin domain	291	0.07821319515	0.05884397085	0.9441641744	0.9779038991	978	0.233387954	0.1777777957	0.5269690166	0.7273012429
623	CRYGS Beta/gamma crystallin domain	322	0.1708903086	0.1107576152	0.7294105015	0.8854091356	1080	0.2210767739	0.1550102207	0.3675032667	0.6100331334
632	CUX2 CUT domain	295	0.01223737451	0.004336938354	0.9973441281	0.9988926976	988	0.1710897568	0.1270074256	0.6266900915	0.7989185897
634	DBT Peripheral subunit-binding domain	168	0.1132444875	0.07073444598	0.8312091392	0.9377392331	566	0.2202301413	0.1649289525	0.4790816713	0.7117434936
635	DDHD2 Sterile alpha motif domain	245	0.1041800576	0.08024501817	0.9233385497	0.9745340794	823	0.2927858095	0.2248910417	0.4072762894	0.6397400006
637	DLG3 PDZ domain	364	0.05927689847	0.04343421553	0.9688969	0.9872124375	1222	0.2269129626	0.1711977926	0.5748217391	0.7581957337
638	DLG3 PDZ domain	397	0.01490972524	0.004598866859	0.9969657599	0.9986356746	1332	0.1686601686	0.113615724	0.6529491642	0.8088950637
643	DMTF1 SANT/Myb domain	172	0.07918974679	0.05807648457	0.922943876	0.9697245923	577	0.2417596108	0.1788353325	0.3894893811	0.6248360336
658	DTNA Zinc finger, ZZ-type domain	257	0.05923244135	0.03976635264	0.9628166818	0.9844422868	862	0.1881389961	0.1407266568	0.6729940673	0.8226757673
659	DVL1 DIX domain	314	0.1129651916	0.08559809141	0.9070848528	0.96271482	1054	0.2598786479	0.2037400613	0.5423002707	0.7400495415
660	DVL1 PDZ domain	273	0.1296696013	0.08744846318	0.8737963458	0.948782713	914	0.2527422512	0.1883121019	0.4344903919	0.6592944017
665	EP300 Coactivator CBP, KIX domain	362	0.1491987562	0.09744119068	0.8566771294	0.9481879982	1214	0.3036274582	0.2322594627	0.4211791048	0.6564425916
667	EPS8 SAM domain	235	0.0698150821	0.04721267405	0.9402168393	0.9772327416	787	0.2163754282	0.15908357	0.5000055057	0.7103429155
668	EPS8 SH3 domain	245	0.04770093399	0.03302451871	0.9735523867	0.9898256089	824	0.2172309793	0.1570851544	0.5625382847	0.755438492
672	ESRRB Zinc finger, nuclear hormone receptor-type domain	333	0.1170468588	0.08741527512	0.8919272367	0.9538421346	1119	0.2242877813	0.167067833	0.5851118418	0.7659587378
674	FADD Death effector domain	283	0.04845115216	0.03264264603	0.9817091288	0.9922643103	951	0.1769792931	0.1286741992	0.7600464904	0.8757416404
675	FANCL FANCL C-terminal domain	184	0.1663986488	0.1300543752	0.7462885053	0.9010450636	617	0.2660053079	0.2104377942	0.4306425771	0.6768601987
676	FBXO11 Zinc finger, UBR-type domain	199	0.1291763657	0.1021780932	0.8541056792	0.940095273	668	0.2289923346	0.179764761	0.5358355422	0.7343280734
680	FHL1 Zinc finger, LIM-type domain	246	0.1395664798	0.1019703987	0.8260843871	0.9344977865	824	0.2251525585	0.1680452745	0.4890421931	0.7008705809
681	FHL1 Zinc finger, LIM-type domain	238	0.08651566517	0.05856689417	0.9155040966	0.9645617929	797	0.2085339105	0.1519473821	0.5739650242	0.7587812084
682	FHL2 Zinc finger, LIM-type domain	126	0.1156553441	0.06945847469	0.8588716885	0.9469259128	424	0.1985004959	0.1491422013	0.4234358024	0.6672077371
683	FLI1 Pointed domain	316	0.1031616784	0.07569649004	0.893358472	0.9604055453	1060	0.2433783973	0.1880164882	0.4312430887	0.6584862123
684	FLNB Filamin/ABP280 repeat-like domain	389	0.03233446317	0.01910913352	0.9915723055	0.9964166547	1306	0.1980009881	0.1473975357	0.6984394863	0.8381964895
685	FLNB Filamin/ABP280 repeat-like domain	263	0.1518068749	0.1093728073	0.7790423538	0.9145589671	884	0.2526688582	0.1841976669	0.4531442063	0.6904339049
687	FMR1 K Homology domain, type 1	278	0.05167961719	0.0343005109	0.9693437033	0.9876992991	934	0.1782248612	0.1332818843	0.6638644012	0.8168933012
697	GATAD2B Zinc finger, GATA-type domain	163	0.1066241219	0.07576155007	0.9155197415	0.9686492544	550	0.277363221	0.2114023852	0.4398430159	0.6641410303
698	GFI1B Zinc finger C2H2-type domain	95	0.1464727037	0.1165146243	0.8228928401	0.9327829283	322	0.3213092867	0.2484265626	0.284677927	0.5506008784
699	GFI1 Zinc finger C2H2-type domain	100	0.07252660544	0.04921973741	0.9495899312	0.979685406	337	0.2105966721	0.1643014074	0.6225904403	0.7941038625
700	GFI1 Zinc finger C2H2-type domain	95	0.07804620804	0.05996950874	0.941820361	0.9749175142	321	0.2230746531	0.1687154222	0.5120486433	0.7211695657
703	GLI3 Zinc finger C2H2-type domain	108	0.06527456135	0.05107358077	0.958370363	0.9831065106	365	0.2424608369	0.1957920831	0.5124181882	0.7193290928
707	GRIP1 PDZ domain	296	0.1685935147	0.1257114648	0.7985995766	0.9248485064	994	0.2517989955	0.194165623	0.475238122	0.69100694
716	HECW2 WW domain	179	0.06061617262	0.0398887358	0.9684320814	0.9881320465	603	0.238457546	0.1819745568	0.4921819749	0.7027738856
717	HERC2 CPH domain	305	0.1128913906	0.08614856728	0.8839052164	0.9584153536	1025	0.2706574684	0.2146557859	0.3748299966	0.6131508427
718	HESX1 Homeobox domain	234	0.1070254578	0.0851424836	0.9262102236	0.9702783568	787	0.2920278914	0.2260338914	0.4441085151	0.6721538286
720	HNRNPK K Homology domain, type 1	323	0.03717525914	0.00464309462	0.9835055298	0.9924072101	1083	0.1895773008	0.1265985956	0.5761512129	0.7617338555
737	KDM1A SWIRM domain	323	0.01653340081	0.005937395539	0.9974609913	0.998818851	1085	0.1965575502	0.1438563728	0.6608334078	0.8134331591
740	KDM5C Zinc finger, PHD-finger domain	217	0.12260827	0.09498518071	0.8701269319	0.9444276799	730	0.2225476543	0.1721970124	0.5685718967	0.7545603223
744	KMT2A Zinc finger, CXXC-type domain	203	0.08932757476	0.06956866124	0.9316118988	0.9708945023	680	0.2249270684	0.1776165889	0.5638328548	0.7515105934
750	LIMS2 Zinc finger, LIM-type domain	4	0.1640218511	0.1490494013	-1.64E-14		15	0.3471299431	0.2629962765	-0.1297686479
766	MECP2 Methyl-CpG DNA binding domain	313	0.1013667691	0.07471124174	0.9146339094	0.9661190754	1051	0.2308218964	0.177963283	0.5248109768	0.7254118524
770	MID1 B-box-type zinc finger domain	179	0.08120347396	0.05512373745	0.9428342003	0.9763820272	601	0.2308562066	0.1782118203	0.5153521793	0.7274891264
771	MID2 B-box-type zinc finger domain	183	0.05254173238	0.03399090728	0.9650299552	0.9872246683	613	0.2125705349	0.1558061551	0.5147020348	0.7196542721
779	MPP3 PDZ domain	343	0.01873572323	0.01319590157	0.9969597981	0.9986934712	1150	0.2074244899	0.154583885	0.6567096264	0.8112079886
781	MSX1 Homeobox domain	235	0.2161995946	0.1662619014	0.6916667245	0.8760428663	788	0.3220695521	0.2544231396	0.3519291792	0.6005074026
782	MSX2 Homeobox domain	239	0.09294612206	0.07027219517	0.9245773188	0.9709122705	801	0.2506513235	0.1950567059	0.4914703893	0.7012731138
783	MTA3 SANT/Myb domain	199	0.09719940489	0.07031327943	0.9453744822	0.9814245817	670	0.352930466	0.272857635	0.3736980997	0.6194986573
785	MXI1 Myc-type, basic helix-loop-helix (bHLH) domain	215	0.06091721727	0.04795200572	0.9713508365	0.9880304356	724	0.2865266986	0.2258019031	0.4071049541	0.6464751241
788	MYO1E SH3 domain	224	0.03164491528	0.02322602047	0.9914218859	0.9967065636	750	0.2094302182	0.1616701031	0.5590771067	0.749486356
789	MYOCD SAP domain	178	0.04252046845	0.03330863141	0.9850449279	0.9944941405	596	0.2579911032	0.2028294483	0.4625308069	0.6854374204
790	MYSM1 SANT/Myb domain	185	0.09640021966	0.07512907471	0.9188125077	0.9752099975	621	0.3033142275	0.2351645498	0.3014171345	0.5600064584
794	NCF1 SH3 domain	284	0.03898343674	0.02643813889	0.9880377541	0.9948953102	955	0.1800291173	0.1336656359	0.699894743	0.8367932476
795	NCF2 PB1 domain	274	0.1793076432	0.1406916133	0.7662580812	0.9171692305	920	0.2972320373	0.2370362377	0.2974723277	0.5506156937
797	NCF2 SH3 domain	254	0.04250010874	0.03282350436	0.9825656983	0.9925971715	854	0.2028931714	0.160518805	0.6153424431	0.7846666013
805	NPHP1 SH3 domain	258	0.02862654742	0.01419477658	0.9860955258	0.9949871211	868	0.1736351183	0.1117828747	0.5027196361	0.7092548412
807	NR2F1 Zinc finger, nuclear hormone receptor-type domain	330	0.1534162531	0.1081538054	0.82891674	0.924274059	1107	0.2263522769	0.1710089403	0.5606281808	0.7525612913
809	NR3C2 Zinc finger, nuclear hormone receptor-type domain	303	0.06199037314	0.03817621978	0.9619002436	0.9819357695	1018	0.1486538388	0.09782276578	0.7269721101	0.8544662026
818	PAX6 Homeobox domain	237	0.03969665621	0.02996807763	0.9836080281	0.9932502727	797	0.206632823	0.1597338427	0.5570961911	0.7471446845
819	PAX7 Homeobox domain	238	0.09157855103	0.06668487651	0.9323423397	0.973397151	801	0.2838410352	0.2188689118	0.3883870098	0.6269290625
823	PDHX Peripheral subunit-binding domain	203	0.1143093459	0.08474541558	0.8442614174	0.9470893481	681	0.2440195816	0.1895871855	0.3450526195	0.588291024
825	PDZRN3 PDZ domain	390	0.04908336251	0.02969985608	0.9702832324	0.9883580785	1307	0.1825236176	0.1277010101	0.6221415786	0.7913034833
827	PHOX2A Homeobox domain	235	0.1408435377	0.1111335704	0.8522128019	0.9412432815	789	0.2420384569	0.1889881118	0.5439825172	0.7458381417
832	POU1F1 POU-specific domain	278	0.1330300808	0.1058628766	0.8682174034	0.9495406217	934	0.2663793171	0.2123663282	0.4352699252	0.6642937639
841	POU3F4 Homeobox domain	236	0.1687120905	0.1367481071	0.8266033664	0.9325971777	793	0.2954746576	0.2341261094	0.4489193198	0.6728052656
844	POU4F3 POU-specific domain	228	0.03719149693	0.02644193511	0.9859080589	0.9946600212	766	0.224277524	0.1745978267	0.457446812	0.6831097676
847	POU6F2 Homeobox domain	227	0.07005771808	0.04768600474	0.9513914484	0.9813173004	764	0.2215926517	0.1647926155	0.5065633331	0.7135056319
853	PRDM8 Zinc finger C2H2-type domain	91	0.2052866289	0.162561154	0.6436439109	0.8672508359	307	0.3294247258	0.2611465832	0.2005002842	0.4489057319
855	PROP1 Homeobox domain	238	0.08067446201	0.06261206467	0.9440447953	0.9789420063	799	0.2332144142	0.1811185062	0.5228280873	0.7293076389
863	PRRX1 Homeobox domain	238	0.1692315705	0.13692379	0.7658202509	0.9038034207	799	0.2926878566	0.2328345644	0.3666533947	0.6065810468
864	PSTPIP1 SH3 domain	221	0.02970673312	0.01994417152	0.9893684456	0.995506138	740	0.1937535961	0.1400779502	0.5818420319	0.7629571053
869	RAG2 Recombination activating protein 2, PHD domain	22	0.2288521221	0.1894710014	2.22E-16		77	0.2140853009	0.1666360764	-0.05824748046
872	RARB Zinc finger, nuclear hormone receptor-type domain	333	0.1015222387	0.07005862433	0.918442503	0.9635292417	1118	0.2025865795	0.1495398267	0.6695030466	0.8198022577
875	RASGRP1 Protein kinase C-like, phorbol ester/diacylglycerol-binding domain	236	0.1093697762	0.08222009592	0.8828527263	0.9521042055	794	0.2117596856	0.1620336521	0.5612579325	0.7506842193
876	RBCK1 IBR domain	172	0.1014321392	0.07895744155	0.9014677307	0.9577976922	580	0.2128500415	0.160864924	0.5620969544	0.7516422258
877	RBM10 Zinc finger, RanBP2-type domain	105	0.2114458089	0.1576372226	0.7013884242	0.8693285565	352	0.2551049612	0.2010504102	0.4605921881	0.695085503
878	RBM10 Zinc finger, RanBP2-type domain	113	0.1964222399	0.1466889684	0.7299534492	0.8849850535	379	0.3105955605	0.2468663165	0.3726446115	0.6107176097
881	RERE Zinc finger, GATA-type domain	173	0.01779156875	0.0122536828	0.994994131	0.9979854313	583	0.1561747139	0.1157893599	0.6536675776	0.8110359603
884	RNF113A Zinc finger, CCCH-type domain	109	0.1628188044	0.1267471815	0.8409079046	0.938757272	366	0.3277475709	0.2528495017	0.2974726964	0.5580874761
887	RNF7 Zinc finger, RING-H2-type domain	234	0.1555300889	0.1183008289	0.8188414325	0.926203536	787	0.247364995	0.190064559	0.4924048995	0.7018638026
888	RPL35 Ribosomal protein L29/L35	231	0.04091293766	0.024568274	0.9835174114	0.9942749729	774	0.2220496778	0.1700645344	0.4902260671	0.7024481694
891	RXRA Zinc finger, nuclear hormone receptor-type domain	281	0.08951363237	0.05496795343	0.9010625357	0.9591941378	942	0.1536996519	0.1066160677	0.7174004679	0.850972269
900	SASH1 Sterile alpha motif domain	303	0.007159636162	0.00326520222	0.9996312989	0.9998365471	1018	0.2387161311	0.1892083516	0.6097671556	0.785699505
904	SATB2 CUT domain	324	0.04289611577	0.02624385248	0.9844533114	0.9931291862	1089	0.2145504067	0.1500128972	0.5771071011	0.7654343545
909	SH3PXD2B SH3 domain	247	0.04587964773	0.01957305976	0.9688792985	0.9869420638	829	0.2091299166	0.1394296482	0.4330436076	0.6620621285
911	SHOX Homeobox domain	234	0.08972654748	0.06943691885	0.9263686021	0.9723629365	787	0.2510926042	0.1990870839	0.4827564401	0.6995714512
913	SIX1 Homeobox domain	210	0.04944358709	0.0332607159	0.981459245	0.9924982443	704	0.2565943554	0.2025214205	0.4830956479	0.6951814218
914	SIX2 Homeobox domain	214	0.09947783157	0.07625587541	0.9098517115	0.9627869251	720	0.2335490475	0.1817613896	0.5517714978	0.7449184782
915	SIX3 Homeobox domain	217	0.131695963	0.1001047451	0.8691399971	0.9451555224	730	0.2433492719	0.1892027023	0.5084659556	0.7132148991
916	SIX6 Homeobox domain	217	0.1252795743	0.1004323996	0.8774341088	0.9509237913	729	0.2667462468	0.2075334308	0.4577870653	0.6827927656
917	SLTM SAP domain	162	0.161430268	0.1170499728	0.7547095185	0.8945495925	544	0.2370084263	0.1852916445	0.3864774203	0.6250560377
918	SMARCA4 BRK domain	139	0.08025523409	0.06073014751	0.9425193153	0.9787246848	466	0.2652357106	0.2080789677	0.4130766904	0.6488720416
919	SMARCB1 SNF5/SMARCB1/INI1 domain	215	0.1216208932	0.09430309661	0.8772234363	0.9532847701	722	0.2599668825	0.2083629605	0.4902988376	0.7038001825
922	SMARCE1 High mobility group box domain	279	0.1276238826	0.09286008606	0.8558373687	0.9467307126	937	0.2294792983	0.1701926144	0.5560759367	0.7620545444
924	SNTA1 PDZ domain	301	0.06564394962	0.04488537761	0.9705006283	0.9868790393	1011	0.1887953681	0.1389600624	0.7304674003	0.8553235665
925	SOX11 High mobility group box domain	284	0.09828805764	0.06920925597	0.92948185	0.9715425235	954	0.2425620292	0.1844249997	0.5546340245	0.7465512987
926	SOX17 High mobility group box domain	272	0.07789278404	0.05647162188	0.9183378204	0.9697942204	914	0.2438753985	0.1850838906	0.3761592537	0.620462649
927	SOX18 High mobility group box domain	274	0.07192649478	0.05468206907	0.9485581635	0.9818873254	918	0.2453261447	0.1832575049	0.3961974576	0.6318001984
928	BRD4 NET domain	283	0.08077820777	0.05972847066	0.9350037383	0.9733065025	949	0.2070270691	0.1539623397	0.5976188895	0.7775623508
930	SOX3 High mobility group box domain	257	0.1037850218	0.07865636019	0.8920720097	0.9596427202	863	0.2434037302	0.1889680452	0.4437632174	0.6672076869
931	SOX4 High mobility group box domain	277	0.1079273915	0.07921810012	0.8904903128	0.9576678772	930	0.2066601493	0.1593539805	0.5756447696	0.7611668657
932	SOX5 High mobility group box domain	266	0.03311867633	0.02223804121	0.9878320653	0.9952596286	892	0.2197744447	0.1659836436	0.5230808576	0.7246296829
936	SPTA1 SH3 domain	204	0.1749483366	0.1413678282	0.8018910394	0.9386218771	687	0.3631843608	0.2953760877	0.233075061	0.4857011581
937	SPTAN1 EF-hand domain	253	0.08254894475	0.06080997808	0.9285218336	0.9708154213	849	0.1832536984	0.1351103914	0.6238753986	0.7903837888
938	SQSTM1 Sequestosome-1, UBA domain	204	0.09939838219	0.07666914152	0.9073521267	0.9613227339	687	0.2283517261	0.1808969173	0.4827960365	0.694924852
939	SQSTM1 Zinc finger, ZZ-type domain	224	0.05867382224	0.04152951402	0.9650521795	0.9842190232	750	0.1830277017	0.1298124704	0.6961915918	0.8344614198
943	SRY High mobility group box domain	256	0.2301913344	0.173799093	0.7197344333	0.893038689	860	0.3492814532	0.2805668429	0.3191313281	0.5661029399
945	STOX1 Storkhead-box protein, winged-helix domain	327	0.03048455533	0.02051427825	0.9889702477	0.9958926071	1099	0.2078736382	0.1563112251	0.6085651219	0.7852006317
948	SUOX Cytochrome b5-like heme/steroid binding domain	288	0.161657457	0.1158709373	0.7930600292	0.9195570858	965	0.2597597553	0.2041824687	0.4564622905	0.6809018227
951	TARDBP TAR DNA-binding protein 43, N-terminal domain	128	0.1255547229	0.1006604453	0.8479821391	0.9352780384	432	0.2319657835	0.1816549865	0.4388314551	0.6676121153
963	TFG PB1 domain	367	0.08966401629	0.06300538354	0.9368747254	0.9746816548	1229	0.2164457452	0.1599552904	0.5876419445	0.7678562798
965	TJP2 PDZ domain	414	0.137162516	0.103225763	0.8600088109	0.9470684022	1390	0.2680774328	0.2092155919	0.5162607159	0.7246580548
968	TOE1 Zinc finger, CCCH-type domain	100	0.1432401405	0.1153263528	0.7942183613	0.9136388525	336	0.2340086254	0.1754449238	0.4358967458	0.661175312
972	TP63 Sterile alpha motif domain	286	0.01410199146	0.004614048192	0.9979916467	0.9990430827	958	0.1536079465	0.1018289054	0.7258991809	0.8523248273
976	TRIM36 B-box-type zinc finger domain	185	0.07723040846	0.04291648163	0.9310718202	0.9721678147	623	0.1655675728	0.1161029403	0.6850245947	0.8297744119
978	TRIM44 B-box-type zinc finger domain	194	0.01912176111	0.01218613781	0.995823199	0.998097683	652	0.1440876241	0.09658636454	0.7909985563	0.8899329903
988	UBTF High mobility group box domain	268	0.03681432786	0.01891919083	0.9789621111	0.9917517075	900	0.1854768738	0.1187241301	0.4827421268	0.6958628247
990	UFM1 Ubiquitin-fold modifier 1	274	0.110091931	0.08142163847	0.9080739192	0.9673959327	920	0.2438242774	0.1871633531	0.4474670011	0.6772167493
994	VAX1 Homeobox domain	237	0.1204570894	0.09287799534	0.8726563539	0.9471623478	795	0.2394004873	0.1884142795	0.4971557974	0.7071207275
995	VCP CDC48, N-terminal subdomain	43	0.3772710572	0.3237770319	-2.22E-16		144	0.3269616912	0.27831329	-0.06089670623
1002	WWTR1 WW domain	198	0.04762811912	0.03506298335	0.9772917875	0.9902643402	663	0.1884685364	0.1391279011	0.6386937763	0.7992366285
1004	YAP1 WW domain	201	0.08141039041	0.05172777051	0.9417401621	0.974870808	677	0.1920263593	0.137099728	0.627136106	0.7953419485
1005	YAP1 WW domain	194	0.06587034372	0.04904771861	0.9537495512	0.9826789045	651	0.2244233309	0.1726149179	0.4937790947	0.7056502078
1019	ZEB1 Zinc finger C2H2-type domain	87	0.1337080234	0.08728142398	0.8527565288	0.9377350262	294	0.2210329076	0.1714498319	0.5507902684	0.7431763301
1035	ZIC3 Zinc finger C2H2-type domain	96	0.124546473	0.09639643968	0.8666877407	0.9481004531	322	0.2700602921	0.2103136748	0.3927791552	0.6316753211
1045	ZNF148 Zinc finger C2H2-type domain	94	0.1352095101	0.09993854388	0.8418395069	0.9308204248	317	0.232320149	0.183568707	0.468993609	0.6866158371
1046	ZNF292 Zinc finger C2H2-type domain	103	0.2122542133	0.1681613956	0.6695775612	0.8767617409	349	0.320109914	0.2349168578	0.1342509882	0.4000825468
