# Supplementary material for: VEFill: accurate and generalizable deep mutational scanning score imputation across protein domains
Source: Mol Syst Biol. 2026 Mar 20;22(6):979–1002. doi: 10.1038/s44320-026-00203-y (PMC13230771; doi:10.1038/s44320-026-00203-y)
Supplement: Supplementary file 11 — Source data Fig. 6 [file 44320_2026_203_MOESM11_ESM.zip]

Archive with 15 entries (9 files):
- 6A/
- 6A/1/
- 6A/1/SourceData_for_Fig_6A_1.csv
- 6A/1/README.txt
- 6A/1/.~lock.SourceData_for_Fig_6A_and_EV2A.csv#
- 6A/2/
- 6A/2/SourceData_for_Fig_6A_2.csv
- 6A/2/README.txt
- 6B/
- 6B/1/
- 6B/1/SourceData_for_Fig_6B_1.csv
- 6B/1/README.txt
- 6B/2/
- 6B/2/SourceData_for_Fig_6B_2.csv
- 6B/2/README.txt
