# Supplementary material for: VEFill: accurate and generalizable deep mutational scanning score imputation across protein domains
Source: Mol Syst Biol. 2026 Mar 20;22(6):979–1002. doi: 10.1038/s44320-026-00203-y (PMC13230771; doi:10.1038/s44320-026-00203-y)
Supplement: Supplementary file 11 — Source data Fig. 6 [file 44320_2026_203_MOESM11_ESM.zip › 6B/2/README.txt]

Prediction error metrics for the TRIM44 B-box-type zinc finger domain using the LOVarO strategy. Each row corresponds to one held-out variant and includes observed and predicted DMS scores, absolute error, squared error, percentage error, position, wild-type residue, and variant residue.
