# Supplementary material for: VEFill: accurate and generalizable deep mutational scanning score imputation across protein domains
Source: Mol Syst Biol. 2026 Mar 20;22(6):979–1002. doi: 10.1038/s44320-026-00203-y (PMC13230771; doi:10.1038/s44320-026-00203-y)
Supplement: Supplementary file 12 — Source data Fig. 7 [file 44320_2026_203_MOESM12_ESM.zip › README.txt]

Variant- and dataset-level performance data used to assess the effect of training data completeness on deep mutational scanning (DMS) imputation accuracy across models. The table reports results from repeated subsampling experiments in which increasing fractions of variants were used for training. Columns include dataset completeness level, repeat index, dataset identifier (dms_id), predicted scores from individual methods, and corresponding Pearson correlation coefficients for VEFill (dynamic positional mean variants), 5NN-based baselines under different neighbor availability constraints, and published comparison models. Performance values summarize correlations between predicted and experimentally measured normalized DMS scores at each completeness level.
