# Supplementary material for: VEFill: accurate and generalizable deep mutational scanning score imputation across protein domains
Source: Mol Syst Biol. 2026 Mar 20;22(6):979–1002. doi: 10.1038/s44320-026-00203-y (PMC13230771; doi:10.1038/s44320-026-00203-y)
Supplement: Supplementary file 12 — Source data Fig. 7 [file 44320_2026_203_MOESM12_ESM.zip › SourceData_for_Fig_7.csv]

	completeness	repeat	dms_id	pred_score	envision_pred	fdms_pred	lasso_pred	row-mean_pred	wu2019_pred	vefill-min_pred	vefill-max_pred	vefill-min_pears_dyn_mean	vefill-max_pears_dyn_mean	5nn-blosum100_pears_any	5nn-blosum100_pears_3to5	5nn-blosum100_pears_5	5nn-functional_pears_any	5nn-functional_pears_3to5	5nn-functional_pears_5
482	0.1	0	urn:mavedb:00000001-a-3	0.519408328	0.3922486428	0.2085174249	0.2031836133	0.3247325529	0.4584880233	0.5240897977		0.3454045915		0.3475901016	0.4512899994	0.7322866686	0.3470646169	0.4813004721	0.7054548297
238	0.1	0	urn:mavedb:00000001-b-2	0.5617686822	0.5262774278	0.09799318746	0.2591438499	0.4184725667	0.4711113231	0.6243975402		0.4890871303		0.3794447469	0.2902923515	0.8289921789	0.3887088759	0.3230636778	0.7907198353
654	0.1	0	urn:mavedb:00000041-b-1	-0.03964163194	0.1323066432	-0.04232929127	-0.1906225395	0.06060579861	-0.02884800703					0.3856170275	-0.1875254967		0.480069713	0.09023225471
1338	0.1	0	urn:mavedb:00000043-a-1	0.1427440649	0.1636326065	-0.1256667661	-0.1750490021	0.3679285497	0.2235517918					0.3727944203	-0.4598856726		0.4000802747	0.01486900329
695	0.1	0	urn:mavedb:00000045-c-1	0.5782742181	0.6182164098	0.06111941371	0.3939455718	0.1370679421	0.1837759335	0.6732774285	0.7353527056	0.6614515385	0.6074646811	0.2791865391	0.1898443818	0.5404473795	0.2797777764	0.1880680185	0.9974784494
102	0.1	0	urn:mavedb:00000045-d-1	0.6799349725	0.7003131799	0.1375049437	0.3689572998	0.421575923	0.4581376305	0.7600241435	0.7803610711	0.6587613505	0.7192815414	0.4818620027	0.3269002568	-0.04075432858	0.4800234648	0.31260304	0.09078720179
1293	0.1	0	urn:mavedb:00000045-g-1	0.7177879361	0.7476889703	0.1826077454	0.452535858	0.4313419488	0.4515372327	0.7678751528	0.7202004416	0.6170778498	0.5692346067	0.4485062354	0.6780372138	-0.3704665188	0.4032234219	0.6313931759	-0.2898040637
696	0.1	0	urn:mavedb:00000045-h-1	0.5805734381	0.6424895431	0.07108855639	0.3801165699	0.3384293485	0.135674306	0.6745333621	0.8635687936	0.6453966399	0.5776986747	0.1943413183	0.2465328988	1	0.1889643719	0.2380656222	1
1142	0.1	0	urn:mavedb:00000045-i-1	0.5770844628	0.6604863289	0.1345381433	0.3020453883	0.4544060064	0.4453317197	0.6816479521	0.8246849461	0.570072531	0.7809118014	0.425708467	0.08271035933		0.4353931124	0.09558687567
505	0.1	0	urn:mavedb:00000045-k-1	0.5969455735	0.571157847	0.2301442205	0.4895992725	0.3141254438	0.4144348381	0.6092874043	0.708139839	0.2141381698	0.6786250662	0.2902941819	0.2662666583	-0.1704345044	0.2922809024	0.275041119	-0.1704345044
1288	0.1	0	urn:mavedb:00000045-l-1	0.3882138385	0.3971040406	0.03962163414	0.2831842343	0.1663221238	0.2093591603	0.4095568283	0.4975527841	0.1656302065	0.3610601689	0.4229165087	0.5446217406	0.6458171619	0.4055812162	0.4787354786	0.6791425866
470	0.1	0	urn:mavedb:00000047-a-1	0.4273913653	0.4240352103	0.1566262214	0.179317267	0.281353738	0.4005827115	0.5944790998		0.2477570534		0.3071396483	0.5345215436	-0.07957249643	0.3055936663	0.5242342171	0.01714546473
992	0.1	0	urn:mavedb:00000047-b-1	0.4434883142	0.3901067852	0.1315395272	0.2766472225	0.2421431768	0.3974671288	0.4102274582		0.1801469086		0.2597595981	0.2944694794	0.5183048565	0.2712317247	0.3404433952	0.5828331226
1187	0.1	0	urn:mavedb:00000047-c-1	0.538936085	0.4996774526	0.2706197133	0.28272346	0.1799679752	0.4565607502	0.4677351531		0.2005568717		0.1812574987	0.1692160774	0.5958220548	0.1919325492	0.2036036999	0.6068218908
1126	0.1	0	urn:mavedb:00000048-a-1	0.3672121557	0.3235763006	0.07929675654	0.1931680875	0.2650114425	0.3330478929	0.5674637697		0.3285558012		0.2379658737	0.2305427703	0.787440027	0.2586157949	0.3472355537	0.7790994006
255	0.1	0	urn:mavedb:00000048-b-1	0.1988043957	0.1839869325	0.03566925263	0.1770011468	0.1769980156	0.1947017117	0.4801347289		0.2199737413		0.1384961211	0.2042295304	0.1412576084	0.1394441325	0.231570641	0.2017433031
565	0.1	0	urn:mavedb:00000048-c-1	0.1897241479	0.1546912595	0.007601454751	0.06914000654	0.1554378498	0.1508838079	0.5183617974		0.1838910793		0.2039875682	0.2289690947	0.3070843086	0.2074507194	0.2673380771	0.2214795683
924	0.1	0	urn:mavedb:00000054-a-1	0.6501253049	0.6108023887	0.270584298	0.2258502226	0.4398770156	0.5812421658	0.7695298325	0.8134230036	0.4358293389	0.5245926851	0.5124073175	0.6942465757	0.8681236945	0.4973185508	0.6515444341	0.846046962
1095	0.1	0	urn:mavedb:00000057-a-1	0.671232649	0.6228593435	0.3331451836	0.2376886702	0.5099951081	0.6067068837	0.6673320855	0.6628164089	0.484294573	0.4923549267	0.5151692407	0.6068982971	0.804371369	0.5070157998	0.6068044785	0.8626592586
221	0.1	0	urn:mavedb:00000057-b-1	0.4562205837	0.2872843678	0.07040035403	-0.004205019488	0.6041863931	0.5592490728	0.7023843525	0.6672713816	0.6171284272	0.4792785155	0.5418270225	0.6817800021	0.9806874519	0.535661782	0.6748975251	0.9806874519
611	0.1	0	urn:mavedb:00000057-c-1	0.5222956484	0.5524897343	0.1334396998	0.1176726975	0.3740711045	0.5087778678	0.6448622528	0.6806195723	0.3737368537	0.4053322556	0.260834294	0.3834782738		0.2855005546	0.4772278957
358	0.1	0	urn:mavedb:00000058-a-1	0.7334958372	0.716071237	0.04026163765	0.4777682002	0.3338006143	0.2517832621	0.7097610012		0.6671526551		0.6844306992	0.8924280413		0.6506591727	0.8266200373
589	0.1	0	urn:mavedb:00000068-b-1	0.6445387381	0.6454316918	0.1193434951	0.2497994102	0.5203866116	0.5475148041	0.7109012694	0.6952178277	0.5616672365	0.5756487453	0.5558661263	0.6095577096	0.1980840824	0.5596074106	0.6196791328	0.201739724
242	0.1	0	urn:mavedb:00000068-c-1	0.6667799488	0.6567622866	0.1867183159	0.2732297983	0.5713464129	0.5867072185	0.7922164419	0.7675824842	0.5987262303	0.5541706024	0.544649012	0.4171125566	0.232460617	0.5556764692	0.4506452152	0.2397826766
791	0.1	0	urn:mavedb:00000096-a-1	0.5207217646	0.4913990774	0.2599989959	0.1965609901	0.4167247588	0.4689791648	0.6419562197	0.6483388143	0.4215368055	0.4419668543	0.4162506313	0.5027537638	0.7193712882	0.4212899344	0.5217228449	0.651523283
251	0.1	0	urn:mavedb:00000106-a-1	0.1784782936	0.03556225132	0.002161088388	-0.003131347475	0.1795513057	-0.05992904093					-0.1143250244	0.1821554319		-0.2218426029	-0.3265989165
1070	0.1	0	urn:mavedb:00000106-b-1	-0.1101333666	0.01656866608	0.3692988565	-0.1958480517	-0.07978963309	-0.175643318					-0.1293405431			-0.1176833821
793	0.1	0	urn:mavedb:00000106-c-1	-0.06623979627	-0.004407454995	-0.08071173498	-0.2552343794	-0.1043113559	0.2212928117		0.2345666771			0.4513187893	0.501865229		0.4507313637	0.3803455837
869	0.2	0	urn:mavedb:00000001-a-3	0.4816415215	0.3606872757	0.2909441823	0.2481130751	0.3778082328	0.4780675496	0.5760342184		0.5120786749		0.4936547157	0.6182257557	0.6628497321	0.4870235389	0.6185951475	0.6545648678
1125	0.2	0	urn:mavedb:00000001-b-2	0.5619498938	0.5777660863	0.3969158409	0.3241586128	0.5253873512	0.5569164464	0.6807458903		0.6179371264		0.4441334592	0.4728577232	0.2447244569	0.4760785914	0.5197960422	0.3544577352
698	0.2	0	urn:mavedb:00000041-b-1	0.05010025322	-0.07818430136	0.0142458931	0.04953959506	0.2453071019	0.2190259054					0.3021143779	0.4814534124	0.7960384243	0.2776750034	0.4605635712	0.7960384243
0	0.2	0	urn:mavedb:00000043-a-1	0.3716106523	0.05563885794	0.1496512749	-0.05842743737	0.3940713067	0.4051984367	0.5018207918	0.3958254041	0.4734865033	0.394794292	0.3441736431	0.5954099479	0.2054526909	0.4224430826	0.7095509695	-0.004997781911
661	0.2	0	urn:mavedb:00000045-c-1	0.7055057488	0.6723358773	0.2187643927	0.5946473836	0.3503132132	0.3959924977	0.8074859187	0.8339189246	0.8051910694	0.792084704	0.3588343069	0.4401110256	0.6846514313	0.2961451022	0.3737885462	0.5499777565
1232	0.2	0	urn:mavedb:00000045-d-1	0.7937332118	0.7924905628	0.4485107324	0.4752910861	0.4955982361	0.5240097636	0.8065503822	0.8291172434	0.7867406174	0.817336107	0.5086527765	0.5286478746	0.5616584414	0.5098871317	0.5244928135	0.6302605132
74	0.2	0	urn:mavedb:00000045-g-1	0.793229728	0.7928641232	0.4302200235	0.5614253324	0.5080581079	0.4923848677	0.8083929034	0.805885106	0.7858206498	0.7990007498	0.5045530587	0.6096663563	0.7919565724	0.4986865585	0.6116378825	0.8101685562
657	0.2	0	urn:mavedb:00000045-h-1	0.6711653057	0.6942646588	0.1447822883	0.4371018782	0.371238243	0.3858198905	0.7623738228	0.7321772483	0.7359250112	0.6809575697	0.5388503261	0.6093290885	0.7440913659	0.5076515077	0.5724895548	0.758045021
182	0.2	0	urn:mavedb:00000045-i-1	0.79425442	0.7780018691	0.3402255157	0.326658458	0.4850512019	0.5649201242	0.7651757499	0.8392523294	0.756374975	0.8200808805	0.4171504018	0.4743252397	0.4370498195	0.4310426556	0.4908004518	0.5266359598
803	0.2	0	urn:mavedb:00000045-k-1	0.6824261247	0.6488233186	0.1308751629	0.5439867257	0.3560424359	0.3775844203	0.7230883858	0.7923525196	0.697828197	0.7881091082	0.516185228	0.6292597525	-0.05333671434	0.5210056954	0.6468375547	0.1370082066
82	0.2	0	urn:mavedb:00000045-l-1	0.5213881206	0.5707467985	0.1436034177	0.4204746099	0.2584988685	0.3292938049	0.4743499851	0.5556054757	0.4314319454	0.5236148046	0.3071485676	0.3429266138	0.2771673326	0.3229635144	0.3869730692	0.3218991144
845	0.2	0	urn:mavedb:00000047-a-1	0.5548236106	0.4704502841	0.2484575256	0.3128291878	0.377604306	0.468889262	0.6074565746		0.4463314849		0.2928826104	0.3074145058	0.2424602796	0.2934201877	0.314633742	0.3371174869
374	0.2	0	urn:mavedb:00000047-b-1	0.453202583	0.4152764199	0.2454993322	0.3381656276	0.3203997789	0.4154078875	0.42484386		0.2774339983		0.2219367066	0.2930409437	0.3176253252	0.2494270925	0.3527935902	0.420834117
143	0.2	0	urn:mavedb:00000047-c-1	0.5687965358	0.5255167371	0.3608225669	0.3083851954	0.2484245149	0.4681219204	0.5065339917		0.3249900084		0.2601085885	0.3032144879	0.2566615189	0.2850624473	0.3460273045	0.3597748971
234	0.2	0	urn:mavedb:00000048-a-1	0.476968306	0.4394540769	0.2698875554	0.2663842841	0.3642609371	0.451060736	0.6013083526		0.4776860285		0.1795647093	0.1711079091	0.1852478078	0.1915167954	0.184891874	0.2041996753
1065	0.2	0	urn:mavedb:00000048-b-1	0.3302067998	0.2814404316	0.1849643121	0.2260871169	0.2504816302	0.2637249901	0.4769478073		0.3453390457		0.2051726529	0.1674594978	0.2416933221	0.2008134706	0.15707765	0.2063146983
789	0.2	0	urn:mavedb:00000048-c-1	0.2885221676	0.2311399987	0.07290804978	0.1883544278	0.2251715707	0.237534116	0.5491414692		0.4109301035		0.2072828618	0.2446010797	0.2657313815	0.1656218991	0.1726978821	0.2470263183
447	0.2	0	urn:mavedb:00000054-a-1	0.7051188056	0.659629781	0.4451015544	0.3957340994	0.5746514562	0.6596501153	0.7957845662	0.8321707856	0.6890206285	0.7397190756	0.5289032874	0.5204738986	0.5125893919	0.5210850966	0.5111326688	0.5285956416
286	0.2	0	urn:mavedb:00000057-a-1	0.7664164786	0.7195521025	0.5618505292	0.4968321151	0.67889393	0.725999049	0.6937733049	0.6778136376	0.6589690084	0.634900221	0.554192354	0.5137731944	0.2941654793	0.5975775718	0.5779087009	0.4074025687
1117	0.2	0	urn:mavedb:00000057-b-1	0.6207492632	0.5130839622	0.3469949558	0.217086754	0.6597238375	0.657392459	0.7156087961	0.7037422933	0.696185038	0.6600250197	0.6157249562	0.582614978	0.467893526	0.6219940865	0.5969031797	0.5365309321
757	0.2	0	urn:mavedb:00000057-c-1	0.6564464902	0.5828570107	0.3560392815	0.3828302608	0.5637053477	0.6454561531	0.6649445201	0.6240980373	0.5954793614	0.5191506827	0.3624346882	0.3772923983	0.3859860088	0.3832942773	0.4110136145	0.4281383645
979	0.2	0	urn:mavedb:00000058-a-1	0.856281173	0.8379358256	0.1959983988	0.7304451785	0.4753666851	0.3899258537	0.8282086675		0.822484747		0.5347806234	0.6114870066	0.4055975648	0.4734715877	0.5396200132	0.4539651658
715	0.2	0	urn:mavedb:00000068-b-1	0.6887440845	0.6493067336	0.3165937041	0.4550642123	0.6325229928	0.6496638223	0.7333667679	0.7057419992	0.6743316779	0.6445975075	0.6106831373	0.6077925798	0.6398929313	0.6161719061	0.6162976835	0.6530228706
1122	0.2	0	urn:mavedb:00000068-c-1	0.7650474176	0.7262827635	0.4202062995	0.50352923	0.6779293954	0.7056080205	0.8032929825	0.7832243501	0.731410138	0.7304125438	0.6102275897	0.6372832238	0.6378072778	0.619216958	0.6526041712	0.6429824833
562	0.2	0	urn:mavedb:00000096-a-1	0.5610830149	0.5330315977	0.3185755917	0.3209483932	0.5093162175	0.5131180502	0.6345658005	0.6464762045	0.5537009757	0.5353712337	0.5350622607	0.597380554	0.599660122	0.530750796	0.5932559268	0.5994306613
1130	0.2	0	urn:mavedb:00000106-a-1	0.3178089027	-0.01004806125	0.08935149818	-0.03415086203	0.3127120964	0.001571859265					0.006791836672	0.006791836672	0.5932419932	-0.1172253578	-0.1172253578	0.9212720063
276	0.2	0	urn:mavedb:00000106-b-1	-0.2577312682	-0.1724414161	-0.03179911091	-0.2807154395	0.2126484731	0.1190727334					-0.008318582936	0.07882459981	0.2397478503	0.7648095418	0.870540802	0.419236109
576	0.2	0	urn:mavedb:00000106-c-1	-0.4165500109	0.002719336032	-0.1256392656	-0.3327845114	0.1652667552	0.04801227371					0.07913610274	-0.05787412225	-0.2841064042	0.06866145429	-0.09299133995	-0.1392399562
806	0.3	0	urn:mavedb:00000001-a-3	0.4857076232	0.3922179299	0.419223772	0.3724522458	0.4456499072	0.4468233904	0.5969816319		0.5651527221		0.5327574131	0.525882885	0.6429323945	0.5592900002	0.5550393767	0.6773978468
1224	0.3	0	urn:mavedb:00000001-b-2	0.6052156104	0.5556033621	0.4411678733	0.3628532347	0.5893699891	0.6257145609	0.6987747211		0.6581390886		0.5494919039	0.5533474978	0.637121858	0.571772064	0.5807973666	0.6605694883
970	0.3	0	urn:mavedb:00000041-b-1	0.0809130928	0.01459816013	-0.1144642883	0.2269852173	0.1488109611	0.1870742481	0.5328672817		0.5340620782		0.471182847	0.4825023191	0.5075563398	0.5316140696	0.5458084271	0.6140607965
298	0.3	0	urn:mavedb:00000043-a-1	0.4238642201	0.2733483085	0.0486408997	0.003582079555	0.4604876259	0.4767512587	0.6072670291	0.4803169014	0.5927650337	0.510478045	0.6966744097	0.6749155216	0.7451554317	0.717372692	0.7002353376	0.7785940707
342	0.3	0	urn:mavedb:00000045-c-1	0.7656449032	0.7294898806	0.4295761383	0.628160696	0.4127521263	0.4842907651	0.8200393691	0.8512705632	0.8347452226	0.8513417707	0.393204757	0.4384081477	0.4897809657	0.4212428071	0.4908388142	0.5293547128
1136	0.3	0	urn:mavedb:00000045-d-1	0.8335428421	0.8181016788	0.571466605	0.6483501322	0.563679078	0.561785912	0.8305225638	0.8609152443	0.8112379457	0.862986759	0.6085849835	0.6228940805	0.6997241755	0.6372190834	0.6769571299	0.7697049844
268	0.3	0	urn:mavedb:00000045-g-1	0.8515959115	0.8269868824	0.5671941871	0.6484574116	0.578026515	0.5659374	0.8164422497	0.8598519178	0.80314708	0.8312831977	0.5658657464	0.6159934233	0.6811295943	0.5534354083	0.606959622	0.6832752868
341	0.3	0	urn:mavedb:00000045-h-1	0.722288748	0.696239973	0.3867970729	0.5935540328	0.4430288804	0.4426698642	0.7964584767	0.763976893	0.7891919752	0.7690043947	0.5710331338	0.6271668891	0.6385104486	0.6148360957	0.6783018801	0.7110071645
163	0.3	0	urn:mavedb:00000045-i-1	0.7725339186	0.7768254758	0.3793126004	0.5093257356	0.5411842161	0.6211859151	0.7829340515	0.859812325	0.7768845772	0.8567107197	0.4196217792	0.3580579754	0.3546557411	0.4105881015	0.3423502053	0.3146908982
865	0.3	0	urn:mavedb:00000045-k-1	0.7564028413	0.7056434884	0.2490816053	0.5726234645	0.3616342781	0.4713415228	0.7273955463	0.8041598885	0.7279625306	0.8160307731	0.6687744123	0.7022258089	0.7510857396	0.6837710578	0.7204979723	0.7829102595
277	0.3	0	urn:mavedb:00000045-l-1	0.5884726907	0.5821005439	0.4301696756	0.5762859546	0.2864448541	0.3108160076	0.474862015	0.6403594084	0.4440661648	0.6178498403	0.3928765301	0.39946125	0.4583896791	0.4497433878	0.4633710228	0.5293963086
827	0.3	0	urn:mavedb:00000047-a-1	0.5745208301	0.504307576	0.3742036249	0.4758659386	0.397465194	0.4906693493	0.6107543379		0.5124149356		0.3579352099	0.393221311	0.4039237262	0.3886987069	0.4283674799	0.4603362654
635	0.3	0	urn:mavedb:00000047-b-1	0.4956157797	0.4379335959	0.3506274908	0.4147985113	0.3248537669	0.4320204457	0.4498196204		0.3436280572		0.256826557	0.2848402007	0.2999791858	0.3175768388	0.3639792661	0.4167755945
202	0.3	0	urn:mavedb:00000047-c-1	0.5704002981	0.5682015969	0.4145176453	0.3800537155	0.2707528836	0.497810105	0.5099565975		0.3963607065		0.2504962742	0.238042615	0.2734435116	0.3123461492	0.3070836762	0.3587379401
86	0.3	0	urn:mavedb:00000048-a-1	0.5396341978	0.5048418096	0.3621959019	0.3590832087	0.374682473	0.4359285782	0.6181848261		0.5619790269		0.2086806941	0.2312761351	0.2650708073	0.2745370908	0.3169852907	0.3977554493
1286	0.3	0	urn:mavedb:00000048-b-1	0.3542212268	0.3354108682	0.2645055085	0.2728368399	0.2647153908	0.2890293423	0.4751760859		0.3843822783		0.2255132389	0.2418902453	0.2159725512	0.2870159149	0.3084836934	0.3131855355
890	0.3	0	urn:mavedb:00000048-c-1	0.2747855311	0.1973754642	0.178126035	0.1798370577	0.2249787992	0.2253786398	0.5372776835		0.4816722388		0.2392574786	0.2294274357	0.2193994661	0.2555344451	0.2473146012	0.2492264497
548	0.3	0	urn:mavedb:00000054-a-1	0.7270583674	0.6957192025	0.5319062774	0.5284758642	0.5994873501	0.6840876827	0.7966850037	0.8454064734	0.7503770484	0.7876154528	0.5285501739	0.6091107737	0.5972424558	0.526947354	0.6160372629	0.6339674561
51	0.3	0	urn:mavedb:00000057-a-1	0.8102265929	0.7675756585	0.7200922078	0.6688316462	0.7267015124	0.7625370337	0.7097362491	0.6779546025	0.6717389873	0.6458391579	0.5897975337	0.5688094532	0.633443722	0.6254091858	0.6069430303	0.6414691393
1262	0.3	0	urn:mavedb:00000057-b-1	0.6865287603	0.6104000143	0.5353471726	0.5324266005	0.7070464963	0.689905625	0.7157233731	0.7305335131	0.6973659829	0.7035875872	0.6626436996	0.6530699566	0.7198040725	0.7056608123	0.7022273447	0.7650648324
950	0.3	0	urn:mavedb:00000057-c-1	0.7156743576	0.6209845513	0.4995533068	0.5063255684	0.6479622186	0.7071752654	0.6573822155	0.6365961802	0.6132933055	0.564252892	0.3798894889	0.3880035164	0.4452617123	0.4392662547	0.4489401056	0.524277587
704	0.3	0	urn:mavedb:00000058-a-1	0.8522805697	0.8543295371	0.5454205013	0.7120687462	0.4922937977	0.6010422993	0.8786585621		0.8636263406		0.5384292236	0.5466928086	0.5366664438	0.5496365077	0.5596924706	0.5329221543
952	0.3	0	urn:mavedb:00000068-b-1	0.6954356643	0.6828220985	0.4752700301	0.5233412548	0.6458432061	0.6289421408	0.7443286781	0.7182898956	0.7103402974	0.6818444594	0.6328510297	0.6556181214	0.6598541609	0.6562849568	0.6819988742	0.6922334803
1220	0.3	0	urn:mavedb:00000068-c-1	0.7643514559	0.7169996569	0.5685590866	0.5872844591	0.6908500747	0.7084104065	0.8036684328	0.7908052882	0.7787368743	0.7774090203	0.5852391106	0.585008527	0.5956175978	0.6134647688	0.6142928176	0.6370665179
411	0.3	0	urn:mavedb:00000096-a-1	0.6016155274	0.5691220092	0.4770752593	0.4382943396	0.5689454579	0.5427718879	0.6602209017	0.6476235843	0.6160964349	0.61975642	0.4963793497	0.501413055	0.5247024388	0.5348684278	0.5458911274	0.5891745805
1227	0.3	0	urn:mavedb:00000106-a-1	-0.0541671767	-0.1433957109	-0.109432646	-0.2925999662	0.02424233082	-0.1166280786					0.2160985415	0.2160985415	0.334954445	0.1298371204	0.1298371204	0.3004188391
81	0.3	0	urn:mavedb:00000106-b-1	-0.1627916345	-0.162538704	-0.1094952049	-0.09864733934	-0.1435235645	0.02680779138					0.38852757	0.38852757	0.3705925864	-0.2359060845	-0.2359060845	-0.2295577873
426	0.3	0	urn:mavedb:00000106-c-1	0.06665724512	-0.007259194869	-0.02910443252	0.0986340232	-0.1764731263	0.05675914493					-0.01560123213	-0.01560123213	0.7740327019	0.01222352464	0.01222352464	0.1148695548
452	0.4	0	urn:mavedb:00000001-a-3	0.5279747858	0.4299857186	0.5043134848	0.4051922458	0.4867643944	0.507725129	0.5645284678		0.5489519256		0.5267721823	0.5266600297	0.5481471435	0.5776071217	0.5778335241	0.5987764081
207	0.4	0	urn:mavedb:00000001-b-2	0.6194378996	0.5905673705	0.5054215205	0.4949239377	0.6169259583	0.6339091344	0.7021701635		0.684412794		0.5382984681	0.5382984681	0.5450083279	0.6100786433	0.6100786433	0.6207370259
614	0.4	0	urn:mavedb:00000041-b-1	0.1052051905	0.0733428552	-0.2819509158	0.09114426095	0.1038163784	0.08394807312	0.3954822794		0.3758222461		0.1600174628	0.1600174628	0.2856777444	0.5491080049	0.5491080049	0.7145505337
1297	0.4	0	urn:mavedb:00000043-a-1	0.2781653178	0.05308354506	0.09484320576	0.05677509104	0.4610869808	0.3154932744	0.5957722321	0.5115721982	0.5987187605	0.5000251784	0.6220349194	0.6220349194	0.6193621626	0.6508684262	0.6508684262	0.6489697221
748	0.4	0	urn:mavedb:00000045-c-1	0.7897573003	0.7514275893	0.6444378342	0.6660574963	0.4486274177	0.5098796965	0.8385256186	0.8674829997	0.8416013215	0.8715537006	0.4826484949	0.52207916	0.4951354068	0.5111959036	0.5696191724	0.551251827
139	0.4	0	urn:mavedb:00000045-d-1	0.8700405264	0.8586792442	0.7137019946	0.7380776571	0.6180645722	0.6933637048	0.8501405495	0.878635834	0.8476999864	0.8752655045	0.6485732434	0.6470499224	0.6649253335	0.7094647039	0.7089256058	0.7343140902
1330	0.4	0	urn:mavedb:00000045-g-1	0.864574875	0.8549957488	0.7292816688	0.7508134101	0.624393279	0.6794429667	0.8379934154	0.8687388938	0.8456884554	0.8535886698	0.6122858955	0.613028741	0.7251861068	0.6756400298	0.6777083972	0.7858560856
749	0.4	0	urn:mavedb:00000045-h-1	0.7543132211	0.7418869931	0.5629155894	0.5728171562	0.4531732464	0.4857299011	0.8279852016	0.7929375178	0.8148356639	0.7845278308	0.5707894378	0.5841087078	0.4591977702	0.6575782101	0.6739503327	0.6015360929
1105	0.4	0	urn:mavedb:00000045-i-1	0.8168200564	0.8001228394	0.5717095836	0.5904478939	0.5910625426	0.7006028513	0.8161956456	0.8790365853	0.8123088406	0.874705108	0.3980610046	0.4148021243	0.4866558854	0.4388968913	0.4573105809	0.5522916547
557	0.4	0	urn:mavedb:00000045-k-1	0.7215821513	0.6961944381	0.1341155459	0.5656915271	0.3554064243	0.4403357873	0.7814889787	0.8554675875	0.7779854971	0.8501905089	0.6910322816	0.6937221936	0.7163859154	0.7418877325	0.7450026623	0.7710813099
1321	0.4	0	urn:mavedb:00000045-l-1	0.5743697441	0.5902710631	0.5105166291	0.5345763845	0.2732515921	0.2622541341	0.4964695891	0.6829849363	0.4758833495	0.6867229389	0.4675728077	0.4564486546	0.4076429716	0.5330704155	0.5240204808	0.4883560268
430	0.4	0	urn:mavedb:00000047-a-1	0.5915792522	0.5211430217	0.4582565724	0.501689232	0.4362276908	0.5101762385	0.6167683254		0.5850628659		0.4020175283	0.4025069088	0.4407452678	0.4763501538	0.4779643077	0.5194530106
956	0.4	0	urn:mavedb:00000047-b-1	0.4945507553	0.473303972	0.3951183946	0.4545488794	0.3546253302	0.4210939692	0.4597770152		0.3764128241		0.2756468305	0.279203302	0.2954935947	0.4224667062	0.4303924932	0.4670578109
1229	0.4	0	urn:mavedb:00000047-c-1	0.589953981	0.5848038035	0.4573376695	0.412764214	0.2833752898	0.4855222291	0.5263979784		0.4447593198		0.3406122461	0.350530077	0.3413418806	0.4419179869	0.4577895145	0.4508424982
1182	0.4	0	urn:mavedb:00000048-a-1	0.5478540537	0.5332890951	0.3958928452	0.4142970129	0.3865554023	0.4476765182	0.6229174752		0.570722406		0.2645997851	0.2658307788	0.2584871819	0.369161517	0.3730362032	0.3961774376
310	0.4	0	urn:mavedb:00000048-b-1	0.3572964605	0.3465652358	0.2456774759	0.2918692618	0.2689029607	0.3154717332	0.4490658662		0.4040125084		0.2104164856	0.2138362939	0.2425104816	0.3240877888	0.3309934299	0.3620882759
531	0.4	0	urn:mavedb:00000048-c-1	0.2598438028	0.2372032433	0.162759566	0.2173471717	0.2516030943	0.2805004696	0.5456372633		0.4822125515		0.1728307304	0.1716879318	0.1701638497	0.2476182738	0.249299433	0.2777942115
871	0.4	0	urn:mavedb:00000054-a-1	0.7449577154	0.7122142007	0.6193633083	0.604225026	0.6140832013	0.6839811604	0.7950527498	0.847745591	0.7793876317	0.818628787	0.6126084546	0.6180498226	0.6196255499	0.639626087	0.6463008875	0.6616087871
1049	0.4	0	urn:mavedb:00000057-a-1	0.8338993585	0.7896207834	0.7691353573	0.7345975058	0.71819052	0.7581575975	0.7354722727	0.6895787348	0.6936617608	0.6711939075	0.6559203273	0.6511072271	0.6560184091	0.6938358677	0.6915289751	0.6969473975
168	0.4	0	urn:mavedb:00000057-b-1	0.6966010727	0.6520357818	0.5646961135	0.5480153897	0.7026358643	0.6612530341	0.7240941033	0.7494973349	0.7123345152	0.7198394091	0.7531630953	0.7548598834	0.7569252294	0.7235754651	0.7249508926	0.7230790784
651	0.4	0	urn:mavedb:00000057-c-1	0.7282327718	0.6472086628	0.5397281971	0.5597340206	0.6461676192	0.6580562844	0.6664673407	0.6467432941	0.6425917114	0.6152230335	0.5059692044	0.5059692044	0.483988186	0.5497812676	0.5497812676	0.5418325177
389	0.4	0	urn:mavedb:00000058-a-1	0.8866506146	0.8766110667	0.6833343266	0.7713331877	0.539619711	0.6604506258	0.8869364892		0.8746935888		0.6104353703	0.6355144514	0.6357539866	0.6496400002	0.6799351036	0.6973701818
646	0.4	0	urn:mavedb:00000068-b-1	0.7099179306	0.6902378085	0.5880808033	0.5897931693	0.6771380022	0.6581327208	0.7533475759	0.716679393	0.7365689857	0.6889582803	0.6804418878	0.6816219394	0.6815192349	0.7118722126	0.7131822107	0.7183469123
210	0.4	0	urn:mavedb:00000068-c-1	0.784273516	0.7425490792	0.6624449535	0.636023074	0.7061921984	0.7401601978	0.8169201567	0.804553725	0.8051524564	0.7797352476	0.6285711748	0.6245433064	0.6184188844	0.6990989306	0.6976229394	0.6999843851
842	0.4	0	urn:mavedb:00000096-a-1	0.6199776913	0.5797274279	0.5397757479	0.526652015	0.5826250452	0.576502133	0.6667429696	0.6677442463	0.6396082383	0.6384330916	0.5641080963	0.5684564215	0.5630660061	0.5598609415	0.5641088285	0.5584710644
203	0.4	0	urn:mavedb:00000106-a-1	-0.2013264377	-0.05778059815	-0.1612559953	-0.1061757899	0.01273148778	-0.02810978062	0.06469818933		0.05242492528		0.03157396322	0.03157396322	0.05053944885	0.4195867591	0.4195867591	0.8050329017
1008	0.4	0	urn:mavedb:00000106-b-1	-0.3044418552	-0.1599933379	-0.1351297634	-0.04221845692	-0.1644113002	0.353260126	0.7302015422		0.720257702		0.2061966018	0.2061966018	0.2061966018	0.6903837589	0.6903837589	0.6903837589
828	0.4	0	urn:mavedb:00000106-c-1	-0.09255580161	0.02230220684	-0.06048112163	0.138368039	-0.1565050176	0.1102051282	0.7221100311		0.7232392333		-0.03763966705	-0.03763966705	-0.05263563401	0.7830124311	0.7830124311	0.8074928109
1343	0.5	0	urn:mavedb:00000001-a-3	0.5447850199	0.4496021358	0.5241626744	0.4399063371	0.495252511	0.5137973885	0.5930943961		0.5617497173		0.5431688803	0.5452988031	0.5494730199	0.6244099178	0.6308229925	0.6381365951
743	0.5	0	urn:mavedb:00000001-b-2	0.6210593783	0.6177109675	0.5749813157	0.5277186612	0.6254088849	0.6203776181	0.7356817479		0.7179966244		0.5491236673	0.5491236673	0.5424257726	0.667251962	0.667251962	0.6686382982
1173	0.5	0	urn:mavedb:00000041-b-1	0.1499451295	0.1236246004	-0.04312158693	0.05389648599	0.06827629992	0.004083421328	0.2962012464		0.3173724895		0.6422109801	0.6422109801	0.6422109801	0.8456719189	0.8456719189	0.8456719189
492	0.5	0	urn:mavedb:00000043-a-1	0.2839745349	0.2715914792	0.1377461695	0.1533936248	0.4103049995	0.4356697396	0.6350598301	0.5183308488	0.6475999616	0.5122989698	0.6083157569	0.5648925668	0.5648925668	0.7864256253	0.7662671932	0.7662671932
208	0.5	0	urn:mavedb:00000045-c-1	0.8100788903	0.7561610208	0.6837533319	0.7191315004	0.4300209386	0.4458792768	0.8470260577	0.8837812101	0.8446706211	0.8947141479	0.5350629015	0.5454036014	0.6088438325	0.6426713145	0.6560348713	0.7093110852
930	0.5	0	urn:mavedb:00000045-d-1	0.8749282159	0.8700605995	0.779946065	0.7931933666	0.6170906883	0.6892076629	0.8703557261	0.877136853	0.8680180929	0.8774515214	0.6639916573	0.66638005	0.6647402263	0.7413990731	0.7434892874	0.7711288601
437	0.5	0	urn:mavedb:00000045-g-1	0.8843101513	0.8611242319	0.796896288	0.811220205	0.6338213157	0.6803507937	0.8651315107	0.8676322705	0.8616240844	0.864286681	0.6337495039	0.6338675321	0.6464145012	0.7405578677	0.7409023017	0.7620476658
206	0.5	0	urn:mavedb:00000045-h-1	0.7712972988	0.7507561225	0.6641552161	0.6598289366	0.4578831612	0.470828407	0.8449323994	0.8128353453	0.8335818838	0.8331566555	0.6946530016	0.6942316128	0.7118186719	0.749043964	0.7486758886	0.76495524
640	0.5	0	urn:mavedb:00000045-i-1	0.8193786624	0.7819041083	0.6578065704	0.6995365686	0.5890232048	0.6809101599	0.8200783587	0.8863187624	0.8290023037	0.8809080448	0.511192437	0.5085654826	0.5142097359	0.539230564	0.5365796116	0.5550226934
1032	0.5	0	urn:mavedb:00000045-k-1	0.719917987	0.721164017	0.007060800402	0.5947063827	0.3359323543	0.4328021356	0.8008680422	0.8486146892	0.7991613012	0.8454793942	0.7749522573	0.7769476109	0.7783927094	0.8380107111	0.840354741	0.8417332304
438	0.5	0	urn:mavedb:00000045-l-1	0.6179898393	0.6117525994	0.5379118445	0.6210867445	0.2742334774	0.3087243547	0.5243919134	0.7079425482	0.5197933417	0.6942412326	0.3927385868	0.3927385868	0.4113987066	0.5894260377	0.5894260377	0.5909090658
1317	0.5	0	urn:mavedb:00000047-a-1	0.6140638733	0.5306176053	0.5145425119	0.5434698673	0.4518447987	0.5153627574	0.6266588347		0.6009421461		0.3933437642	0.3923942165	0.3909172895	0.5502009954	0.549485673	0.5484692164
166	0.5	0	urn:mavedb:00000047-b-1	0.529873743	0.4789210892	0.4270293238	0.4983731673	0.3812024925	0.423657076	0.4793355113		0.4137029542		0.3069229012	0.305917661	0.2992053531	0.4752130112	0.4752764634	0.4790506661
349	0.5	0	urn:mavedb:00000047-c-1	0.5729352074	0.5809450461	0.4766631675	0.431485779	0.2939074511	0.4797689139	0.5366637048		0.4771113127		0.365932748	0.365932748	0.3767800316	0.4842153185	0.4842153185	0.4980343407
616	0.5	0	urn:mavedb:00000048-a-1	0.5914473197	0.5517225789	0.4821777492	0.5245324295	0.434635999	0.468810592	0.6412935635		0.5946545666		0.3481299176	0.3481299176	0.3590244321	0.4897242036	0.4897242036	0.5080989915
779	0.5	0	urn:mavedb:00000048-b-1	0.3937723388	0.3635813938	0.2840749204	0.3231525863	0.3073109916	0.2798406649	0.4703873288		0.4345799806		0.2950785581	0.2948438907	0.2927845693	0.373490086	0.3731622489	0.3761297239
1088	0.5	0	urn:mavedb:00000048-c-1	0.3217105427	0.313308493	0.2093321724	0.2341819867	0.2721040159	0.2897514643	0.5545237669		0.5338507285		0.2533348881	0.2533348881	0.2594671506	0.3568183388	0.3568183388	0.3648146112
62	0.5	0	urn:mavedb:00000054-a-1	0.7665392974	0.7254951502	0.6673900415	0.6777877738	0.6206535398	0.6862290849	0.8016252041	0.8535662719	0.7860805698	0.8287378035	0.610437505	0.6184577898	0.6118112387	0.6809996585	0.6890206784	0.6895158073
567	0.5	0	urn:mavedb:00000057-a-1	0.8360237626	0.7992322142	0.8037107183	0.7582662311	0.7294641169	0.7574637343	0.765532113	0.6980331031	0.7578868914	0.6830077349	0.7072817493	0.7131403085	0.7134677047	0.7602202723	0.7670543625	0.7669849547
716	0.5	0	urn:mavedb:00000057-b-1	0.7124071404	0.631232638	0.6833701382	0.6299572651	0.7184863099	0.6715005056	0.7444287276	0.7525954535	0.7336034732	0.7540941771	0.7399463608	0.7399463608	0.7417821264	0.7470761708	0.7470761708	0.7487417439
1119	0.5	0	urn:mavedb:00000057-c-1	0.7154422333	0.6930439296	0.632811738	0.595607959	0.6521793333	0.6661903295	0.6822413858	0.6531240809	0.6710548413	0.655635431	0.4047320346	0.4047320346	0.4142214497	0.4906532211	0.4906532211	0.4958085761
1189	0.5	0	urn:mavedb:00000058-a-1	0.9098567539	0.8834178326	0.8856934473	0.8408474813	0.5776242285	0.721148032	0.898612757		0.8888081841		0.6333153284	0.6333153284	0.8264997332	0.6441174295	0.6441174295	0.8812816433
1114	0.5	0	urn:mavedb:00000068-b-1	0.7187224379	0.7020488869	0.675419963	0.6393709541	0.6845580347	0.6746037794	0.7484712556	0.7230992446	0.7270808112	0.7066019001	0.6964092665	0.6969418892	0.6876232612	0.7264539181	0.7273062658	0.7208881007
760	0.5	0	urn:mavedb:00000068-c-1	0.8016187131	0.7606280272	0.7137254475	0.6955190363	0.725008661	0.7498524913	0.8301961701	0.8078981076	0.8185301308	0.7920379486	0.6422148747	0.6422148747	0.6388166151	0.7059525458	0.7059525458	0.7030994908
292	0.5	0	urn:mavedb:00000096-a-1	0.6413343171	0.6056907819	0.5922017751	0.5969904256	0.6058449002	0.5860537897	0.6772521729	0.6715399835	0.6554328258	0.6530274995	0.5862232648	0.585685875	0.5852792293	0.6114041798	0.6109007951	0.6109670237
741	0.5	0	urn:mavedb:00000106-a-1	-0.07955663106	0.1145267152	-0.1892290906	-0.1371452097	0.1012103996	-0.1201066483	0.442077732	-0.1942784499	0.4462431024	-0.1942784499	0.08402952058	0.08402952058	0.08402952058	0.5884996701	0.5884996701	0.5884996701
538	0.5	0	urn:mavedb:00000106-b-1	-0.1137881696	-0.07509316415	-0.1400458859	0.1037985002	-0.08438095322	0.6023079357	0.6719239338	-0.1615126632	0.6637056819	-0.1615126632	0.03396659046	0.03396659046	0.03396659046	0.6369582847	0.6369582847	0.6369582847
278	0.5	0	urn:mavedb:00000106-c-1	-0.02701679409	0.2165524793	-0.062647291	-0.02055265639	-0.1074936738	0.2132544469	0.6179997127		0.6188826554	-0.1325429388	-0.1134471262	-0.1134471262	-0.1134471262	0.7074136787	0.7074136787	0.7074136787
40	0.6	0	urn:mavedb:00000001-a-3	0.5654832686	0.4522197365	0.5230035043	0.4878596617	0.4936066512	0.5042813229	0.6005082563		0.5934633244		0.5695082732	0.5695082732	0.5695082732	0.6076069561	0.6076069561	0.6076069561
621	0.6	0	urn:mavedb:00000001-b-2	0.667425544	0.6232742549	0.6013679765	0.5452541865	0.6430238908	0.6308764886	0.7298559704		0.7315568424		0.5975037992	0.5975037992	0.5975037992	0.6856547947	0.6856547947	0.6856547947
212	0.6	0	urn:mavedb:00000041-b-1	0.2805766845	0.3336217045	0.1806803994	0.1699521219	0.07655949921	0.1299157342	0.4893130612		0.4705273265		0.5571988572	0.5571988572	0.5571988572	0.8391866598	0.8391866598	0.8391866598
880	0.6	0	urn:mavedb:00000043-a-1	0.4826783581	0.1749810567	0.1618256582	0.2048345134	0.415728951	0.398075676	0.6723853744	0.4807251821	0.6720826799	0.4614156117	0.6896175384	0.6589814534	0.6589814534	0.8085123604	0.7937456015	0.7937456015
1181	0.6	0	urn:mavedb:00000045-c-1	0.8157159164	0.7785672842	0.7097655501	0.7341247251	0.4233609602	0.4686563766	0.8390040402	0.8869074846	0.8428516581	0.8870856977	0.6394374637	0.6394374637	0.6394374637	0.7211324396	0.7211324396	0.7211324396
382	0.6	0	urn:mavedb:00000045-d-1	0.8882558447	0.8655300925	0.8164676645	0.8120337075	0.6095630805	0.6982319706	0.8810320674	0.8700020975	0.8846809019	0.8698836112	0.6545232791	0.6545232791	0.6543643825	0.7724577925	0.7724577925	0.7729653753
913	0.6	0	urn:mavedb:00000045-g-1	0.8754626032	0.8440607405	0.8248962989	0.8322630596	0.6224119138	0.6732639747	0.8712015732	0.8843327012	0.874335121	0.8822284916	0.7237217759	0.7237217759	0.728933662	0.8362209383	0.8362209383	0.842963141
1183	0.6	0	urn:mavedb:00000045-h-1	0.7919981029	0.7532552443	0.7254310596	0.6771432745	0.469829007	0.5087781108	0.8482421901	0.8358290882	0.8292655372	0.8480869055	0.6786145483	0.7118549768	0.7109605427	0.7320612215	0.7678536361	0.7669096571
689	0.6	0	urn:mavedb:00000045-i-1	0.826184823	0.8048292366	0.7409389782	0.7134568412	0.6040173768	0.6809853551	0.8303481026	0.8760400592	0.829566163	0.8736614754	0.5382459064	0.5382459064	0.541593643	0.6187179796	0.6187179796	0.6221178355
309	0.6	0	urn:mavedb:00000045-k-1	0.7454510895	0.7426722319	0.1997586665	0.6065834783	0.3419248614	0.4503011724	0.8012591286	0.8496345946	0.7986142567	0.8531424133	0.7342117266	0.7342117266	0.7456894898	0.7873408176	0.7873408176	0.7962739313
911	0.6	0	urn:mavedb:00000045-l-1	0.5921287196	0.6049483513	0.5799511206	0.6163702635	0.2792107569	0.3254034934	0.5702364679	0.714206135	0.5613055657	0.7079322549	0.6083556105	0.6083556105	0.5982444233	0.6655935504	0.6655935504	0.656707362
24	0.6	0	urn:mavedb:00000047-a-1	0.6276510013	0.5563707181	0.5595773867	0.5682579188	0.451813172	0.5298585749	0.622113982		0.5970323696		0.4298142746	0.4298142746	0.4298142746	0.5717742133	0.5717742133	0.5717742133
1214	0.6	0	urn:mavedb:00000047-b-1	0.5416654989	0.4985932647	0.4493105499	0.4965335505	0.3901506024	0.4430175523	0.4813796255		0.4331624779		0.3568345229	0.3568345229	0.3556631702	0.5623218559	0.5623218559	0.5648308858
991	0.6	0	urn:mavedb:00000047-c-1	0.6066064401	0.5943245185	0.4943875068	0.4807862425	0.3180858395	0.4811823946	0.5523564689		0.5060287615		0.3750480737	0.3750480737	0.3750480737	0.5069943307	0.5069943307	0.5069943307
754	0.6	0	urn:mavedb:00000048-a-1	0.5845225544	0.5469619557	0.4913866811	0.5339997613	0.4380424976	0.4713215261	0.6216350955		0.6018412357		0.3523744088	0.3523744088	0.3523744088	0.5189047025	0.5189047025	0.5189047025
553	0.6	0	urn:mavedb:00000048-b-1	0.414939288	0.3872445751	0.3393195478	0.3741362966	0.3278289978	0.3141433711	0.4842251924		0.4376884256		0.297469951	0.297469951	0.297469951	0.4055074382	0.4055074382	0.4055074382
295	0.6	0	urn:mavedb:00000048-c-1	0.3409931302	0.3128874053	0.2579325811	0.2370513761	0.2768697459	0.2914619944	0.5745921468		0.5439583168		0.1994366398	0.1994366398	0.1994366398	0.3993593245	0.3993593245	0.3993593245
1281	0.6	0	urn:mavedb:00000054-a-1	0.7794410464	0.7389687662	0.7138524684	0.7184283078	0.6364021027	0.6967256774	0.8151765021	0.8578597691	0.8082860129	0.8438521867	0.635494192	0.6402740055	0.642902196	0.7126287973	0.7172876703	0.7212594097
786	0.6	0	urn:mavedb:00000057-a-1	0.8425418394	0.8126397709	0.8159737872	0.7923204804	0.7287551718	0.7559889061	0.7719910175	0.7032596394	0.7647279988	0.6937621193	0.7539479778	0.7539479778	0.7539479778	0.7734606513	0.7734606513	0.7734606513
586	0.6	0	urn:mavedb:00000057-b-1	0.6931148916	0.6610942114	0.6825580824	0.628615167	0.7132389752	0.6431681803	0.7523414819	0.7488769904	0.7490610344	0.7467333133	0.7465220605	0.7465220605	0.7465220605	0.7629276186	0.7629276186	0.7629276186
243	0.6	0	urn:mavedb:00000057-c-1	0.7143997186	0.6850500637	0.6392124586	0.6396453471	0.6420515133	0.6571494643	0.6806627836	0.668826033	0.6685559482	0.6523275126	0.4510934884	0.4510934884	0.4455485017	0.5622392661	0.5622392661	0.5945005865
137	0.6	0	urn:mavedb:00000058-a-1	0.9391237077	0.8914523927	0.9151063065	0.8851257406	0.5669229007	0.6349449851	0.8925597297		0.9016250127		0.7359216283	0.771470421	0.771470421	0.7879315337	0.8300934145	0.8300934145
226	0.6	0	urn:mavedb:00000068-b-1	0.7358051655	0.7120173568	0.6872162929	0.6667719671	0.6940908912	0.6747156735	0.7560836651	0.7321092192	0.7414871306	0.711156112	0.6975609492	0.6975609492	0.6975609492	0.7194466463	0.7194466463	0.7194466463
609	0.6	0	urn:mavedb:00000068-c-1	0.8015527728	0.7720477102	0.7327349451	0.7308981591	0.7246067493	0.7423861446	0.833154972	0.8100166014	0.8208783731	0.801908622	0.6364877613	0.6364877613	0.6360044427	0.6935782175	0.6935782175	0.6931440062
1090	0.6	0	urn:mavedb:00000096-a-1	0.6603088512	0.6298545933	0.6059332383	0.6039459946	0.6247076728	0.6024990181	0.6776551823	0.6697460962	0.6555717755	0.6659217444	0.5571603051	0.5571603051	0.5571603051	0.5969521194	0.5969521194	0.5969521194
601	0.6	0	urn:mavedb:00000106-a-1	0.004310313404	0.05414678504	0.1095826259	-0.08411135334	-0.05828637516	-0.0791668726	0.6629341284	-0.1942784499	0.6590936145	-0.1942784499	0.1316457324	0.1316457324	0.1316457324	0.9094465032	0.9094465032	0.9094465032
770	0.6	0	urn:mavedb:00000106-b-1	-0.06230523283	-0.1337767935	-0.1627492868	-0.03255090453	-0.1382768373	0.09407660426	0.613806563	-0.02795187193	0.6216631159	-0.02795187193	0.7014232264	0.7014232264	0.7014232264	0.9356928619	0.9356928619	0.9356928619
1086	0.6	0	urn:mavedb:00000106-c-1	-0.2060705196	-0.1226219553	-0.09822925649	-0.08216861118	-0.1197581609	0.4838930355	0.5769501467	-0.1325429388	0.582010501	-0.1325429388	0.5080112555	0.5080112555	0.5080112555	0.9843361668	0.9843361668	0.9843361668
825	0.7	0	urn:mavedb:00000001-a-3	0.5644995844	0.4683849136	0.5330657051	0.5191608075	0.5052454836	0.5385511771	0.6033190477		0.5980992133		0.584143121	0.584143121	0.584143121	0.6329693302	0.6329693302	0.6329693302
1246	0.7	0	urn:mavedb:00000001-b-2	0.6537979837	0.5977763402	0.6099714296	0.6001282681	0.6415670127	0.6380414476	0.7226175454		0.7254998192		0.6343183971	0.6343183971	0.6343183971	0.713834909	0.713834909	0.713834909
993	0.7	0	urn:mavedb:00000041-b-1	0.3501379559	0.4154692011	0.1572630781	0.2546069621	0.06515800006	0.1359690802	0.4257678597		0.4132106722		0.0832999951	0.0832999951	0.0832999951	0.8335673343	0.8335673343	0.8335673343
321	0.7	0	urn:mavedb:00000043-a-1	0.4532449995	0.3066465532	0.1565853486	0.3211077991	0.4536433694	0.2242915455	0.6727816769	0.4799561119	0.6843176884	0.458057381	0.7271258716	0.7034840659	0.7034840659	0.7667054378	0.7481679225	0.7481679225
366	0.7	0	urn:mavedb:00000045-c-1	0.817241352	0.7730813248	0.738004296	0.7453172587	0.4484815407	0.501102316	0.8435765262	0.8890944509	0.8415096494	0.8977539331	0.6331982156	0.6331982156	0.6331982156	0.780752634	0.780752634	0.780752634
1118	0.7	0	urn:mavedb:00000045-d-1	0.8969783218	0.8681057049	0.826910535	0.8098133159	0.6037133018	0.6812515214	0.8793712937	0.8702878664	0.8768892666	0.8766032615	0.7382778469	0.7379231582	0.7374781426	0.8267021686	0.8265518514	0.8267761112
283	0.7	0	urn:mavedb:00000045-g-1	0.895906225	0.8764770746	0.8344607398	0.8410876041	0.6183135962	0.6795420594	0.8782000939	0.8913168417	0.8763638133	0.8866809171	0.7267571223	0.7267571223	0.7275844508	0.84765	0.84765	0.8491426329
364	0.7	0	urn:mavedb:00000045-h-1	0.8025244469	0.781261997	0.734337709	0.7535433982	0.4783286713	0.4900223194	0.8471654929	0.8409810486	0.8388179902	0.8393959335	0.6628011025	0.6628011025	0.6725423935	0.7962582693	0.7962582693	0.8025594655
135	0.7	0	urn:mavedb:00000045-i-1	0.8502635157	0.8262734747	0.7724234465	0.7078701033	0.5996060775	0.7020890169	0.8417893597	0.88958558	0.844462333	0.8893747724	0.5807742992	0.5807742992	0.5807742992	0.6587286059	0.6587286059	0.6587286059
855	0.7	0	urn:mavedb:00000045-k-1	0.7447832452	0.7120671954	0.6238326242	0.6635256367	0.3648559754	0.4505412715	0.803515829	0.8551166276	0.7991830035	0.8558919744	0.7666971592	0.7723279533	0.7723279533	0.8348477414	0.8408946098	0.8408946098
291	0.7	0	urn:mavedb:00000045-l-1	0.6165895057	0.6041024695	0.59749927	0.6304775773	0.2643102551	0.318708809	0.5776842584	0.7169416742	0.5796061236	0.7162190101	0.5494389771	0.5494389771	0.5494389771	0.640357446	0.640357446	0.640357446
808	0.7	0	urn:mavedb:00000047-a-1	0.6274070045	0.5499466842	0.5739039952	0.5840515066	0.4500536101	0.5256849808	0.6355865605		0.6016030463		0.4519519329	0.4519519329	0.4519519329	0.6074904453	0.6074904453	0.6074904453
652	0.7	0	urn:mavedb:00000047-b-1	0.559002038	0.5088722429	0.4594948722	0.5152879129	0.391690336	0.4554728752	0.5149629058		0.4724299295		0.3528834939	0.3528834939	0.3525687959	0.569732692	0.569732692	0.5694906656
170	0.7	0	urn:mavedb:00000047-c-1	0.6051457604	0.6042740811	0.4972109488	0.4954457925	0.3422015757	0.481433091	0.5688495574		0.5332939994		0.4335858167	0.4335858167	0.4335858167	0.5518350662	0.5518350662	0.5518350662
114	0.7	0	urn:mavedb:00000048-a-1	0.6207278429	0.591249532	0.5205062191	0.5735601787	0.4570438719	0.4784692609	0.6233637317		0.6041642247		0.3671857019	0.3671857019	0.3671857019	0.5621981803	0.5621981803	0.5621981803
1266	0.7	0	urn:mavedb:00000048-b-1	0.4438897556	0.4131270186	0.3632736869	0.4005829822	0.3352573091	0.3251270662	0.4807756586		0.4600971566		0.3088889091	0.3088889091	0.3088889091	0.4283353206	0.4283353206	0.4283353206
902	0.7	0	urn:mavedb:00000048-c-1	0.3637184453	0.3338100882	0.2711608478	0.283290612	0.2927908525	0.2994774788	0.5700551078		0.5443187939		0.1995130591	0.1995130591	0.1995130591	0.3913172879	0.3913172879	0.3913172879
578	0.7	0	urn:mavedb:00000054-a-1	0.7849230901	0.7528277877	0.7218701038	0.730679678	0.6405694817	0.6997825573	0.8163376122	0.8576167754	0.80550636	0.8519220852	0.6406386346	0.6508712416	0.6537645081	0.7098016568	0.7193437558	0.722983048
71	0.7	0	urn:mavedb:00000057-a-1	0.8643596956	0.8144576989	0.8309947414	0.8397138588	0.7316947813	0.7732198885	0.7704629324	0.7188528475	0.767075343	0.7143875368	0.7714825913	0.7714825913	0.7714825913	0.7895809571	0.7895809571	0.7895809571
1233	0.7	0	urn:mavedb:00000057-b-1	0.6895334596	0.6650476246	0.7007693424	0.6406541584	0.7152559421	0.6417090361	0.7666983796	0.7550807722	0.7572123119	0.7403845203	0.7639521569	0.7639521569	0.7639521569	0.7739982492	0.7739982492	0.7739982492
957	0.7	0	urn:mavedb:00000057-c-1	0.7272643653	0.6670272735	0.6679610266	0.6924908336	0.6446313668	0.6804275592	0.687037047	0.6758238726	0.6747817427	0.6685997128	0.5176228871	0.5176228871	0.5176228871	0.6276911988	0.6276911988	0.6276911988
688	0.7	0	urn:mavedb:00000058-a-1	0.9366504495	0.9226364004	0.9260996693	0.91327073	0.5831026303	0.7021361205	0.8995173106		0.8968418027		0.7818370343	0.7818370343	0.7818370343	0.8518841579	0.8518841579	0.8518841579
928	0.7	0	urn:mavedb:00000068-b-1	0.7290971935	0.7055606409	0.7002566416	0.691789535	0.6976347785	0.678040938	0.765675214	0.7388561922	0.7492635169	0.7315595298	0.7003155054	0.7003155054	0.7003155054	0.7435193266	0.7435193266	0.7435193266
1251	0.7	0	urn:mavedb:00000068-c-1	0.8017886821	0.7766721932	0.7414708985	0.7560342397	0.7231663791	0.7421678699	0.84227959	0.8243188331	0.8299414194	0.816507391	0.6415630416	0.6415630416	0.6415630416	0.716301086	0.716301086	0.716301086
440	0.7	0	urn:mavedb:00000096-a-1	0.655165088	0.6303893776	0.6214838013	0.619694104	0.6260647066	0.6094507295	0.6782406021	0.6705082112	0.6742947045	0.6678789326	0.5916081447	0.5916081447	0.5916081447	0.6103096955	0.6103096955	0.6103096955
1260	0.7	0	urn:mavedb:00000106-a-1	-0.01609500137	0.2753829564	-0.05733241953	-0.1754317945	-0.1031541492	0.02609952486	0.5369802136	-0.1942784499	0.5436111473	-0.1581014587	-0.009344986624	-0.009344986624	-0.009344986624	0.8757957892	0.8757957892	0.8757957892
53	0.7	0	urn:mavedb:00000106-b-1	-0.01173603118	0.1284151649	-0.1660767624	-0.009188271776	-0.1189575618	0.1526841006	0.7484890227	0.1501279831	0.7558980362	0.1501279831	0.2822526679	0.2822526679	0.2822526679	0.7736406572	0.7736406572	0.7736406572
448	0.7	0	urn:mavedb:00000106-c-1	0.05859558087	0.1032432725	-0.09563945078	0.09353488353	-0.06528270443	0.4172774293	0.7021360831	0.1471933401	0.7164126937	0.1605906151	0.5946463942	0.5946463942	0.5946463942	0.9671562586	0.9671562586	0.9671562586
1164	0.8	0	urn:mavedb:00000001-a-3	0.5862555542	0.5055764096	0.5459926496	0.5348382709	0.5241676302	0.5691276283	0.6121064785		0.6111086261		0.5991481126	0.5991481126	0.5991481126	0.6347369556	0.6347369556	0.6347369556
906	0.8	0	urn:mavedb:00000001-b-2	0.6564116965	0.5965180763	0.6182310588	0.641840902	0.646422717	0.6056315895	0.7157802775		0.7121004653		0.5873959199	0.5873959199	0.5873959199	0.7308936989	0.7308936989	0.7308936989
1325	0.8	0	urn:mavedb:00000041-b-1	0.3620453287	0.3980039127	0.246252609	0.3575319786	0.06635623296	0.08418937317	0.3007730619		0.3535283111		0.5007634758	0.5007634758	0.5007634758	0.8858884185	0.8858884185	0.8858884185
660	0.8	0	urn:mavedb:00000043-a-1	0.1190561459	-0.02336246318	0.2639915623	0.3892183549	0.3876605353	0.3190758902	0.6856378728	0.4948379073	0.6858974339	0.488643485	0.7034168018	0.7034168018	0.6843305582	0.7570309489	0.7570309489	0.7339236734
3	0.8	0	urn:mavedb:00000045-c-1	0.8348424718	0.7883452644	0.7671540878	0.7897387238	0.4543310398	0.4800000988	0.8493908361	0.89915393	0.856513048	0.8982022818	0.6657452235	0.6657452235	0.6657452235	0.8105494067	0.8105494067	0.8105494067
781	0.8	0	urn:mavedb:00000045-d-1	0.9000626151	0.8700350291	0.8493204896	0.8223479519	0.6001961821	0.6842652247	0.8807125171	0.8843109206	0.8791542363	0.8883413418	0.6951788492	0.6947445379	0.6947445379	0.8505469245	0.8504387357	0.8504387357
613	0.8	0	urn:mavedb:00000045-g-1	0.8877420304	0.8664773116	0.853494055	0.854706876	0.6105726175	0.6462387279	0.8827662498	0.8984314901	0.8795967386	0.8966239648	0.7582436713	0.7582436713	0.7584746364	0.8714359751	0.8714359751	0.8714408003
9	0.8	0	urn:mavedb:00000045-h-1	0.8248631542	0.7859247052	0.7588600099	0.7798328331	0.4732863909	0.5149239292	0.8557086863	0.8468250346	0.8505300343	0.8527689294	0.6924564157	0.6924564157	0.6924564157	0.8176014468	0.8176014468	0.8176014468
463	0.8	0	urn:mavedb:00000045-i-1	0.8478723542	0.817601406	0.7996786162	0.7292537451	0.5922823051	0.6872788441	0.8502970736	0.8988927347	0.8528081435	0.8967729548	0.5619114216	0.5619114216	0.5619114216	0.643685393	0.643685393	0.643685393
1190	0.8	0	urn:mavedb:00000045-k-1	0.7844684309	0.7621824304	0.6792872346	0.7099452868	0.3836962358	0.5023533808	0.8137488865	0.8628661032	0.8173771885	0.8612686371	0.7745802452	0.7749472447	0.7749472447	0.8723009248	0.8727652837	0.8727652837
610	0.8	0	urn:mavedb:00000045-l-1	0.6242626612	0.592970431	0.6257291794	0.6358738203	0.277388178	0.2673305341	0.5856567844	0.7291608257	0.5664650017	0.7240389167	0.61314357	0.61314357	0.6021830044	0.6852341537	0.6852341537	0.6781095173
1150	0.8	0	urn:mavedb:00000047-a-1	0.6379234714	0.5752392845	0.5817581117	0.6030306745	0.4576812601	0.5316872771	0.6308874769		0.6271490726		0.4588787207	0.4588787207	0.4588787207	0.6237085901	0.6237085901	0.6237085901
319	0.8	0	urn:mavedb:00000047-b-1	0.5828409977	0.5206151016	0.4682988969	0.5387100647	0.4040837644	0.472992452	0.5030038318		0.4769458395		0.3914875414	0.3914875414	0.3914875414	0.6162551407	0.6162551407	0.6162551407
501	0.8	0	urn:mavedb:00000047-c-1	0.6126585508	0.5987571858	0.5007004869	0.515491117	0.3351297698	0.4761084795	0.5686578272		0.5390006674		0.4307485378	0.4307485378	0.4307485378	0.578241905	0.578241905	0.578241905
443	0.8	0	urn:mavedb:00000048-a-1	0.6254777406	0.5951176743	0.528956687	0.5934532847	0.4571140583	0.484186379	0.6210070005		0.6091942246		0.3969394315	0.3969394315	0.3969394315	0.5423719804	0.5423719804	0.5423719804
926	0.8	0	urn:mavedb:00000048-b-1	0.4396002397	0.4458258007	0.3753044301	0.4277009867	0.3424775624	0.3246699378	0.4982772549		0.470185367		0.3315562849	0.3315562849	0.3315562849	0.4348008442	0.4348008442	0.4348008442
1247	0.8	0	urn:mavedb:00000048-c-1	0.3700793167	0.3464374642	0.2323846505	0.3006833268	0.3021225915	0.2708806988	0.5803918043		0.5523625583		0.2303623737	0.2303623737	0.2303623737	0.4069147245	0.4069147245	0.4069147245
250	0.8	0	urn:mavedb:00000054-a-1	0.7955552431	0.751848961	0.7361186985	0.7392618771	0.6453042301	0.7116427743	0.8194395201	0.8617128023	0.811354788	0.8539028442	0.6735132701	0.6752347202	0.675474162	0.7333952911	0.7349907984	0.7353681159
409	0.8	0	urn:mavedb:00000057-a-1	0.8733471753	0.8302561469	0.8292436518	0.8424040965	0.7383238344	0.758377795	0.7858933386	0.7173942659	0.7875977671	0.7110262419	0.7950536477	0.7950536477	0.7950536477	0.8317636641	0.8317636641	0.8317636641
896	0.8	0	urn:mavedb:00000057-b-1	0.7323756801	0.6741766205	0.716000096	0.7146899601	0.7221421174	0.6342888657	0.7655415773	0.7591547191	0.7604707325	0.7525368452	0.7329746759	0.7329746759	0.7329746759	0.7562167516	0.7562167516	0.7562167516
1294	0.8	0	urn:mavedb:00000057-c-1	0.7201665625	0.6929102079	0.67542752	0.679277291	0.6502737317	0.6548891934	0.6946463531	0.6630129555	0.6871987244	0.6735582595	0.5657608487	0.5657608487	0.5657608487	0.6584612414	0.6584612414	0.6584612414
1033	0.8	0	urn:mavedb:00000058-a-1	0.9446530503	0.9170929617	0.9436208824	0.9297490039	0.5955535018	0.7048091067	0.8981863436		0.8847869447		0.7664347574	0.7664347574	0.7664347574	0.8650127252	0.8650127252	0.8650127252
1274	0.8	0	urn:mavedb:00000068-b-1	0.7380751188	0.7131367449	0.7201954291	0.7066815097	0.7029305764	0.6886531318	0.7724511068	0.7364214472	0.7625614697	0.7249497743	0.6981612091	0.6981612091	0.6981612091	0.7469984967	0.7469984967	0.7469984967
907	0.8	0	urn:mavedb:00000068-c-1	0.8083084553	0.7854478157	0.7538692399	0.773470984	0.7238287405	0.7501560949	0.8404433165	0.8309866842	0.8409591036	0.8221799922	0.6447961353	0.6447961353	0.6447961353	0.7170866199	0.7170866199	0.7170866199
117	0.8	0	urn:mavedb:00000096-a-1	0.6641463688	0.6350687074	0.631991006	0.628584775	0.626180827	0.5914372182	0.6801987558	0.674666197	0.6705482011	0.6779591645	0.6007428896	0.6007428896	0.6007428896	0.6310482361	0.6310482361	0.6310482361
923	0.8	0	urn:mavedb:00000106-a-1	0.03732791329	0.354788338	-0.1063838755	0.05336536435	-0.05319556299	-0.1086157276	0.6399299305	-0.1354524264	0.6246251344	-0.1354524264	0.2247189105	0.2247189105	0.2247189105	0.939437667	0.939437667	0.939437667
390	0.8	0	urn:mavedb:00000106-b-1	0.05285857379	0.2259727252	-0.1464393347	0.1211803163	-0.05272166838	0.1527365764	0.8260304507	0.1614010847	0.8170131103	0.1605864766	0.5699535288	0.5699535288	0.5699535288	0.7969570144	0.7969570144	0.7969570144
121	0.8	0	urn:mavedb:00000106-c-1	0.01056688773	0.1746654775	-0.06805837008	0.1208966007	-0.002029822299	0.2335899956	0.8111854798	0.1605906151	0.8206183176	0.2004302316	0.6900096498	0.6900096498	0.6900096498	0.9694986977	0.9694986977	0.9694986977
598	0.9	0	urn:mavedb:00000001-a-3	0.5903765838	0.5288637942	0.5514655492	0.558287249	0.5356109924	0.5705315721	0.6182656972		0.6079609515		0.5858745172	0.5858745172	0.5858745172	0.6424508227	0.6424508227	0.6424508227
7	0.9	0	urn:mavedb:00000001-b-2	0.656723881	0.6074607746	0.6360423927	0.6464024469	0.6414666986	0.6191190241	0.7226503683		0.7247264844		0.6038567145	0.6038567145	0.6038567145	0.7336103317	0.7336103317	0.7336103317
433	0.9	0	urn:mavedb:00000041-b-1	0.6488205893	0.2516929285	0.4616068598	0.5192434238	0.0668914287	0.103005749	0.249306267		0.2941747427		0.4555666632	0.4555666632	0.4555666632	0.876129514	0.876129514	0.876129514
1124	0.9	0	urn:mavedb:00000043-a-1	0.2454030931	0.1604001623	0.2533533556	0.3902755001	0.4082399645	0.2684966019	0.7054565744	0.4759083691	0.6976384813	0.4913401987	0.6479468456	0.6479468456	0.6479468456	0.8133097181	0.8133097181	0.8133097181
905	0.9	0	urn:mavedb:00000045-c-1	0.8284577811	0.7826794615	0.786439176	0.801369672	0.4588276893	0.452541124	0.8572129253	0.9082841466	0.8544459533	0.9090045491	0.6749764412	0.6749764412	0.6749764412	0.8254562405	0.8254562405	0.8254562405
318	0.9	0	urn:mavedb:00000045-d-1	0.8940306849	0.8761590671	0.8577972284	0.8363427259	0.6241958375	0.6975123341	0.8912542466	0.8909693679	0.8853206835	0.8917708276	0.7296882235	0.7293532564	0.7293532564	0.8451723721	0.8451563962	0.8451563962
1171	0.9	0	urn:mavedb:00000045-g-1	0.8936100535	0.8798457272	0.8600430895	0.8641441302	0.6313049934	0.6697683934	0.8857130258	0.9099742519	0.8842250712	0.9018170314	0.7917636257	0.7917636257	0.7919831035	0.8690320271	0.8690320271	0.8690464097
903	0.9	0	urn:mavedb:00000045-h-1	0.818212046	0.774108718	0.7775551018	0.8071392847	0.4663661085	0.4981684917	0.861090848	0.857249655	0.8514465329	0.8650602114	0.7159761837	0.7159761837	0.728227461	0.8272334503	0.8272334503	0.8352167417
1270	0.9	0	urn:mavedb:00000045-i-1	0.8582163433	0.8308381883	0.812669204	0.7413685174	0.6041490565	0.6988506592	0.8544771765	0.9039466276	0.8552168435	0.9010744529	0.5737499216	0.5737499216	0.5737499216	0.672181014	0.672181014	0.672181014
388	0.9	0	urn:mavedb:00000045-k-1	0.7779614231	0.7537239318	0.7101835472	0.7350846564	0.3811255376	0.4814969985	0.8141585161	0.8711372705	0.8170373273	0.8696882633	0.7995649581	0.7995649581	0.8001019412	0.8684859844	0.8684859844	0.8695184896
1177	0.9	0	urn:mavedb:00000045-l-1	0.6182946874	0.5814062734	0.6282712523	0.6414521395	0.2614690397	0.3009863237	0.5768074214	0.7308746822	0.5612558759	0.7332554992	0.6134069699	0.6134069699	0.6134069699	0.6942948282	0.6942948282	0.6942948282
585	0.9	0	urn:mavedb:00000047-a-1	0.6523299601	0.5841388853	0.6011124962	0.6088540673	0.4584493819	0.5183202221	0.6479756601		0.6357701432		0.4947860832	0.4947860832	0.4947860832	0.6433783679	0.6433783679	0.6433783679
788	0.9	0	urn:mavedb:00000047-b-1	0.5833025187	0.5147850447	0.4631706044	0.5520391528	0.397421542	0.4571940833	0.5216453879		0.5087064911		0.4101845456	0.4101845456	0.4101845456	0.6323296965	0.6323296965	0.6323296965
1058	0.9	0	urn:mavedb:00000047-c-1	0.6004209499	0.5911769299	0.4968454914	0.5350713832	0.3262491976	0.4577520642	0.5712122398		0.554020873		0.4093821021	0.4093821021	0.4093821021	0.5506219844	0.5506219844	0.5506219844
1332	0.9	0	urn:mavedb:00000048-a-1	0.6193373382	0.5988989613	0.5369375536	0.5893328054	0.4543398637	0.4866264188	0.6241478741		0.6184102338		0.4136136398	0.4136136398	0.4136136398	0.559215748	0.559215748	0.559215748
130	0.9	0	urn:mavedb:00000048-b-1	0.4688380066	0.4451017846	0.3984766332	0.4255303872	0.354140338	0.3069852048	0.4900229615		0.4718976979		0.3168619882	0.3168619882	0.3168619882	0.4571372579	0.4571372579	0.4571372579
361	0.9	0	urn:mavedb:00000048-c-1	0.3823908104	0.3701170498	0.2514858691	0.2899129007	0.3031445825	0.2450019577	0.5724018172		0.5468108666		0.2332313601	0.2332313601	0.2332313601	0.4121508575	0.4121508575	0.4121508575
710	0.9	0	urn:mavedb:00000054-a-1	0.7972668808	0.7557648364	0.7423264748	0.753896792	0.6411049312	0.7081953088	0.8192145576	0.8619910594	0.8155686555	0.8555355006	0.6684932627	0.6684932627	0.6724867312	0.7516409916	0.7516409916	0.7552365603
1213	0.9	0	urn:mavedb:00000057-a-1	0.880737703	0.8317109164	0.8407829969	0.8663713	0.7459221716	0.7702661359	0.7873793663	0.7192384694	0.7764569341	0.7112001004	0.8050373262	0.8050373262	0.8050373262	0.8174035533	0.8174035533	0.8174035533
29	0.9	0	urn:mavedb:00000057-b-1	0.7181777799	0.7153909799	0.7294938341	0.7231356791	0.7310286283	0.6537267866	0.7564001215	0.7669308424	0.7570756004	0.7623684239	0.7708026929	0.7708026929	0.7708026929	0.7523056077	0.7523056077	0.7523056077
487	0.9	0	urn:mavedb:00000057-c-1	0.7306664816	0.7009456767	0.6909552438	0.7029374456	0.6579716757	0.6519242388	0.7004500056	0.6769740225	0.6773955437	0.677736529	0.5685514345	0.5685514345	0.5685514345	0.667803753	0.667803753	0.667803753
554	0.9	0	urn:mavedb:00000058-a-1	0.9486272791	0.9360819542	0.9460910498	0.9467781988	0.5980911045	0.7466247661	0.9029402325	0.8314287974	0.894366953	0.8314287974	0.7788189162	0.7788189162	0.7788189162	0.8888798161	0.8888798161	0.8888798161
467	0.9	0	urn:mavedb:00000068-b-1	0.7506774983	0.7184689269	0.7246207496	0.7249814967	0.706763264	0.6912868662	0.771002808	0.7342980991	0.7610650702	0.7298218959	0.7168281177	0.7168281177	0.7168281177	0.7509674361	0.7509674361	0.7509674361
17	0.9	0	urn:mavedb:00000068-c-1	0.8170287065	0.8009852594	0.7604224323	0.7924702754	0.7262024778	0.7514311628	0.8428240533	0.8267281605	0.8397775671	0.8196405325	0.6489434855	0.6489434855	0.6489434855	0.7215262711	0.7215262711	0.7215262711
997	0.9	0	urn:mavedb:00000096-a-1	0.6709802783	0.6402633922	0.6452110148	0.6533983918	0.6287461047	0.5977389216	0.682508285	0.6829061141	0.6797565986	0.6763661757	0.6031977217	0.6031977217	0.6031977217	0.6150072337	0.6150072337	0.6150072337
32	0.9	0	urn:mavedb:00000106-a-1	0.08710598471	0.07297248613	-0.108328156	0.08242977268	0.02916961896	0.01318373859	0.5665367704	-0.06718315177	0.7525129451	-0.1096601525	0.249797446	0.249797446	0.249797446	0.955694592	0.955694592	0.955694592
1198	0.9	0	urn:mavedb:00000106-b-1	-0.004003447437	0.173443584	-0.1517745258	0.1424437845	0.02481059038	0.1521235951	0.7811197815	0.2322973362	0.7909492203	0.1647204918	0.5525208082	0.5525208082	0.5525208082	0.8803089915	0.8803089915	0.8803089915
1000	0.9	0	urn:mavedb:00000106-c-1	0.2096692416	0.1736504074	-0.08268473906	0.2432955775	0.04777985986	0.2556717501	0.819825445	0.3240728891	0.8015822161	0.2437208784	0.611502302	0.611502302	0.611502302	0.9753658261	0.9753658261	0.9753658261
