# Supplementary material for: VEFill: accurate and generalizable deep mutational scanning score imputation across protein domains
Source: Mol Syst Biol. 2026 Mar 20;22(6):979–1002. doi: 10.1038/s44320-026-00203-y (PMC13230771; doi:10.1038/s44320-026-00203-y)
Supplement: Supplementary file 13 — Source data Fig. 8 [file 44320_2026_203_MOESM13_ESM.zip]

Archive with 7 entries (5 files):
- 8A/
- 8A/SourceData_for_Fig_8A.csv
- 8A/.~lock.SourceData_for_Appendix_Fig_S8.csv#
- 8A/README.txt
- 8B/
- 8B/README.txt
- 8B/SourceData_for_Fig_8B.csv
