# Supplementary material for: VEFill: accurate and generalizable deep mutational scanning score imputation across protein domains
Source: Mol Syst Biol. 2026 Mar 20;22(6):979–1002. doi: 10.1038/s44320-026-00203-y (PMC13230771; doi:10.1038/s44320-026-00203-y)
Supplement: Supplementary file 13 — Source data Fig. 8 [file 44320_2026_203_MOESM13_ESM.zip › 8A/README.txt]

Performance metrics of the general cross-protein model (trained on the Human Domainome 1 dataset) tested on external stability-based (PRKN, PTEN, ASPA) and activity-based (CALM1, PTEN, TPK1, TP53) DMS assays. Each dataset was evaluated by masking 30% of the experimental DMS scores and predicting their values. Metrics shown include RMSE, MAE, R^2, and Pearson r. The final row shows the performance metrics of the general cross-protein model on Human Domainome 1 internal validation data, serving as a benchmark for comparison.
