# Supplementary material for: VEFill: accurate and generalizable deep mutational scanning score imputation across protein domains
Source: Mol Syst Biol. 2026 Mar 20;22(6):979–1002. doi: 10.1038/s44320-026-00203-y (PMC13230771; doi:10.1038/s44320-026-00203-y)
Supplement: Supplementary file 14 — Source data Fig. 9 [file 44320_2026_203_MOESM14_ESM.zip]

Archive with 6 entries (4 files):
- 1/
- 1/SourceData_for_Fig_9_1.csv
- 1/README.txt
- 2/
- 2/SourceData_for_Fig_9_2.csv
- 2/README.txt
