# Supplementary material for: VEFill: accurate and generalizable deep mutational scanning score imputation across protein domains
Source: Mol Syst Biol. 2026 Mar 20;22(6):979–1002. doi: 10.1038/s44320-026-00203-y (PMC13230771; doi:10.1038/s44320-026-00203-y)
Supplement: Supplementary file 14 — Source data Fig. 9 [file 44320_2026_203_MOESM14_ESM.zip › 1/README.txt]

Performance metrics for the general cross-protein 140- and 521-domain models trained on a reduced feature set (including only mean DMS scores and ESM-1v embeddings), tested on external stability-based (PRKN, PTEN, ASPA) and activity-based (CALM1, PTEN, TPK1, TP53) assays. Metrics include RMSE, MAE, R^2, Pearson r. Performance on the internal Human Domainome 1 test set using the same reduced feature set is included for comparison.
