# Supplementary material for: VEFill: accurate and generalizable deep mutational scanning score imputation across protein domains
Source: Mol Syst Biol. 2026 Mar 20;22(6):979–1002. doi: 10.1038/s44320-026-00203-y (PMC13230771; doi:10.1038/s44320-026-00203-y)
Supplement: Supplementary file 15 — Source data Fig. 10 [file 44320_2026_203_MOESM15_ESM.zip › README.txt]

Performance metrics for the zero-shot general cross-protein model trained without positional mean DMS score, tested on external stability-based (PRKN, PTEN, ASPA) and activity-based (CALM1, PTEN, TPK1, TP53) assays. Metrics include RMSE, MAE, R^2, Pearson r. The final row represents performance metrics from internal validation on the Human Domainome 1 dataset (also without mean DMS scores), provided for comparison.
