# Supplementary material for: VEFill: accurate and generalizable deep mutational scanning score imputation across protein domains
Source: Mol Syst Biol. 2026 Mar 20;22(6):979–1002. doi: 10.1038/s44320-026-00203-y (PMC13230771; doi:10.1038/s44320-026-00203-y)
Supplement: Supplementary file 16 — Figure EV1 Source Data [file 44320_2026_203_MOESM16_ESM.zip]

Archive with 2 entries (2 files):
- README.txt
- SourceData_for_EV1.csv
