# Supplementary material for: VEFill: accurate and generalizable deep mutational scanning score imputation across protein domains
Source: Mol Syst Biol. 2026 Mar 20;22(6):979–1002. doi: 10.1038/s44320-026-00203-y (PMC13230771; doi:10.1038/s44320-026-00203-y)
Supplement: Supplementary file 17 — Figure EV2 Source Data [file 44320_2026_203_MOESM17_ESM.zip]

Archive with 12 entries (8 files):
- EV2A/
- EV2A/SourceData_for_Fig_EV2A.csv
- EV2A/README.txt
- EV2B/
- EV2B/SourceData_for_Fig_EV2B.csv
- EV2B/README.txt
- EV2C/
- EV2C/SourceData_for_Fig_EV2C.csv
- EV2C/README.txt
- EV2D/
- EV2D/SourceData_for_Fig_EV2D.csv
- EV2D/README.txt
