# Supplementary material for: VEFill: accurate and generalizable deep mutational scanning score imputation across protein domains
Source: Mol Syst Biol. 2026 Mar 20;22(6):979–1002. doi: 10.1038/s44320-026-00203-y (PMC13230771; doi:10.1038/s44320-026-00203-y)
Supplement: Supplementary file 18 — Figure EV3 Source Data [file 44320_2026_203_MOESM18_ESM.zip]

Archive with 9 entries (6 files):
- EV3A/
- EV3A/SourceData_for_Fig_EV3A.csv
- EV3A/README.txt
- EV3B/
- EV3B/SourceData_for_Fig_EV3B.csv
- EV3B/README.txt
- EV3C/
- EV3C/SourceData_for_Fig_EV3C.csv
- EV3C/README.txt
