# Supplementary material for: VEFill: accurate and generalizable deep mutational scanning score imputation across protein domains
Source: Mol Syst Biol. 2026 Mar 20;22(6):979–1002. doi: 10.1038/s44320-026-00203-y (PMC13230771; doi:10.1038/s44320-026-00203-y)
Supplement: Supplementary file 18 — Figure EV3 Source Data [file 44320_2026_203_MOESM18_ESM.zip › EV3A/README.txt]

Per-dataset benchmarking results for DMS imputation models evaluated across all 146 proteins with available features. The table reports, for each dataset and repeat, Spearman correlation, Pearson correlation, and RMSE between predicted and experimentally measured DMS scores for each method. Because feature availability differs across models, each method is evaluated on the maximal subset of datasets for which its required features are available, resulting in differing numbers of rows across methods.
