# Supplementary material for: VEFill: accurate and generalizable deep mutational scanning score imputation across protein domains
Source: Mol Syst Biol. 2026 Mar 20;22(6):979–1002. doi: 10.1038/s44320-026-00203-y (PMC13230771; doi:10.1038/s44320-026-00203-y)
Supplement: Supplementary file 18 — Figure EV3 Source Data [file 44320_2026_203_MOESM18_ESM.zip › EV3B/SourceData_for_Fig_EV3B.csv]

	Unnamed: 0	dms_id	repeat	envision_spear	envision_pears	envision_rmse	wu2019_spear	wu2019_pears	wu2019_rmse	lasso_spear	lasso_pears	lasso_rmse	fdms_spear	fdms_pears	fdms_rmse	row-mean_spear	row-mean_pears	row-mean_rmse	ensemble_spear	ensemble_pears	ensemble_rmse	vefill-max_spear	vefill-max_pears	vefill-max_rmse	vefill-min_spear	vefill-min_pears	vefill-min_rmse	5nn-blosum100_pears	5nn-functional_pears
337	337	urn:mavedb:00000001-d-1	0	0.2956984141	0.29645049	0.2645031898	0.2246305649	0.2064729757	0.2711515346	0.2786130561	0.2756331334	0.2668993254	0.2352118753	0.2357163871	0.2780508178	0.1449306865	0.139252388	0.2826111482	0.3167380895	0.3220785523	0.262191177		0.4173458391	0.5592369199		0.3486435829	0.5725386773	0.1846537724	0.2842069848
373	373	urn:mavedb:00000003-a-2	0	0.3365439433	0.4580599988	0.259461298	0.3500825167	0.4491169435	0.2666129985	0.3627003057	0.4896614939	0.2535392172	0.3488763609	0.4236950528	0.2870677807	0.2910242806	0.4280515978	0.2653721483	0.3870453098	0.5279512812	0.2472036025		0.5975793516	0.3637974857		0.7053238845	0.3614497557	0.5412003422	0.5604132585
294	294	urn:mavedb:00000003-b-2	0	0.2933660763	0.5310266445	0.1887489011	0.3352713669	0.5281595657	0.2014364838	0.3661690873	0.4731782467	0.19676921	0.337406474	0.4551685539	0.2193875372	0.3215203847	0.5155925301	0.1909387617	0.3777857826	0.5598119502	0.1846845186		0.5947219929	4.443739072		0.657971852	4.251390932	0.4735809503	0.5246962691
552	552	urn:mavedb:00000005-a-5	0	0.4810981654	0.5067040434	0.4058973902	0.404273412	0.4412378241	0.4239385776	0.4103617788	0.428578747	0.4277073779	0.3979583564	0.4100937416	0.4384446248	0.4125298087	0.441118273	0.4292216888	0.4753187844	0.4980585382	0.4085113503		0.5227236756	0.3967382006		0.525484971	0.4162441817	0.3632268949	0.4377970807
348	348	urn:mavedb:00000005-a-6	0	0.5195519329	0.5384096975	0.389231762	0.4588641554	0.485724329	0.4071379412	0.4593424264	0.4670518536	0.4085923111	0.4535181305	0.4682971149	0.4118676581	0.4463784883	0.4696431124	0.4074201574	0.5152623236	0.5499154476	0.3859364419		0.5595695537	0.3792838778		0.5475340669	0.3853900055	0.3536165972	0.4434545046
590	590	urn:mavedb:00000043-a-1	0	0.19646098	0.1604001623	0.2962874004	0.4168665336	0.2684966019	0.2848095069	0.1847938813	0.3902755001	0.2761468934	0.1702100078	0.2533533556	0.2913101341	0.3035698405	0.4082399645	0.2739023803	0.2516852476	0.2454030931	0.2888064213		0.4835006251	0.562375166		0.7053490982	0.6768087099	0.6461650401	0.8329136825
48	48	urn:mavedb:00000045-a-1	0	0.3087515803	0.4933768786	0.1970455487	0.0845109299	0.3195210839	0.2163560886	0.1883217446	0.4610505415	0.1985638326	0.1494279393	0.4156576188	0.213127701	0.1097346888	0.2527772354	0.2201773314	0.2239780868	0.5323372785	0.1895231511		0.647060725	0.2317321823		0.608074559	0.2164570548	0.4052247476	0.6185125245
704	704	urn:mavedb:00000045-b-1	0	0.2412319796	0.5552030202	0.1958973611	0.2397813809	0.4544041421	0.2178933945	0.2692447317	0.4584027578	0.2095259019	0.3296486933	0.5660405564	0.2073398372	0.2664465315	0.5024739568	0.2036330162	0.2704622016	0.6181549339	0.1850290034		0.5953679503	0.24379447		0.8106244734	0.1789954822	0.588696491	0.6914551072
474	474	urn:mavedb:00000045-c-1	0	0.5836787976	0.7826794615	0.1213729401	0.2757377758	0.452541124	0.1789373619	0.6069662662	0.801369672	0.1167436287	0.5724155794	0.786439176	0.1255677709	0.2971145017	0.4588276893	0.1730692902	0.596986483	0.8284577811	0.109534587		0.9054366766	0.109551387		0.8563508516	0.1285039701	0.6685994703	0.8331963528
153	153	urn:mavedb:00000045-d-1	0	0.6345293113	0.8761590671	0.1100677825	0.3456178161	0.6975123341	0.1716951229	0.6258848661	0.8363427259	0.1263667034	0.6451549991	0.8577972284	0.1228487237	0.2789651958	0.6241958375	0.1793815434	0.6691815595	0.8940306849	0.1023819403		0.8869292619	0.1308948562		0.8900656945	0.1099072426	0.7314883612	0.8556856137
266	266	urn:mavedb:00000045-e-1	0	0.3241353336	0.5142293047	0.1629818436	0.2429611263	0.4811020539	0.175264999	0.2307797328	0.4759280855	0.1667624501	0.2531102881	0.4559616471	0.1954924376	0.1913438426	0.399597499	0.1749400779	0.2525830142	0.5382529465	0.1613323378		0.4715071549	0.250353001		0.8025856547	0.1715990321	0.5908364726	0.6761402993
387	387	urn:mavedb:00000045-f-1	0	0.4207838139	0.6227336045	0.1740214479	0.3504866817	0.4733754954	0.203958095	0.3981562772	0.554335466	0.1838860052	0.4568653594	0.5917317962	0.1861764211	0.3189927201	0.4434218389	0.1977419225	0.3763840266	0.6296763988	0.1721172639		0.58377665	0.2157790537		0.5644155474	0.2183209763	0.4464261229	0.6071809246
610	610	urn:mavedb:00000045-g-1	0	0.6567983305	0.8798457272	0.1283004389	0.366532069	0.6697683934	0.2111756594	0.6386856384	0.8641441302	0.1378870148	0.6295852779	0.8600430895	0.1457490278	0.289289187	0.6313049934	0.2096559652	0.678600645	0.8936100535	0.1211052237		0.9065935767	0.1405688922		0.8878428878	0.1287601418	0.786478142	0.8762699625
471	471	urn:mavedb:00000045-h-1	0	0.5468587951	0.774108718	0.1467381278	0.2515874017	0.4981684917	0.2147448746	0.5800907387	0.8071392847	0.1377530636	0.5477020029	0.7775551018	0.1532962693	0.2217380785	0.4663661085	0.2059164634	0.6352215042	0.818212046	0.1329348503		0.8696881406	0.144996361		0.8563876894	0.1357930133	0.7316356059	0.8338976375
706	706	urn:mavedb:00000045-i-1	0	0.4840091064	0.8308381883	0.1064023935	0.3305307867	0.6988506592	0.1499460956	0.4779290457	0.7413685174	0.1284655248	0.4380481882	0.812669204	0.1193381703	0.2496047921	0.6041490565	0.152392061	0.4685312085	0.8582163433	0.09799825859		0.9064484165	0.1207489762		0.8583829199	0.1321690229	0.5717623456	0.6758282696
47	47	urn:mavedb:00000045-j-1	0	0.4134591244	0.4977590054	0.1967782743	0.2245744851	0.2677710907	0.2184236873	0.3726425221	0.535917678	0.1892971673	0.32676101	0.5150399636	0.1957280604	0.1854150756	0.2542688319	0.2225000333	0.4027606461	0.5364767099	0.1897098968		0.7077898331	0.1797983643		0.6158496134	0.2098386196	0.585365318	0.6908741063
209	209	urn:mavedb:00000045-k-1	0	0.5976412651	0.7537239318	0.08081070941	0.3116666547	0.4814969985	0.13381597	0.5668368087	0.7350846564	0.08478926858	0.5635304356	0.7101835472	0.1025521852	0.2354693235	0.3811255376	0.1143687978	0.6150134177	0.7779614231	0.07748565567		0.8690879084	0.2016033483		0.8262785236	0.1654561976	0.7950237645	0.8753536875
613	613	urn:mavedb:00000045-l-1	0	0.3508126543	0.5814062734	0.1943158736	0.1986384993	0.3009863237	0.2369729477	0.4052292535	0.6414521395	0.1822349544	0.4182747355	0.6282712523	0.1881705134	0.1866341292	0.2614690397	0.2330793753	0.3725776553	0.6182946874	0.1872528424		0.7362004611	0.2179453174		0.5780560208	0.2026874826	0.6067566967	0.6905470925
677	677	urn:mavedb:00000049-a-7	0	0.5155573654	0.5670148711	0.3509052281	0.5316155666	0.5884974761	0.3491866321	0.5574813542	0.607264284	0.3388023444	0.5524360171	0.6032358295	0.3414321391	0.5446901139	0.5769251948	0.3483473294	0.5658523925	0.6286039991	0.3314245889		0.6400091351	0.3508574976		0.6527197711	0.3414071272	0.4879549982	0.5331420993
368	368	urn:mavedb:00000054-a-1	0	0.6089469288	0.7557648364	0.1938523186	0.5726244282	0.7081953088	0.2126498022	0.6112078393	0.753896792	0.1954009101	0.6122086535	0.7423264748	0.1991933032	0.5753391642	0.6411049312	0.2281343439	0.6411160141	0.7972668808	0.1788690841		0.8647100362	0.2284202212		0.8171683597	0.2719303562	0.665855099	0.751303229
634	634	urn:mavedb:00000057-a-1	0	0.8107940126	0.8317109164	0.2089526768	0.7396597232	0.7702661359	0.2452980132	0.8584345726	0.8663713	0.1909819186	0.8235956591	0.8407829969	0.2028450071	0.7197280797	0.7459221716	0.251412335	0.8735692531	0.880737703	0.1785088161		0.71615557	0.3632421717		0.7874977779	0.2425922736	0.8207098251	0.8262166907
8	8	urn:mavedb:00000057-b-1	0	0.6483262449	0.7153909799	0.2272784828	0.5927469177	0.6537267866	0.2488853275	0.6435659875	0.7231356791	0.225126164	0.6654435584	0.7294938341	0.2239513759	0.6873229697	0.7310286283	0.2225036195	0.6481739135	0.7181777799	0.2301087056		0.7632363332	0.3174480663		0.7563809339	0.3160339153	0.7753049424	0.7559208408
245	245	urn:mavedb:00000057-c-1	0	0.65700997	0.7009456767	0.1575854923	0.6059845041	0.6519242388	0.1746220975	0.7000257471	0.7029374456	0.1579900964	0.6568746936	0.6909552438	0.1603871175	0.5992561038	0.6579716757	0.1687862713	0.7090873307	0.7306664816	0.1508927384		0.6945395825	0.2287204249		0.7004684517	0.2261565483	0.5629549806	0.6798743376
303	303	urn:mavedb:00000058-a-1	0	0.9377637131	0.9360819542	0.1241033548	0.7322061714	0.7466247661	0.2562927245	0.9355133615	0.9467781988	0.1142679319	0.9325363338	0.9460910498	0.1410704988	0.5870198587	0.5980911045	0.270273456	0.9416080638	0.9486272791	0.108602		0.8434821518	0.1232373895		0.9037241351	0.177093784	0.7978764477	0.8941441348
295	295	urn:mavedb:00000059-a-1	0	0.7206483482	0.7788803145	0.2516045477	0.7154078687	0.7711062452	0.2591255358	0.7653154985	0.7953393233	0.2469507005	0.7334440908	0.7790254412	0.2541604658	0.7166032415	0.7569001596	0.2635327964	0.7752827568	0.8390262518	0.2184479265		0.8442775735	0.2494757477		0.8514251188	0.2550998882	0.6654412192	0.7387541172
131	131	urn:mavedb:00000066-a-1	0	0.3207640324	0.3936462009	0.2057050425	0.1898856039	0.1754706807	0.2264151931	0.2638743732	0.2465359063	0.2168440668	0.1125408393	0.1608018263	0.2733702101	0.1455317363	0.1039051402	0.2321014271	0.3192559924	0.4030844467	0.2055497713		0.504369844	0.7191917542		0.3930685085	0.8543160029	0.04602143358	0.3119268448
138	138	urn:mavedb:00000067-a-1	0	0.07252319028	0.04928325887	0.2441609007	0.1193022093	0.1187205326	0.2515787457	0.08767151614	0.1016913941	0.2437445963	0.06252590798	0.0732859812	0.2895258344	0.1672447332	0.168454452	0.2432098995	0.1968157384	0.1510361867	0.2417419029		0.3272250831	1.25528028		0.2802562771	1.232688619	0.1872119497	0.2890998862
262	262	urn:mavedb:00000068-b-1	0	0.7060057044	0.7184689269	0.3107054065	0.6558705617	0.6912868662	0.3295127115	0.7039558021	0.7249814967	0.3098031304	0.6980173105	0.7246207496	0.3083506586	0.6771429094	0.706763264	0.3164049323	0.7320170446	0.7506774983	0.2951229793		0.7371919544	0.6206714438		0.7725163314	0.6262218993	0.7097557548	0.752703316
17	17	urn:mavedb:00000068-c-1	0	0.7515333565	0.8009852594	0.207527096	0.6921589773	0.7514311628	0.2364530877	0.738054353	0.7924702754	0.2124337061	0.7131765461	0.7604224323	0.2263987952	0.6986587945	0.7262024778	0.2382861294	0.7605390255	0.8170287065	0.2000778204		0.8280099221	0.3671398719		0.844343447	0.3568378599	0.6714128833	0.7241776161
112	112	urn:mavedb:00000078-a-1	0	0.453472605	0.5995031537	0.2325523025	0.4784575143	0.539211232	0.2545611011	0.3212345485	0.4779461651	0.2576469859	0.157030505	0.1628534111	0.4101856173	0.2749418177	0.444642322	0.2676989478	0.4547546362	0.5667684837	0.2393694745		0.5987293024	0.4025724414		0.5584715919	0.4082310976	0.06386523613	0.1607116931
555	555	urn:mavedb:00000078-b-1	0	0.8127052497	0.8329250613	0.1994240137	0.6871680222	0.7152154351	0.2587915772	0.8005124289	0.8201891523	0.2055485447	0.7910875168	0.821752271	0.2109167361	0.5996402132	0.6069210781	0.2818542557	0.8299595635	0.855246	0.1844078249		0.8372782419	0.193660446		0.8294839999	0.2022449793	0.7063680384	0.8032669853
231	231	urn:mavedb:00000081-a-2	0	0.2533505246	0.4553593991	0.2261043608	0.2119283369	0.4033420329	0.2415787028	0.1688113685	0.3798891847	0.2357332429	0.1452947116	0.2273438294	0.2898188394	0.2031534945	0.3787819505	0.238764485	0.2071625169	0.4859870365	0.2229626347		0.3743289633	0.2191155547		0.7189111265	0.1869564046	0.3537726663	0.3540905852
270	270	urn:mavedb:00000094-a-2	0	0.3949896318	0.5502375648	0.3650125428	0.3915233726	0.529589983	0.3724090787	0.3566378136	0.4167512946	0.3989189466	0.3422902978	0.4006317889	0.4499664912	0.3692942392	0.5037188148	0.3837693779	0.4219974639	0.5702053023	0.3603486197		0.6537579688	0.3793986532		0.6382686183	0.3969858832	0.459292197	0.5011155237
699	699	urn:mavedb:00000094-a-3	0	0.2333303356	0.3693144439	0.1991107971	0.2793935516	0.4382674599	0.2050506091	0.2186988233	0.2797367351	0.2057839514	0.1028731567	0.1956083971	0.3855446351	0.346868091	0.4618218382	0.191637225	0.2859459394	0.4021605733	0.1975143496		0.6369258332	5.85889874		0.5153296166	5.43238155	0.4343066952	0.4772365412
516	516	urn:mavedb:00000096-a-1	0	0.6660585976	0.6402633922	0.3339138099	0.6321012925	0.5977389216	0.3475017383	0.6815842338	0.6533983918	0.3298931333	0.6587342199	0.6452110148	0.3324289688	0.6508090084	0.6287461047	0.3408091238	0.6921263259	0.6709802783	0.3228635017		0.6805038871	0.5951548926		0.6796361436	0.5546996155	0.5981624329	0.6170121142
136	136	urn:mavedb:00000099-a-1	0	0.5931372549	0.6043570399	0.4590488114	0.4975490196	0.5359538006	0.4932888645	0.2398540315	0.3852196016	0.5450122966	-0.06023384313	-0.04432010442	0.8303728331	0.2466381406	0.4144288542	0.5660763816	0.6176470588	0.6171328735	0.4535308769		0.7898423273	0.5698053671		0.857412739	0.451113234	0.8340068701	0.8332557802
333	333	urn:mavedb:00000102-0-1	0	0.6042038401	0.6292418024	0.2214128205	0.6376559721	0.6763213692	0.2144207956	0.6636489914	0.6761044441	0.2112002862	0.6342339344	0.636603045	0.2246428361	0.6447899787	0.6668017342	0.2133127198	0.6790756053	0.7088373521	0.2006969655		0.7132936576	0.2191119656		0.7484924616	0.2188334801	0.6251196921	0.6640566378
3	3	urn:mavedb:00000106-a-1	0	0.3195842975	0.07297248613	0.2125091542	0.2871062185	0.01318373859	0.2418987628	-0.1909090909	0.08242977268	0.4256015092	-0.1311688312	-0.108328156	0.3297837998	0.02943176232	0.02916961896	0.2574304326	0.04415584416	0.08710598471	0.2259992595		-0.06718315177	0.3099764514		0.5665367703	0.3202078704	0.2554146588	0.9500048037
651	651	urn:mavedb:00000106-b-1	0	0.3623376623	0.173443584	0.1088772914	0.4012987013	0.1521235951	0.154066292	0.03376623377	0.1424437845	0.1655123977	-0.01818181818	-0.1517745258	0.1693028355	0.4068123591	0.02481059038	0.1807688074	0.1922077922	-0.004003447437	0.153226508		0.2322973362	0.1319082044		0.7811197818	0.195447422	0.3791237806	0.8827929273
512	512	urn:mavedb:00000106-c-1	0	0.4902474886	0.1736504074	0.08048903181	0.5760733089	0.2556717501	0.1211259488	0.004566218789	0.2432955775	0.1162415725	0.02600782433	-0.08268473906	0.1114908146	0.6463766495	0.04777985986	0.1479101486	0.4941486623	0.2096692416	0.08879133979		0.2345666771	0.06709506761		0.819825445	0.1768200623	0.6759241909	0.9695394544
