# Supplementary material for: VEFill: accurate and generalizable deep mutational scanning score imputation across protein domains
Source: Mol Syst Biol. 2026 Mar 20;22(6):979–1002. doi: 10.1038/s44320-026-00203-y (PMC13230771; doi:10.1038/s44320-026-00203-y)
Supplement: Supplementary file 18 — Figure EV3 Source Data [file 44320_2026_203_MOESM18_ESM.zip › EV3B/README.txt]

Per-dataset benchmarking results for DMS imputation models evaluated on the strict 40-protein subset for which all methods had complete feature availability. The table reports, for each dataset and repeat, Spearman correlation, Pearson correlation, and RMSE between predicted and experimentally measured DMS scores. All models are evaluated on the exact same set of datasets, enabling direct, like-for-like comparison.
