# Supplementary material for: VEFill: accurate and generalizable deep mutational scanning score imputation across protein domains
Source: Mol Syst Biol. 2026 Mar 20;22(6):979–1002. doi: 10.1038/s44320-026-00203-y (PMC13230771; doi:10.1038/s44320-026-00203-y)
Supplement: Supplementary file 18 — Figure EV3 Source Data [file 44320_2026_203_MOESM18_ESM.zip › EV3C/README.txt]

Per-dataset benchmarking results for DMS imputation models evaluated on the 68-protein subset with complete feature availability for all methods except VEFill-max. The table reports, for each dataset and repeat, Spearman correlation, Pearson correlation, and RMSE between predicted and experimentally measured DMS scores. VEFill-max is evaluated only on the 40-protein subset due to missing EVE scores for the remaining proteins, whereas all other models are evaluated on the full 68-protein set.
