# Supplementary material for: VEFill: accurate and generalizable deep mutational scanning score imputation across protein domains
Source: Mol Syst Biol. 2026 Mar 20;22(6):979–1002. doi: 10.1038/s44320-026-00203-y (PMC13230771; doi:10.1038/s44320-026-00203-y)
Supplement: Supplementary file 19 — Figure EV4 Source Data [file 44320_2026_203_MOESM19_ESM.zip]

Archive with 6 entries (4 files):
- EV4A/
- EV4A/SourceData_for_Fig_EV4A.csv
- EV4A/README.txt
- EV4B/
- EV4B/SourceData_for_Fig_EV4B.csv
- EV4B/README.txt
