# Supplementary material for: VEFill: accurate and generalizable deep mutational scanning score imputation across protein domains
Source: Mol Syst Biol. 2026 Mar 20;22(6):979–1002. doi: 10.1038/s44320-026-00203-y (PMC13230771; doi:10.1038/s44320-026-00203-y)
Supplement: Supplementary file 19 — Figure EV4 Source Data [file 44320_2026_203_MOESM19_ESM.zip › EV4A/SourceData_for_Fig_EV4A.csv]

PFAM_ID	test	train	total	cumulative
PF00046	1	16	17	0.12142857142857143
PF00018	1	10	11	0.2
PF00505	4	6	10	0.2714285714285714
PF00096	1	8	9	0.3357142857142857
PF00595	0	8	8	0.39285714285714285
PF00105	1	4	5	0.42857142857142855
PF00397	0	4	4	0.45714285714285713
PF00412	0	4	4	0.4857142857142857
PF00643	1	3	4	0.5142857142857142
PF00249	0	3	3	0.5357142857142857
PF00628	1	2	3	0.5571428571428572
PF02817	0	2	2	0.5714285714285714
PF00642	0	2	2	0.5857142857142857
PF00641	0	2	2	0.6
PF00630	0	2	2	0.6142857142857143
PF00013	0	2	2	0.6285714285714286
PF02037	0	2	2	0.6428571428571429
PF07533	1	1	2	0.6571428571428571
PF13499	0	2	2	0.6714285714285714
PF02376	0	2	2	0.6857142857142857
PF00569	0	2	2	0.7
PF00536	1	1	2	0.7142857142857143
PF14604	0	2	2	0.7285714285714285
PF00320	0	2	2	0.7428571428571429
PF00157	0	2	2	0.7571428571428571
PF00030	0	2	2	0.7714285714285715
PF00564	1	1	2	0.7857142857142857
PF07647	0	1	1	0.7928571428571428
PF03671	0	1	1	0.8
PF04433	0	1	1	0.8071428571428572
PF04855	0	1	1	0.8142857142857143
PF18016	0	1	1	0.8214285714285714
PF11793	1	0	1	0.8285714285714286
PF10264	0	1	1	0.8357142857142857
PF11515	0	1	1	0.8428571428571429
PF12678	0	1	1	0.85
PF17035	0	1	1	0.8571428571428571
PF13341	0	1	1	0.8642857142857143
PF16577	0	1	1	0.8714285714285714
PF00010	0	1	1	0.8785714285714286
PF00778	0	1	1	0.8857142857142857
PF02359	0	1	1	0.8928571428571429
PF02207	0	1	1	0.9
PF02198	0	1	1	0.9071428571428571
PF02172	0	1	1	0.9142857142857143
PF02008	0	1	1	0.9214285714285714
PF01485	0	1	1	0.9285714285714286
PF01429	0	1	1	0.9357142857142857
PF01335	0	1	1	0.9428571428571428
PF00831	0	1	1	0.95
PF00646	0	1	1	0.9571428571428572
PF00627	0	1	1	0.9642857142857143
PF00385	0	1	1	0.9714285714285714
PF00173	0	1	1	0.9785714285714285
PF00130	0	1	1	0.9857142857142858
PF00035	0	1	1	0.9928571428571429
PF18694	0	1	1	1.0
