# Supplementary material for: VEFill: accurate and generalizable deep mutational scanning score imputation across protein domains
Source: Mol Syst Biol. 2026 Mar 20;22(6):979–1002. doi: 10.1038/s44320-026-00203-y (PMC13230771; doi:10.1038/s44320-026-00203-y)
Supplement: Supplementary file 19 — Figure EV4 Source Data [file 44320_2026_203_MOESM19_ESM.zip › EV4B/SourceData_for_Fig_EV4B.csv]

PFAM_ID	test	train	total	cumulative
PF00046	6	31	37	0.0710172744721689
PF00018	5	31	36	0.1401151631477927
PF00096	2	34	36	0.2092130518234165
PF00595	3	28	31	0.2687140115163148
PF00397	0	26	26	0.31861804222648754
PF00505	2	15	17	0.3512476007677543
PF00249	3	12	15	0.3800383877159309
PF02037	1	13	14	0.4069097888675624
PF00157	2	10	12	0.42994241842610365
PF01846	1	11	12	0.45297504798464494
PF00030	1	11	12	0.4760076775431862
PF00628	1	10	11	0.4971209213051823
PF00105	1	9	10	0.5163147792706334
PF00641	2	8	10	0.5355086372360844
PF00013	1	8	9	0.5527831094049904
PF00643	1	8	9	0.5700575815738963
PF00313	0	9	9	0.5873320537428023
PF00412	2	6	8	0.6026871401151631
PF02376	0	8	8	0.6180422264875239
PF06467	0	8	8	0.6333973128598849
PF00642	1	7	8	0.6487523992322457
PF14604	1	7	8	0.6641074856046065
PF00627	1	6	7	0.6775431861804223
PF02198	1	5	6	0.6890595009596929
PF00536	1	5	6	0.7005758157389635
PF00226	1	5	6	0.7120921305182342
PF13499	0	6	6	0.7236084452975048
PF07647	0	5	5	0.7332053742802304
PF02209	1	3	4	0.7408829174664108
PF02817	0	3	3	0.746641074856046
PF00130	0	3	3	0.7523992322456814
PF02196	0	3	3	0.7581573896353166
PF00531	0	3	3	0.763915547024952
PF00630	1	2	3	0.7696737044145874
PF00564	0	3	3	0.7754318618042226
PF07533	0	2	2	0.7792706333973128
PF13639	0	2	2	0.783109404990403
PF02295	0	2	2	0.7869481765834933
PF11515	0	2	2	0.7907869481765835
PF02845	1	1	2	0.7946257197696737
PF12171	0	2	2	0.7984644913627639
PF10264	1	1	2	0.8023032629558541
PF08711	0	2	2	0.8061420345489443
PF04433	1	1	2	0.8099808061420346
PF01363	0	2	2	0.8138195777351248
PF06839	0	2	2	0.817658349328215
PF07525	0	2	2	0.8214971209213052
PF01485	1	1	2	0.8253358925143954
PF00010	0	2	2	0.8291746641074856
artificial	1	1	2	0.8330134357005758
PF00385	0	2	2	0.836852207293666
PF00646	0	2	2	0.8406909788867563
PF00035	0	2	2	0.8445297504798465
PF00619	0	2	2	0.8483685220729367
PF00280	0	2	2	0.8522072936660269
PF00320	0	2	2	0.8560460652591171
PF00612	1	1	2	0.8598848368522073
PF00569	0	2	2	0.8637236084452975
PF00458	0	2	2	0.8675623800383877
PF00778	0	2	2	0.8714011516314779
PF09329	0	1	1	0.8733205374280231
PF09011	0	1	1	0.8752399232245681
PF10650	0	1	1	0.8771593090211133
PF13341	0	1	1	0.8790786948176583
PF11722	0	1	1	0.8809980806142035
PF11793	0	1	1	0.8829174664107485
PF12202	0	1	1	0.8848368522072937
PF12678	1	0	1	0.8867562380038387
PF12701	0	1	1	0.8886756238003839
PF08313	0	1	1	0.8905950095969289
PF00240	0	1	1	0.8925143953934741
PF07653	0	1	1	0.8944337811900192
PF18016	0	1	1	0.8963531669865643
PF18694	0	1	1	0.8982725527831094
PF18410	0	1	1	0.9001919385796545
PF18387	0	1	1	0.9021113243761996
PF18366	0	1	1	0.9040307101727447
PF18346	0	1	1	0.9059500959692899
PF18112	0	1	1	0.9078694817658349
PF18044	0	1	1	0.9097888675623801
PF17035	0	1	1	0.9117082533589251
PF00173	0	1	1	0.9136276391554703
PF16866	0	1	1	0.9155470249520153
PF16577	1	0	1	0.9174664107485605
PF16558	0	1	1	0.9193857965451055
PF16557	0	1	1	0.9213051823416507
PF16366	0	1	1	0.9232245681381958
PF14369	0	1	1	0.9251439539347409
PF13891	0	1	1	0.927063339731286
PF08073	0	1	1	0.9289827255278311
PF01335	0	1	1	0.9309021113243762
PF00533	0	1	1	0.9328214971209213
PF00538	0	1	1	0.9347408829174664
PF00789	0	1	1	0.9366602687140115
PF02207	1	0	1	0.9385796545105566
PF00831	0	1	1	0.9404990403071017
PF01023	0	1	1	0.9424184261036468
PF02187	0	1	1	0.944337811900192
PF02185	0	1	1	0.946257197696737
PF02179	0	1	1	0.9481765834932822
PF02172	0	1	1	0.9500959692898272
PF01111	0	1	1	0.9520153550863724
PF02017	1	0	1	0.9539347408829175
PF02008	0	1	1	0.9558541266794626
PF01246	0	1	1	0.9577735124760077
PF01281	0	1	1	0.9596928982725528
PF01480	0	1	1	0.9616122840690979
PF01429	0	1	1	0.963531669865643
PF02257	0	1	1	0.9654510556621881
PF02270	0	1	1	0.9673704414587332
PF00787	0	1	1	0.9692898272552783
PF05225	1	0	1	0.9712092130518234
PF01381	0	1	1	0.9731285988483686
PF07496	0	1	1	0.9750479846449136
PF06220	0	1	1	0.9769673704414588
PF05741	0	1	1	0.9788867562380038
PF05715	0	1	1	0.980806142034549
PF05605	0	1	1	0.982725527831094
PF05207	0	1	1	0.9846449136276392
PF02359	0	1	1	0.9865642994241842
PF05129	0	1	1	0.9884836852207294
PF04855	0	1	1	0.9904030710172744
PF04564	0	1	1	0.9923224568138196
PF03671	0	1	1	0.9942418426103646
PF03638	0	1	1	0.9961612284069098
PF00779	0	1	1	0.9980806142034548
PF00567	0	1	1	1.0
