# Supplementary material for: VEFill: accurate and generalizable deep mutational scanning score imputation across protein domains
Source: Mol Syst Biol. 2026 Mar 20;22(6):979–1002. doi: 10.1038/s44320-026-00203-y (PMC13230771; doi:10.1038/s44320-026-00203-y)
Supplement: Supplementary file 19 — Figure EV4 Source Data [file 44320_2026_203_MOESM19_ESM.zip › EV4B/README.txt]

Protein family composition of the 521-domain training dataset used for reduced-feature model training. The table reports, for each Pfam family (PFAM_ID), the number of domains assigned to the training set (train), test set (test), and their total count (total), along with the cumulative fraction of domains accounted for when Pfam families are ordered by decreasing total domain count.
