# Supplementary material for: VEFill: accurate and generalizable deep mutational scanning score imputation across protein domains
Source: Mol Syst Biol. 2026 Mar 20;22(6):979–1002. doi: 10.1038/s44320-026-00203-y (PMC13230771; doi:10.1038/s44320-026-00203-y)
Supplement: Supplementary file 20 — Figure Appendix S5 Source Data [file 44320_2026_203_MOESM20_ESM.zip › README.txt]

Per-protein training and test performance metrics for VEFill evaluated under increasing exclusion of high-uncertainty deep mutational scanning (DMS) variants from the 140-domain dataset. The table reports, for each protein and exclusion level, the fraction of variants removed (cut_percent), training and test set sizes, and corresponding performance metrics, including RMSE, MAE, R², and Pearson correlation (r). Uncertainty-based filtering was performed by removing the top 0%, 10%, 20%, or 30% of variants ranked by assay-reported measurement error.
