# Supplementary material for: VEFill: accurate and generalizable deep mutational scanning score imputation across protein domains
Source: Mol Syst Biol. 2026 Mar 20;22(6):979–1002. doi: 10.1038/s44320-026-00203-y (PMC13230771; doi:10.1038/s44320-026-00203-y)
Supplement: Supplementary file 20 — Figure Appendix S5 Source Data [file 44320_2026_203_MOESM20_ESM.zip › SourceData_for_Appendix_Fig_S5.csv]

gene_id	cut_percent	train_size	train_rmse	train_mae	train_r2	train_r	test_size	test_rmse	test_mae	test_r2	test_r
744	0.1	636	0.06769325739	0.05179058958	0.9570819029	0.9818323065	159	0.2052751318	0.1697904541	0.6519254638	0.8170533385
744	0.2	565	0.06628840868	0.05066540486	0.9556455807	0.9815809126	142	0.1991938087	0.1578503434	0.635481207	0.7998339901
744	0.3	495	0.06249029859	0.04767053225	0.959512597	0.9830286334	124	0.2024784747	0.156353828	0.5658754352	0.7574298049
680	0.1	770	0.1308484783	0.09626744219	0.8008864323	0.9166099597	193	0.1931935877	0.1474880669	0.4898977967	0.7025311272
680	0.2	684	0.06402455574	0.04475060667	0.946321165	0.9770175093	172	0.1584172689	0.127749521	0.643268811	0.8048825654
680	0.3	599	0.1287403079	0.09420489029	0.7600330111	0.9050094538	150	0.1508359194	0.118771443	0.5631819928	0.7580777853
878	0.1	354	0.03861991456	0.02932278772	0.9880069128	0.9956345158	89	0.2643941818	0.2168180873	0.5803674572	0.7768648081
878	0.2	315	0.1317064984	0.1026203558	0.8429120198	0.9374330942	79	0.2976857367	0.2481604749	0.4278129115	0.660959579
878	0.3	276	0.1179485873	0.09289088953	0.8717663697	0.9479722452	69	0.2535066389	0.2088973597	0.4869057253	0.7172690222
658	0.1	806	0.01322943424	0.007952665042	0.9980249524	0.999142469	202	0.1448901606	0.1134764768	0.7177425009	0.8493718991
658	0.2	716	0.06240534678	0.0449686419	0.945297029	0.9768987258	180	0.1357222723	0.1053999001	0.7286206917	0.8551883199
658	0.3	627	0.02875199639	0.0188006054	0.985678702	0.9941320125	157	0.1385486677	0.109183456	0.7224910089	0.8548397545
872	0.1	1044	0.07595748153	0.05418848417	0.937135536	0.9723525435	262	0.1520881548	0.1135847168	0.726507113	0.8527994709
872	0.2	928	0.04505647908	0.03050333972	0.9715782118	0.9878409291	233	0.134721108	0.1037850249	0.725120761	0.8524275555
872	0.3	812	0.01026275232	0.004857657428	0.9980957616	0.9991457467	204	0.1414967457	0.1003014666	0.620073457	0.7878398788
676	0.1	624	0.09953493738	0.07460244116	0.9087504333	0.9604455721	157	0.1696923064	0.1327181969	0.6928307763	0.83395644
676	0.2	555	0.05401461241	0.03812776385	0.9699627184	0.9869947428	139	0.1727467497	0.1363556736	0.7170726141	0.84850537
676	0.3	485	0.09085462962	0.0699521492	0.9152182326	0.9634054309	122	0.1641555627	0.1324293926	0.6962586505	0.834679298
682	0.1	396	0.03924147424	0.01696244006	0.9753647418	0.9895430023	99	0.1468767312	0.1086227346	0.6359287431	0.8069415739
682	0.2	352	0.01977832804	0.004479964104	0.9934150685	0.9969392641	88	0.1458089936	0.1034718468	0.70444893	0.850281501
682	0.3	308	0.02714601716	0.00936937102	0.9882616406	0.9947548571	77	0.1389988827	0.1098996107	0.62004009	0.7913100605
675	0.1	576	0.1254512132	0.09577825944	0.8535546629	0.9374727975	145	0.2459418204	0.1900802655	0.4684130631	0.6875477336
675	0.2	512	0.1088829459	0.08063205642	0.8714015688	0.9468007135	129	0.2070156896	0.1652205242	0.5263981345	0.7259955566
675	0.3	448	0.04967225093	0.03521891349	0.9660250309	0.9877875805	113	0.2109251233	0.1666573613	0.4851871428	0.7050533355
596	0.1	830	0.006537303766	0.002083519173	0.9994885681	0.9997601849	208	0.177339169	0.1377829434	0.6415750802	0.8011442197
596	0.2	738	0.006365072985	0.003598021035	0.9994643915	0.9997741527	185	0.1649353704	0.1302947034	0.6331842968	0.7970085762
596	0.3	646	0.009202067774	0.006008774308	0.998730244	0.9994916692	162	0.1599736365	0.1254532168	0.6629831843	0.8204490017
876	0.1	541	0.04444128376	0.03116788041	0.9790978755	0.9909262928	136	0.176706573	0.135991897	0.7161798886	0.852530099
876	0.2	481	0.03684120536	0.02516719016	0.9844318336	0.9933586196	121	0.1677179359	0.128349479	0.7015334925	0.8415855075
876	0.3	421	0.03927942037	0.02702154917	0.9790747637	0.9912972409	106	0.1637999257	0.1225938065	0.6523020136	0.8082953944
919	0.1	675	0.01143857318	0.006628846662	0.9989772532	0.9995689598	169	0.2050663253	0.1651980499	0.6499627128	0.8088104641
919	0.2	600	0.1145207124	0.08723948473	0.8930537924	0.9551843836	150	0.2217331579	0.1829641907	0.579466705	0.7631144273
919	0.3	524	0.04490984177	0.03347269223	0.9813860197	0.992360922	132	0.218838202	0.1725483939	0.5887715089	0.7679687501
672	0.1	1045	0.0377688621	0.0230048606	0.9849798444	0.9935720543	262	0.1864443712	0.1370856888	0.6441928666	0.8027722763
672	0.2	929	0.02675765947	0.01690244567	0.9913943793	0.9963158825	233	0.1658894234	0.1217043905	0.664589412	0.8185751456
672	0.3	813	0.06256614648	0.04221457784	0.944495714	0.9752653053	204	0.1776506262	0.1365025405	0.6048472985	0.7797961172
718	0.1	735	0.1586322319	0.1192360277	0.8259702026	0.9314283111	184	0.281487365	0.221978782	0.4618505418	0.6862669028
718	0.2	653	0.1674166323	0.128846712	0.8038859923	0.9232759157	164	0.2570989137	0.1964744262	0.4477287676	0.6766078697
718	0.3	572	0.1462043771	0.1122744187	0.8343158209	0.9347930112	143	0.2640176666	0.1995481577	0.5037810086	0.7155384012
687	0.1	872	0.02776256754	0.01629473199	0.9903010262	0.9957959609	219	0.1462495157	0.1097087996	0.7699601107	0.8802142587
687	0.2	776	0.02395200021	0.01305972937	0.9918151105	0.9964201995	194	0.133438235	0.09671426619	0.7287201849	0.8536952948
687	0.3	679	0.005491901116	0.002060791368	0.9994894182	0.9997637553	170	0.1203016207	0.08640647867	0.7519476224	0.8700447748
659	0.1	985	0.07317563462	0.05285773897	0.960105622	0.9837344168	247	0.2378272205	0.181788812	0.5683171534	0.7543593313
659	0.2	876	0.08182489337	0.06038830722	0.945338651	0.9781530356	219	0.1987567808	0.1539973493	0.6450245175	0.8054365981
659	0.3	766	0.05732391869	0.03995504414	0.9695030245	0.9879976129	192	0.1832899434	0.1461760104	0.672633726	0.8236320211
660	0.1	855	0.06103316084	0.04025245015	0.9594538924	0.9836814468	214	0.2123323035	0.1529647391	0.5539102905	0.7494644001
660	0.2	760	0.0308324624	0.01734880171	0.9856231615	0.9944423878	190	0.1806417397	0.1302740366	0.4406185722	0.6639358111
660	0.3	664	0.04479638988	0.02546442975	0.9541364077	0.984529331	167	0.185288046	0.135661266	0.4570658106	0.7089351794
587	0.1	752	0.04457389733	0.02891741171	0.9741334552	0.9897582996	188	0.1932746297	0.1371786914	0.5253107622	0.7251645892
587	0.2	668	0.06834927913	0.04616074704	0.9346135683	0.9736673675	168	0.1806352864	0.1286763949	0.5717496702	0.7566369384
587	0.3	584	0.06517803536	0.04219478105	0.9393108831	0.9750552624	147	0.1788071504	0.1308606956	0.5389020752	0.7393796192
948	0.1	902	0.1028398572	0.0765631962	0.9074762314	0.9625944262	226	0.2304568192	0.1806979392	0.5596686196	0.7495793732
948	0.2	802	0.01308905675	0.005643827729	0.9984331602	0.9993155754	201	0.2196435518	0.1701290978	0.563062413	0.75303067
948	0.3	702	0.08412044913	0.06154727758	0.9341151755	0.9730310075	176	0.211497032	0.1669030819	0.5396618171	0.7346215696
995	0.1	135	0.05446343828	0.03731803741	0.9605027778	0.9844676652	34	0.1660399145	0.1219440856	0.7138260428	0.8612263806
995	0.2	120	0.03271169769	0.02249830934	0.9785223176	0.9923081645	30	0.2114418136	0.15615138	0.5093456788	0.7921208499
995	0.3	104	0.1790187191	0.1195382048	0.3874759429	0.7872318209	27	0.0886615749	0.07324775157	0.2124839295	0.6103643923
888	0.1	724	0.0109877975	0.003992134585	0.9986765027	0.9994051555	181	0.1584254669	0.1204831886	0.7230035788	0.8514367438
888	0.2	643	0.01083027333	0.003084389256	0.9985877426	0.9993522904	161	0.1691681838	0.1231138325	0.6635383678	0.816066482
888	0.3	563	0.01116153237	0.002829429681	0.9984692409	0.9992883221	141	0.1541177644	0.1194577867	0.6332036142	0.7973630513
717	0.1	957	0.1327486562	0.1032794695	0.8301994734	0.9347960585	240	0.2488638813	0.1971475214	0.4549100101	0.6782463196
717	0.2	851	0.08636817322	0.06521421378	0.9201321959	0.9699494302	213	0.2438576158	0.1919159387	0.4321765376	0.6574589368
717	0.3	744	0.08987238609	0.06851520062	0.9073714562	0.9665671365	187	0.2267259792	0.17778202	0.4678205314	0.6863215397
1005	0.1	608	0.035288123	0.02373395728	0.9844172539	0.993848316	153	0.191338393	0.1473874845	0.6199823784	0.7883852005
1005	0.2	540	0.04969788562	0.03610040366	0.9644004617	0.9856910424	136	0.1842854688	0.1445459875	0.6152269393	0.7961667902
1005	0.3	473	0.02956487803	0.01999575155	0.9875176966	0.9949076027	119	0.1555338614	0.1176662801	0.6138876158	0.7842308966
939	0.1	701	0.04442091545	0.02746012372	0.9801856427	0.9908220292	176	0.1680816615	0.118394296	0.7575809162	0.8713210259
939	0.2	624	0.02558898825	0.01405054889	0.9931084747	0.9968659485	156	0.1724832786	0.1223099623	0.7124649407	0.8471940391
939	0.3	545	0.06798614644	0.04536497922	0.9471177384	0.9759385982	137	0.156397831	0.1087119463	0.760722608	0.8788244963
841	0.1	741	0.09872674423	0.07502780484	0.9367958984	0.974606588	186	0.2543036506	0.2073105229	0.5693869163	0.7550441302
841	0.2	659	0.09659261697	0.07518228687	0.9365355005	0.9745082525	165	0.2397353799	0.1895201376	0.588906234	0.7734382574
841	0.3	576	0.01342144516	0.009107818481	0.9987426432	0.9995026985	145	0.2239273064	0.1790739427	0.6375724424	0.7991698428
938	0.1	641	0.03586538163	0.02579933102	0.9852562986	0.9939188745	161	0.1685736295	0.1377819059	0.6668864741	0.8208384701
938	0.2	570	0.00651255548	0.003621015074	0.9994710065	0.9997718089	143	0.1556776053	0.1272269067	0.7168171935	0.8509710978
938	0.3	499	0.03667084388	0.02596589469	0.9830972655	0.9929559211	125	0.1639547607	0.1270078457	0.639065875	0.802498886
931	0.1	869	0.04491185895	0.03164482891	0.9768616301	0.9902172116	218	0.1727150659	0.129019865	0.6875625779	0.8320668845
931	0.2	772	0.0611878465	0.04424560793	0.9532157406	0.9800641906	194	0.155183311	0.1140212175	0.6957918767	0.8377328436
931	0.3	676	0.02770729966	0.01929882825	0.9890119311	0.9952487064	169	0.1321335359	0.1006206615	0.7063243854	0.8410806774
681	0.1	745	0.0253928753	0.01208216037	0.9922300337	0.9965238872	187	0.1436325475	0.106032398	0.7891858465	0.8898737199
681	0.2	662	0.02012450264	0.007853640325	0.9946133278	0.9975066168	166	0.1293221313	0.09771176871	0.8081753166	0.9022675614
681	0.3	580	0.04222621652	0.02767236784	0.9709195664	0.9869053434	145	0.1367208804	0.09948768863	0.8040694023	0.8999248753
720	0.1	1012	0.0181038829	0.007664554583	0.9929735851	0.9970999737	254	0.1174645128	0.08359209813	0.7637867139	0.8826422269
720	0.2	900	0.007815342504	0.002477979823	0.9982336216	0.9992699392	225	0.1156625567	0.08571476216	0.6477466739	0.8084772457
720	0.3	788	0.0720370303	0.0408318366	0.8311858171	0.942488081	197	0.128060683	0.08501955107	0.4356987324	0.6822347829
674	0.1	888	0.06795127927	0.04518127181	0.9545324598	0.9800651688	223	0.1585072153	0.109453958	0.7738435008	0.8824859744
674	0.2	790	0.02811814558	0.01637841127	0.9897475215	0.9956484417	198	0.1398542165	0.09665723401	0.714627413	0.8486986359
674	0.3	691	0.01991454983	0.0115739577	0.9916130358	0.9966909417	173	0.1195380999	0.08350034043	0.6841169749	0.8356363605
909	0.1	775	0.07697299749	0.04198178845	0.8991635335	0.9607674226	194	0.1398539578	0.08613753422	0.5468859436	0.7401650848
909	0.2	688	0.02024224544	0.007430664938	0.9913352895	0.9963559364	173	0.1261214429	0.07573874319	0.6666227559	0.8306982508
909	0.3	603	0.01085495034	0.003266108237	0.9970043921	0.9986960004	151	0.1115493574	0.07713629701	0.6651137364	0.8204356532
825	0.1	1222	0.05812607655	0.03506135555	0.9392838754	0.9748333091	306	0.1293570963	0.09211626405	0.5998547377	0.7835305749
825	0.2	1086	0.06473695697	0.03974118387	0.8428716507	0.9442186176	272	0.1008798708	0.0758893619	0.4266665041	0.6628498239
825	0.3	950	0.03029881776	0.0178585486	0.939646944	0.9793447776	238	0.1020681611	0.07399233887	0.3274081469	0.5761487714
598	0.1	660	0.06788482083	0.04888114894	0.9503354967	0.9801259352	166	0.1889859187	0.1442436552	0.6682806811	0.8283246647
598	0.2	587	0.03855611233	0.02722495067	0.9812017739	0.9926540439	147	0.2030758048	0.1468464132	0.5379769531	0.7365092741
598	0.3	513	0.03737009562	0.02716592217	0.9795469945	0.9924349294	129	0.1680340439	0.1293181255	0.5577140068	0.7477152784
913	0.1	658	0.05583391436	0.04048588146	0.9726322916	0.9890773501	165	0.2131885386	0.1634747046	0.6591000092	0.8188080423
913	0.2	585	0.1295153021	0.1009288001	0.8468557068	0.9401596159	147	0.2259762909	0.179903437	0.468483131	0.6906173176
913	0.3	512	0.04689881382	0.03466170846	0.978474208	0.991148348	128	0.21188137	0.1655772879	0.5630407874	0.7509857388
937	0.1	793	0.03846048962	0.02493155159	0.9831778064	0.9925661495	199	0.1431641897	0.09818640997	0.7557483943	0.8727977276
937	0.2	705	0.02476382034	0.01268509334	0.9924378824	0.9965227949	177	0.1340921269	0.09705960804	0.7625835489	0.8757283427
937	0.3	617	0.01938265857	0.009808650913	0.9948270543	0.9976734822	155	0.1129092219	0.08177271442	0.8024792728	0.8958420691
585	0.1	914	0.06375856769	0.04843675272	0.9604768506	0.9844605572	229	0.2015645907	0.1585304345	0.6140702966	0.7839650191
585	0.2	812	0.05377460734	0.03965612751	0.9700222194	0.9878667149	204	0.2015321701	0.15817631	0.6281523028	0.7980194068
585	0.3	711	0.02177967432	0.01537552008	0.9948744881	0.9979743772	178	0.1993390176	0.1563556325	0.6347678914	0.7998230056
900	0.1	951	0.00644850387	0.001707273921	0.9996942586	0.9998530313	238	0.2203118479	0.167482624	0.6034238836	0.7773297712
900	0.2	845	0.02293224799	0.01452567615	0.9957750764	0.9982182787	212	0.2010815803	0.1605264698	0.6700113215	0.8211622852
900	0.3	740	0.005876909388	0.001453629062	0.9997006645	0.9998557415	185	0.1855224502	0.1428221787	0.6855590057	0.8296828375
827	0.1	737	0.02585009978	0.01819761987	0.9945296823	0.9977168381	185	0.205227184	0.1605333808	0.6671913558	0.8177304196
827	0.2	656	0.1003912069	0.07646362957	0.915767353	0.964312612	164	0.2089633287	0.1692773541	0.5829413777	0.7734833522
827	0.3	573	0.1145863238	0.09104208002	0.8870181359	0.9535953609	144	0.2124974508	0.1601316628	0.522221946	0.7264270117
877	0.1	329	0.1239085763	0.08525793903	0.8537896796	0.9375227162	83	0.2385306675	0.1915126446	0.5346221705	0.7365065798
877	0.2	292	0.1057338451	0.07850620544	0.8897575994	0.9512668096	74	0.2198235175	0.1674366396	0.5171466902	0.7206779796
877	0.3	256	0.1218672022	0.09396759753	0.8394093898	0.9357049951	64	0.1611169138	0.1266774429	0.6530398604	0.815222858
925	0.1	892	0.09712778526	0.07209606686	0.92181997	0.9671965693	223	0.2046065614	0.1588927666	0.589194198	0.7697882475
925	0.2	792	0.01989144566	0.01166841404	0.9964887291	0.998479488	199	0.1622490781	0.1258920981	0.7420725012	0.864318338
925	0.3	693	0.05032547668	0.03679960646	0.9754608507	0.9894589418	174	0.1887271073	0.1419655672	0.6374420725	0.7990702216
844	0.1	716	0.08595763922	0.05942935846	0.9192280862	0.9662972255	179	0.1850635956	0.132822327	0.55267178	0.7435840667
844	0.2	636	0.01279779253	0.004352779327	0.9978858721	0.9990308007	160	0.1892793625	0.1385244731	0.5592760565	0.7479674575
844	0.3	556	0.1036776052	0.07182563017	0.8525009409	0.9410798227	140	0.1761754442	0.1294169452	0.4079260023	0.6596119222
595	0.1	716	0.02231472795	0.01501341246	0.9955640971	0.9982555552	180	0.1831576954	0.1458473806	0.7076079779	0.8483003291
595	0.2	636	0.04162886561	0.03124641839	0.984084103	0.9939324555	160	0.1792148427	0.1450223749	0.6818644534	0.8261517017
595	0.3	557	0.01925671578	0.01290257174	0.9963644489	0.998574043	140	0.1971219569	0.1541235693	0.6178974841	0.7903973628
965	0.1	1299	0.008937859445	0.003507817818	0.999391007	0.9997212656	325	0.2276758517	0.1786265634	0.6388667999	0.8071306634
965	0.2	1155	0.01787795603	0.009517235104	0.9976307318	0.9989748928	289	0.204566658	0.162017577	0.6812947196	0.8280638287
965	0.3	1010	0.01307455205	0.005269348779	0.998706903	0.9994082395	253	0.2236073375	0.1771945553	0.66107254	0.8150675308
917	0.1	508	0.04788278987	0.03353133259	0.971481097	0.9891114874	128	0.1806555317	0.1466158744	0.5813253146	0.7648500987
917	0.2	452	0.03786105722	0.02497561165	0.9794528138	0.9918734703	113	0.1671925001	0.1261351419	0.6518164504	0.8088178588
917	0.3	396	0.06243204333	0.0429325864	0.9454242553	0.9781955039	99	0.1742245206	0.1348301387	0.4615259288	0.682574776
623	0.1	1009	0.07505109553	0.04481907825	0.9200061427	0.9697725893	253	0.2022263018	0.125653463	0.5379594031	0.7343273869
623	0.2	897	0.05109442557	0.02583717641	0.9535721357	0.9821955109	225	0.1589639331	0.1060844336	0.5905977291	0.7754242175
623	0.3	785	0.09449164924	0.05454325654	0.8132856179	0.9257554736	197	0.1532489982	0.09912277648	0.5370390051	0.7387703506
972	0.1	896	0.06078887227	0.03499838955	0.9404319753	0.9740664609	224	0.1128723929	0.07412789633	0.7183664817	0.8529313214
972	0.2	796	0.06370625236	0.03710405613	0.8954062334	0.9595737348	200	0.09348003419	0.06471588713	0.7206522962	0.853702238
972	0.3	696	0.06619994505	0.0367837632	0.8511002149	0.9452060671	175	0.08485300259	0.0545781463	0.6679798864	0.8189622483
555	0.1	807	0.01178422887	0.004814406716	0.9984840948	0.9992963521	202	0.1503740506	0.1098973407	0.7575638788	0.8726284872
555	0.2	717	0.01491127336	0.005748474294	0.9968330594	0.9985182263	180	0.1423404267	0.1096583333	0.7568715464	0.8768763736
555	0.3	628	0.01306726372	0.008481589291	0.9971023145	0.9988003168	157	0.1470005595	0.106239933	0.6741182638	0.8246194114
922	0.1	876	0.05026935968	0.03343085913	0.9740267704	0.9889271554	219	0.1748045258	0.1294773433	0.6779057002	0.8249818779
922	0.2	778	0.0165235957	0.009297613861	0.9968006105	0.998634908	195	0.1644129514	0.112027276	0.6490833954	0.8098223702
922	0.3	681	0.04339336311	0.02893004548	0.9728046482	0.9888301733	171	0.1449147293	0.1115148952	0.728138707	0.8566405361
797	0.1	798	0.02014233746	0.01373881033	0.9957237282	0.9981737188	200	0.1586172764	0.1259659959	0.7093173755	0.8427773096
797	0.2	709	0.05141557953	0.03933255035	0.9676005587	0.9864987237	178	0.1823303307	0.1426532522	0.6333841754	0.7979946735
797	0.3	620	0.01808729515	0.012593035	0.9957522848	0.9982628929	156	0.1424679394	0.1125355557	0.7000056415	0.8413028063
855	0.1	747	0.06240168105	0.04298837189	0.962673288	0.9845426107	187	0.1966876911	0.1523063682	0.6202502787	0.7883019471
855	0.2	664	0.07842114063	0.05639838942	0.933957887	0.97352162	166	0.1825209293	0.1415759523	0.6403340572	0.8015886364
855	0.3	580	0.04317141015	0.03024947814	0.9772289384	0.9908508337	146	0.2095919709	0.1564773962	0.5517242474	0.744913455
634	0.1	528	0.02440386087	0.0131674604	0.9918050502	0.9964766985	133	0.1618507062	0.1100623721	0.7058860725	0.8428784347
634	0.2	470	0.09203167743	0.06056672345	0.8822005586	0.9522356946	118	0.1327142755	0.1013489791	0.6639113345	0.8287526314
634	0.3	411	0.02052379018	0.009986982168	0.9926309618	0.9968263166	103	0.1354246984	0.1046158551	0.7277189567	0.8544222227
794	0.1	892	0.005224144096	0.001676731233	0.9997040965	0.9998587823	224	0.1576271529	0.1093174645	0.7186022616	0.8494888336
794	0.2	793	0.009288010264	0.004318598263	0.9990196829	0.9995523275	199	0.1224702833	0.09256065917	0.7724199438	0.879288625
794	0.3	694	0.0476976045	0.03010188912	0.9691112499	0.9868957562	174	0.1400714497	0.1024538581	0.7245696987	0.8537269046
887	0.1	735	0.07116761387	0.05128808019	0.955560585	0.9816633006	184	0.2019172551	0.1575512579	0.6393197082	0.8005906823
887	0.2	653	0.07096477998	0.05118957197	0.95279447	0.9799516953	164	0.2177752408	0.1656900049	0.5864610285	0.7667039053
887	0.3	572	0.1266102752	0.09539665177	0.8477262446	0.9376408232	143	0.1908945493	0.1435465303	0.6024153637	0.7858702227
911	0.1	735	0.03055669439	0.02137497485	0.9911156462	0.996599699	184	0.2042779119	0.1570857469	0.6233080963	0.7912683203
911	0.2	653	0.121928696	0.09400640766	0.8541804864	0.9425396323	164	0.2135356817	0.1693809645	0.5117864979	0.717906909
911	0.3	572	0.08780248746	0.06705340007	0.9168063884	0.9656388265	143	0.222647043	0.1804424788	0.4968071087	0.7143217804
805	0.1	811	0.007371228906	0.002463660688	0.9982406496	0.9993212149	203	0.1403867631	0.0815408489	0.5455997496	0.7452306606
805	0.2	720	0.03474783339	0.01499781604	0.9524714084	0.9830270316	181	0.1262648519	0.07230658472	0.4731364088	0.704035082
805	0.3	631	0.08776679843	0.045725983	0.6714963729	0.8748494872	158	0.1076523988	0.06660037891	0.3702220954	0.6198363867
918	0.1	436	0.1457828792	0.1135360406	0.796667348	0.9304506976	109	0.2275457789	0.1900851086	0.524366414	0.7299585902
918	0.2	387	0.05390213766	0.03930656793	0.9700699538	0.988416315	97	0.2362762299	0.1903696658	0.5176241824	0.7268998313
918	0.3	339	0.06892445389	0.05264435836	0.9504019557	0.9808861422	85	0.2141554632	0.1638509611	0.4918222668	0.7084494231
875	0.1	741	0.07173829789	0.05021249903	0.9323421235	0.9714587621	186	0.2007338643	0.1492851261	0.5421859463	0.7368976145
875	0.2	659	0.05253929871	0.03434402853	0.9575734344	0.9830243991	165	0.1662524248	0.116268652	0.5684312684	0.7607676948
875	0.3	576	0.06321916676	0.04033780623	0.9341169034	0.973083949	145	0.1564532746	0.1235245801	0.6031325804	0.7843308845
602	0.1	712	0.08151256249	0.05682642763	0.9314109888	0.9697284238	179	0.1565379604	0.1148806904	0.7442575506	0.8634751605
602	0.2	633	0.03349196548	0.01927001282	0.9874185491	0.9943167822	159	0.1519260855	0.1101966835	0.7581527653	0.8722284338
602	0.3	554	0.01362038355	0.004230225332	0.997844511	0.9989772025	139	0.1468960594	0.1131921203	0.7539485488	0.8686775747
915	0.1	682	0.1226946201	0.09277581058	0.8728057275	0.9502111573	171	0.1978041189	0.1569861384	0.6513012948	0.8121404678
915	0.2	606	0.06099696993	0.0453940083	0.9678110678	0.9869492483	152	0.1834023869	0.1381360091	0.6750703088	0.8232634545
915	0.3	530	0.06089856091	0.04637599968	0.9653440916	0.9860639435	133	0.1958270202	0.1569640768	0.6425061308	0.8019007742
782	0.1	748	0.02136311348	0.01443169706	0.9961375522	0.9984836658	188	0.1980591551	0.1507061842	0.6031668848	0.7782051208
782	0.2	665	0.005682170164	0.001712368048	0.9996949572	0.9998560231	167	0.2003486623	0.1487805813	0.6590261257	0.8132893441
782	0.3	582	0.05345806962	0.03877292184	0.9717600182	0.9885807962	146	0.212050449	0.1615151564	0.5413507946	0.7389759734
684	0.1	1220	0.02859311172	0.01713912537	0.9924723425	0.9966964585	306	0.1503214889	0.108015075	0.7792155582	0.8830966976
684	0.2	1084	0.02190454796	0.01131952651	0.9943572628	0.9975002264	272	0.1539311369	0.1138849048	0.7204111087	0.854885248
684	0.3	949	0.01321193997	0.005801093627	0.9970322958	0.9987077145	238	0.1665947488	0.1166986791	0.6193168608	0.7871023446
789	0.1	557	0.00953972244	0.003718469485	0.9992356908	0.9996660251	140	0.2348501918	0.1754726986	0.5003940109	0.7074849148
789	0.2	496	0.03476858482	0.0252088635	0.9886932799	0.9954862093	124	0.2174982249	0.1643329234	0.5531048464	0.7462738082
789	0.3	433	0.04940658708	0.03646864083	0.9760155677	0.9901649479	109	0.2310442783	0.1842093192	0.5463751536	0.7498452554
737	0.1	1014	0.0783827993	0.05402401841	0.9328166416	0.9711871706	254	0.1704866788	0.125274375	0.6767331922	0.824638289
737	0.2	901	0.04056824949	0.02612255759	0.9771323602	0.9905922407	226	0.1523281804	0.1070070668	0.6921689854	0.8361038425
737	0.3	788	0.0197501163	0.01016995244	0.9934436479	0.9972172188	198	0.1381542488	0.09811626623	0.7016458022	0.8394428485
667	0.1	736	0.08114602588	0.05704143937	0.9161911692	0.965553264	184	0.1685886206	0.1221444787	0.6569317757	0.812617749
667	0.2	654	0.07532813946	0.05171739621	0.9265439094	0.9683193663	164	0.1625584727	0.1146437897	0.6114314694	0.7820516943
667	0.3	572	0.006296637543	0.002312450789	0.9994094523	0.9997329292	144	0.1639903391	0.1133871488	0.6845427546	0.8328349132
881	0.1	544	0.01224338105	0.006606395033	0.9970865014	0.9987455785	137	0.1185925869	0.09305693199	0.8091454041	0.9009325316
881	0.2	484	0.01658004855	0.009251794661	0.9943144878	0.9975129064	121	0.09956723399	0.07947437641	0.7761621365	0.8926855775
881	0.3	424	0.005819873857	0.001691468863	0.9990056083	0.9995385988	106	0.1212352747	0.09158666544	0.6584969526	0.8146460854
963	0.1	1149	0.02947499237	0.01682068404	0.9891079716	0.9953882295	288	0.1899617352	0.1461558565	0.5877994181	0.7756894186
963	0.2	1021	0.04220758695	0.02704882847	0.9664394961	0.9875814023	256	0.1573026285	0.1226662203	0.5127788962	0.7167551911
963	0.3	894	0.05506789453	0.03828619209	0.9202162499	0.9708768452	224	0.1399966831	0.1050593825	0.4922127486	0.7084986612
785	0.1	676	0.02670412635	0.01941663853	0.9943979559	0.997886113	170	0.2260670713	0.1809482924	0.5856472565	0.7659786334
785	0.2	601	0.02007029845	0.01440257056	0.9964774486	0.9986761917	151	0.2181997026	0.1796917071	0.5973471296	0.7791171205
785	0.3	526	0.02417394418	0.01706845684	0.9946023074	0.9979530567	132	0.2258524882	0.1807895107	0.462827163	0.6819463435
665	0.1	1135	0.07525150185	0.05545896329	0.9527590035	0.9825898298	284	0.2523909447	0.1880599446	0.4778553234	0.6961702152
665	0.2	1008	0.06934737634	0.05065723009	0.956607797	0.9834295941	253	0.2271109791	0.181637508	0.5112362727	0.7192630858
665	0.3	883	0.04359468077	0.03082253767	0.9814718895	0.9930542674	221	0.2101427939	0.1631673223	0.5862760078	0.7728903804
914	0.1	672	0.008390516182	0.003513964198	0.9993215519	0.9996905432	169	0.1938981531	0.1501069583	0.6487794842	0.8078605825
914	0.2	598	0.05460459577	0.03958307994	0.9697043682	0.9875708763	150	0.192366936	0.1458312772	0.6132959536	0.786320081
914	0.3	523	0.01762042572	0.01145749419	0.9966558953	0.9986178371	131	0.2053266272	0.1545871903	0.539219427	0.7351799005
635	0.1	769	0.04588597864	0.03363219042	0.9831078306	0.9939551294	193	0.2233877347	0.1781071865	0.5688576769	0.7550561244
635	0.2	684	0.006505001034	0.001785424388	0.9996525706	0.9998377369	171	0.2318127358	0.1788292995	0.5631294169	0.7511009985
635	0.3	598	0.005640079411	0.001924056947	0.9997248641	0.9998770235	150	0.249311172	0.1959315502	0.6036456274	0.7889012862
668	0.1	770	0.06609663176	0.0432478278	0.9502837218	0.9800690557	193	0.1618876496	0.115935808	0.6942176565	0.8396398737
668	0.2	684	0.01445108738	0.005779968789	0.9972024969	0.9987383217	172	0.1742545825	0.1151314746	0.6742326597	0.8211695091
668	0.3	599	0.0778695271	0.04724385431	0.9188702908	0.9676374754	150	0.1422692031	0.09800350217	0.6373897768	0.7993028497
698	0.1	300	0.04367822012	0.03324856583	0.9838825509	0.9939854227	76	0.2406493522	0.1853378518	0.5106657816	0.7156864016
698	0.2	267	0.03376297705	0.02377707353	0.9893856423	0.9961142547	67	0.2311496443	0.1897300912	0.5712280648	0.7562213467
698	0.3	233	0.1335866029	0.1027970436	0.8360887422	0.9342199963	59	0.2187614854	0.1690194362	0.4726698805	0.7039592229
740	0.1	682	0.09013727827	0.06879884619	0.9162755037	0.9643296243	171	0.1913937296	0.1490858457	0.6549021403	0.8103849579
740	0.2	606	0.1191738741	0.09237252492	0.8422279176	0.9355418901	152	0.1767847475	0.138483924	0.6194381974	0.7872173759
740	0.3	530	0.06290067352	0.04797919916	0.9492818823	0.9783298462	133	0.1891096364	0.144874256	0.5704559334	0.7608259969
597	0.1	778	0.07743308202	0.05836891527	0.9429227169	0.9789029961	195	0.2389341833	0.187739791	0.445783496	0.6780506502
597	0.2	692	0.0794504038	0.05959390736	0.9341523694	0.9753078227	173	0.2578580588	0.2033849504	0.2328655012	0.5042002386
597	0.3	605	0.07718647689	0.05770952595	0.9289431551	0.9744616715	152	0.2252003571	0.1804398166	0.4088670325	0.6527229815
891	0.1	880	0.01476420263	0.004322210088	0.9956970446	0.9979411848	221	0.108535483	0.07471123362	0.8374531635	0.9152078353
891	0.2	783	0.08314509189	0.0493929958	0.8152698731	0.9272191021	196	0.1006522956	0.07390192353	0.6634850939	0.8222269691
891	0.3	685	0.008942379215	0.00208780408	0.9969557971	0.9985368725	172	0.08674220791	0.05900078152	0.6638428222	0.8325844392
847	0.1	713	0.04717828304	0.03113000967	0.9744752758	0.9895122896	179	0.1815147756	0.1362621778	0.6043835569	0.7775909423
847	0.2	634	0.05454592504	0.03465503913	0.9609335847	0.9833564087	159	0.1443309639	0.1075110461	0.7021352572	0.8388556226
847	0.3	555	0.04310215046	0.02511305848	0.9722274475	0.988200406	139	0.1606686532	0.1225527866	0.6760627968	0.8319875465
1045	0.1	296	0.1095381856	0.08279456857	0.8566893399	0.9403204521	74	0.1784380217	0.1338533144	0.6070831987	0.7853703403
1045	0.2	263	0.1064442096	0.08004166408	0.8522983878	0.9395125782	66	0.1614420072	0.1261023467	0.6127116474	0.7850854097
1045	0.3	230	0.06927010015	0.05248801366	0.9306285124	0.9712885237	58	0.1676522621	0.1309159762	0.5982684206	0.7754144801
927	0.1	858	0.02114487683	0.01292471598	0.9948317617	0.9980436838	215	0.2060493453	0.1536089111	0.5020537484	0.7117175087
927	0.2	763	0.0358698421	0.02422422534	0.982805441	0.9934732922	191	0.1816929537	0.1366626668	0.5988315805	0.7809732073
927	0.3	668	0.02285009482	0.01421436353	0.9920839393	0.9970382055	167	0.1625503858	0.1202495138	0.60497145	0.7811972313
928	0.1	887	0.04931187819	0.03237745976	0.9732808539	0.9888295812	222	0.1527609987	0.1154831393	0.7463092159	0.8654603227
928	0.2	788	0.04904500479	0.03364872823	0.9697888248	0.9871466399	198	0.1499357179	0.1073971915	0.7435170911	0.8699178137
928	0.3	690	0.01172147229	0.005365026123	0.9981690324	0.999181031	173	0.1498597609	0.1113822208	0.6962410819	0.8352448019
685	0.1	826	0.04737793197	0.03032392135	0.9754122445	0.9904890214	207	0.1942983519	0.1470784113	0.5493669346	0.7436730957
685	0.2	734	0.02619895846	0.01420775208	0.9913512097	0.9965971423	184	0.1894450583	0.1391322225	0.5244958167	0.7351848175
685	0.3	642	0.03807561634	0.02537562119	0.9789134245	0.9921308282	161	0.1904235041	0.141903424	0.483810932	0.69716748
683	0.1	991	0.07276470883	0.04909583448	0.94001762	0.9763795476	248	0.1967461097	0.1520485544	0.5362668907	0.7342044592
683	0.2	880	0.09833809078	0.06990057214	0.8692080835	0.9503500405	221	0.183691375	0.1393799029	0.5167879239	0.7217434662
683	0.3	771	0.0697325637	0.04640377047	0.9216874661	0.9709675346	193	0.1757811793	0.130015424	0.425548796	0.6538697805
632	0.1	924	0.04770706529	0.03062077319	0.9645060728	0.9847771075	231	0.1249600401	0.0932815158	0.6335278015	0.7974699424
632	0.2	821	0.03564269932	0.02177963327	0.9733864644	0.9893161534	206	0.1305012988	0.09514650921	0.6631456978	0.8161690726
632	0.3	719	0.03316287043	0.01722713078	0.976028149	0.9901676793	180	0.1123069669	0.08503554338	0.7290996149	0.854663957
779	0.1	1075	0.01611579792	0.008700693289	0.9975704012	0.9988982706	269	0.1667825431	0.124160325	0.7470849237	0.8648039284
779	0.2	956	0.02925512858	0.01895755861	0.9901622406	0.9958296487	239	0.1373598047	0.1044987882	0.7647754879	0.8748770138
779	0.3	836	0.01934765741	0.01144783623	0.9940083309	0.997512349	210	0.1477478403	0.1099180303	0.6210641061	0.7890194504
945	0.1	1027	0.05471949622	0.03640439716	0.9621438433	0.9842849257	257	0.1758792454	0.1330314304	0.6063440205	0.7811069095
945	0.2	912	0.06780914561	0.04596344987	0.9262658534	0.9701485254	229	0.1570799886	0.1152974129	0.6061910777	0.7790369717
945	0.3	799	0.03814155174	0.02498028418	0.9707724416	0.9893902907	200	0.1344478384	0.1020173541	0.6076519244	0.7818985982
766	0.1	982	0.0166885299	0.009761209204	0.9972964388	0.9988124244	246	0.1752522889	0.1312578433	0.6910114235	0.8321201118
766	0.2	873	0.01184111559	0.006933656312	0.9985903805	0.9993844967	219	0.1631709054	0.1250959588	0.7031391544	0.8388487302
766	0.3	764	0.005107409107	0.001123308051	0.9997157458	0.9998614607	191	0.1618280454	0.1279175534	0.7113438789	0.8447138287
783	0.1	626	0.151774649	0.1111076001	0.8678854043	0.951001783	157	0.2960453984	0.2393020005	0.5875297734	0.7787855009
783	0.2	556	0.1926082795	0.1481278812	0.7962178202	0.9205914517	140	0.3259895783	0.2497934288	0.3327678986	0.5897599244
783	0.3	487	0.1749870557	0.132626214	0.8366358288	0.9359770633	122	0.29440575	0.2200348236	0.3841754514	0.6235629112
611	0.1	726	0.02139889318	0.01224853161	0.9949622863	0.9979205398	182	0.169615728	0.1255399548	0.67362886	0.8259935328
611	0.2	645	0.02644170633	0.01469508899	0.9912319181	0.9963409496	162	0.1472614759	0.1076981174	0.6569477097	0.8118769212
611	0.3	564	0.04882998275	0.03276600304	0.9617568884	0.9851615393	142	0.1640698102	0.121167214	0.6581129728	0.8158448324
807	0.1	1035	0.1121946929	0.08142937434	0.8781330522	0.948107158	259	0.1839591595	0.1396514688	0.6468466183	0.8066848061
807	0.2	920	0.05438735039	0.03623560241	0.9679302756	0.9861194761	230	0.1660438713	0.1286436339	0.644559205	0.8054792669
807	0.3	804	0.04028745724	0.0266319337	0.9787247419	0.9908929371	202	0.1545448423	0.1173028705	0.6319232309	0.7970367083
930	0.1	806	0.02205389888	0.01513645663	0.9947672045	0.9979491611	202	0.1911342655	0.1542387052	0.6513694004	0.8181496859
930	0.2	716	0.06347603001	0.04822661432	0.9558465552	0.9816891492	180	0.1765932495	0.1356371036	0.6108319257	0.786476386
930	0.3	627	0.0568381443	0.04376870806	0.9608459034	0.9838928982	157	0.1826066742	0.1434599278	0.6283898689	0.8007355154
978	0.1	609	0.01574588045	0.006043208249	0.9964841364	0.9983280925	153	0.1152684381	0.07520773258	0.8331421703	0.9128206579
978	0.2	541	0.007548154029	0.002192585218	0.9988750907	0.9994539688	136	0.1205701471	0.07835489484	0.7972642722	0.8970733085
978	0.3	474	0.009658885913	0.00358675525	0.9978782781	0.9990377329	119	0.1139803969	0.07357868437	0.7320991698	0.8603106425
781	0.1	736	0.1069285265	0.08095963945	0.9197961685	0.9688602946	185	0.2894141963	0.2222142137	0.4990644019	0.7127385348
781	0.2	655	0.1688609844	0.1314785248	0.8132474503	0.9258163101	164	0.2547337013	0.2018004729	0.5196167981	0.723053774
781	0.3	573	0.1252014104	0.09799140112	0.8947177778	0.9572430579	144	0.2771847833	0.2081351011	0.46561133	0.6852927867
936	0.1	641	0.1357671766	0.1029919582	0.8937838367	0.9640213708	161	0.326441623	0.2572706497	0.3817012035	0.6271499791
936	0.2	570	0.1929708964	0.149966739	0.7952629449	0.9266371266	143	0.3109931754	0.2467176984	0.3852909924	0.6435923275
936	0.3	499	0.1168373015	0.08725963956	0.9208971218	0.9728329589	125	0.3404493169	0.2609774183	0.402875492	0.6489771526
823	0.1	636	0.04142924119	0.02828744681	0.9773654613	0.992184591	160	0.2122551279	0.1627774834	0.3958874414	0.6460372958
823	0.2	566	0.07362528754	0.05454291207	0.9200636366	0.9714569455	142	0.2153451392	0.1622237739	0.4140088217	0.6469409947
823	0.3	495	0.06329944057	0.04624081567	0.9381760204	0.9777600172	124	0.1842447722	0.1419596923	0.4347911591	0.6600738916
926	0.1	854	0.05111334305	0.03521022956	0.9669769905	0.9874874872	214	0.1839609384	0.1461427159	0.5764607691	0.7625127958
926	0.2	759	0.08817917647	0.06564098575	0.8943823416	0.9578962194	190	0.1630017567	0.1239269572	0.602289017	0.7763928464
926	0.3	664	0.09101228378	0.06584680637	0.8783922159	0.9502873552	167	0.1935831654	0.1491647457	0.4542581382	0.6744990886
1046	0.1	325	0.08048650748	0.06005694245	0.9268333196	0.9739035755	82	0.2431022165	0.1912600727	0.5330320208	0.7542804247
1046	0.2	289	0.1048088235	0.08151607665	0.8583394326	0.9447595175	73	0.2535045259	0.2055687923	0.4265035662	0.6724373571
1046	0.3	253	0.1440149087	0.1142027024	0.7747428037	0.919658925	64	0.2227981995	0.1737189351	0.3033787468	0.5736616979
697	0.1	513	0.1207568647	0.07964941799	0.8783485838	0.9485277566	129	0.2230590686	0.1666438416	0.5964254644	0.786139896
697	0.2	456	0.1416604563	0.09861027768	0.8153927016	0.9281683066	115	0.2179658761	0.1649572697	0.5282631291	0.7282311776
697	0.3	400	0.09990091467	0.06558540508	0.8949174064	0.9576428572	100	0.159403295	0.1272837717	0.6728471362	0.8398102651
790	0.1	580	0.03954615775	0.02840381592	0.9852525432	0.9948285674	146	0.2359457812	0.1887096135	0.5535007256	0.7488055293
790	0.2	516	0.006632530994	0.002212268384	0.9995608378	0.9998010585	129	0.2474906991	0.1960778583	0.3292223408	0.6040395887
790	0.3	452	0.003510477845	0.001565069808	0.9998613254	0.9999413954	113	0.2363031858	0.178536157	0.39072557	0.643890728
795	0.1	860	0.04844873272	0.03395506326	0.9817054996	0.9933719302	215	0.2519890467	0.1967178521	0.440159602	0.6644061008
795	0.2	764	0.05811222851	0.04296028289	0.9727162587	0.9903962381	192	0.2482702249	0.1987892772	0.5299511163	0.7327669341
795	0.3	668	0.01762722486	0.01135510235	0.9974198003	0.9990448613	168	0.2540192515	0.2057954159	0.5184846283	0.7246075817
976	0.1	582	0.03492147038	0.01870816228	0.9816169447	0.9916040938	146	0.1319941532	0.0927363227	0.7899353697	0.8921312899
976	0.2	517	0.04217118914	0.02492001487	0.9700370654	0.9862774903	130	0.1135320196	0.08237122663	0.832798407	0.9170088685
976	0.3	452	0.04945829334	0.03061063349	0.9580149851	0.9809583101	114	0.1055332604	0.07558838223	0.819909907	0.9102797857
884	0.1	342	0.1021964349	0.07558096447	0.9208190683	0.9697835458	86	0.2834767117	0.2289693606	0.4750936556	0.6904774755
884	0.2	304	0.1797540058	0.1402286657	0.7542365287	0.9149111274	76	0.2799602151	0.2154156783	0.3184741783	0.5692374975
884	0.3	266	0.1574823151	0.1195678261	0.7881720748	0.9310120558	67	0.2669610368	0.212921042	0.3535173869	0.6141406291
1035	0.1	301	0.1111016262	0.08317041437	0.8815722486	0.9556048142	76	0.1989220811	0.1714704868	0.605401519	0.7929359385
1035	0.2	268	0.1281456575	0.0975648921	0.8453265983	0.9410794799	67	0.2177711413	0.1793377047	0.4312504498	0.6654738735
1035	0.3	234	0.06777395159	0.05116577004	0.9509038565	0.9818924076	59	0.2175414657	0.1733590396	0.51760785	0.7216380598
606	0.1	453	0.08195495801	0.05967748694	0.9046875891	0.9627182995	114	0.1916947083	0.1454466729	0.5430842707	0.7372260366
606	0.2	403	0.0818405755	0.06159886486	0.9068155537	0.962974884	101	0.1694653056	0.1300317932	0.5296397638	0.7293547863
606	0.3	352	0.07194683709	0.05416766159	0.9240062973	0.9700951287	89	0.1737669614	0.130827709	0.5493141946	0.7465575329
832	0.1	872	0.03329336378	0.0243918019	0.9908085541	0.9964583666	219	0.2397972758	0.1887557477	0.5036758179	0.715322803
832	0.2	776	0.08262032305	0.06242461108	0.9376255183	0.9753314504	194	0.2393441383	0.1894473953	0.487610149	0.699158137
832	0.3	679	0.1163613105	0.08981683223	0.8657288152	0.94759077	170	0.2140081391	0.1681497504	0.4924562501	0.7189508341
863	0.1	747	0.01817036861	0.01197432877	0.9972464403	0.9989444707	187	0.2375687985	0.1954645929	0.5410707895	0.7381623173
863	0.2	664	0.03402465609	0.02447068987	0.9894230242	0.9960216761	166	0.247410004	0.2058572031	0.5591528661	0.7528737873
863	0.3	580	0.04792260191	0.03548042897	0.9790056644	0.9921245626	146	0.2154672303	0.170914142	0.5808637269	0.7684906622
994	0.1	743	0.05750498346	0.04251898563	0.9672721613	0.9867445789	186	0.1890292215	0.1407580517	0.6426155868	0.8041638973
994	0.2	660	0.03054217253	0.02006446115	0.9899917327	0.9959496042	166	0.1868871378	0.1525849921	0.6195049006	0.789883042
994	0.3	578	0.0403021804	0.02633441562	0.9806495579	0.9919463247	145	0.1801005427	0.1416663201	0.6587910857	0.8123104195
770	0.1	561	0.04065057552	0.02681205401	0.9847519376	0.9934963702	141	0.1682888139	0.1265596839	0.6573408411	0.8180380152
770	0.2	499	0.07067200082	0.05120016484	0.94524828	0.9775257288	125	0.1543505099	0.1226596998	0.7321231877	0.8556797452
770	0.3	436	0.01277516744	0.006681105373	0.9978774892	0.9990482249	110	0.1541854923	0.1151609696	0.748068263	0.8714359196
643	0.1	540	0.06337093917	0.04260469791	0.9483927134	0.9793111449	135	0.2281552302	0.1554838817	0.4630921646	0.6881256442
643	0.2	480	0.03793875377	0.01932238112	0.9811061561	0.991982141	120	0.2199402185	0.1403230858	0.5272768706	0.7328191942
643	0.3	420	0.07928344389	0.05199165057	0.9217826319	0.9686942542	105	0.1638715508	0.1306841114	0.5898423252	0.7784375014
943	0.1	804	0.1002491615	0.07513341166	0.9398469119	0.9768883064	201	0.3017161086	0.2284732486	0.4859510264	0.6971199182
943	0.2	714	0.0247548095	0.01505584068	0.9962032752	0.9985137923	179	0.2787304866	0.2262007283	0.5406451314	0.7393790556
943	0.3	625	0.09005812798	0.06844275742	0.9463167312	0.9792675935	157	0.241855277	0.190385144	0.5927330085	0.7710513986
818	0.1	744	0.04270784768	0.03050945161	0.9794831959	0.9912471935	187	0.1762396842	0.1361672045	0.5965353997	0.773361423
818	0.2	662	0.0777924919	0.05603814005	0.9202078828	0.9668411841	166	0.1619583289	0.1282808041	0.6461807538	0.8049260226
818	0.3	579	0.04242397974	0.0287276279	0.9734197599	0.9887109033	145	0.178083977	0.1315706802	0.5439954313	0.7433856611
904	0.1	1017	0.02990272057	0.01771084546	0.9905122204	0.9959467207	255	0.1632834422	0.1155854092	0.7250299407	0.8517534653
904	0.2	904	0.03615295659	0.02078975606	0.9834382273	0.9929116669	227	0.1508021246	0.1064700888	0.6783269761	0.8239268713
904	0.3	792	0.03171367282	0.01879011148	0.9855113411	0.9939590179	198	0.1372832841	0.09709017451	0.6695274407	0.8196999825
853	0.1	287	0.09926423844	0.07607521845	0.9082774732	0.9660938617	72	0.2408370334	0.2010146226	0.4508223399	0.6803023507
853	0.2	255	0.1424260975	0.1115866133	0.8077799892	0.9236849437	64	0.235572938	0.1898508614	0.3001725777	0.5978218477
853	0.3	223	0.1272273787	0.09817050869	0.8302659172	0.9349127946	56	0.2260695765	0.1922420485	0.4153189586	0.6576526433
613	0.1	914	0.04623414328	0.03122712589	0.9799054415	0.9917284356	229	0.1899591171	0.1392955822	0.652795875	0.8085273764
613	0.2	812	0.04783495752	0.03233565092	0.9751409477	0.9899930101	204	0.1955968535	0.1434773814	0.6404581585	0.8008048772
613	0.3	711	0.04484696223	0.03020856917	0.9736731103	0.9895251509	178	0.1912120613	0.143108029	0.5483016468	0.7455774504
771	0.1	573	0.07287448208	0.04925091736	0.9310865067	0.9705467105	144	0.1801692304	0.137930318	0.62657671	0.7925000118
771	0.2	509	0.04359285914	0.02542207454	0.9695321412	0.9868035629	128	0.1458221875	0.1127324184	0.613073575	0.7856826136
771	0.3	446	0.01650777313	0.007762796321	0.9946808245	0.9976380562	112	0.1501312553	0.1089445568	0.6803355103	0.8600803893
592	0.1	612	0.0360898074	0.02220196088	0.9916833579	0.9967867964	153	0.2565222939	0.2118359388	0.5930350851	0.7727955403
592	0.2	544	0.05935215658	0.04091424383	0.9773625342	0.9910610165	136	0.2477076385	0.2054160513	0.5794575441	0.7634501574
592	0.3	476	0.05561494436	0.04045241909	0.9786495371	0.9917984311	119	0.2697407274	0.2159702944	0.5803891776	0.7677293212
809	0.1	951	0.07532281798	0.04642857768	0.8939290294	0.9523513688	238	0.1087035747	0.07687389917	0.7217119673	0.8541361274
809	0.2	845	0.04965826669	0.02771133026	0.911676319	0.963031369	212	0.09704400354	0.06785871002	0.6685650185	0.8202776908
809	0.3	740	0.05635174616	0.03186195405	0.8376208591	0.9367476382	185	0.0874393802	0.05845252975	0.4571512518	0.6899681865
700	0.1	300	0.0884236827	0.0631348988	0.9088642091	0.961485507	75	0.2058404089	0.159014957	0.6040986823	0.7851155764
700	0.2	266	0.06519568279	0.0453262408	0.9477182416	0.9778664436	67	0.1644487095	0.1267125344	0.6869337216	0.845123056
700	0.3	233	0.09070844484	0.06661145302	0.8974949339	0.9575825278	59	0.1319919515	0.106805034	0.7402603101	0.8684193674
968	0.1	314	0.03459472173	0.02322992823	0.983840746	0.9935245721	79	0.1863374941	0.1452338468	0.6906290359	0.8444418105
968	0.2	279	0.08066437253	0.06086203665	0.9114776251	0.962492223	70	0.1715781214	0.1378589792	0.6234781037	0.7912190912
968	0.3	244	0.04025385323	0.0286800996	0.9773524932	0.9903616916	62	0.1760508411	0.1382146034	0.463950374	0.6825538942
932	0.1	834	0.05941725428	0.0420165438	0.9590571529	0.9828718143	209	0.168106368	0.1219949789	0.6393474092	0.7997428884
932	0.2	741	0.0491376534	0.03416032055	0.967815772	0.9867204179	186	0.1567996223	0.1210195347	0.6638436918	0.8187182389
932	0.3	648	0.06816983728	0.04885216275	0.931471006	0.971963179	163	0.157185319	0.1186897897	0.6343605483	0.7988232662
990	0.1	860	0.008088583889	0.001871239457	0.9993734016	0.9996960885	215	0.2032772928	0.1441014068	0.6586536457	0.8132648638
990	0.2	764	0.03625939812	0.02164562377	0.98590559	0.9939701869	192	0.1916537255	0.1384637978	0.5228088186	0.7232336367
990	0.3	668	0.08531818163	0.05892257797	0.9074618654	0.9641147216	168	0.203002445	0.150773192	0.4742667417	0.6890807524
951	0.1	403	0.03069889788	0.02184669436	0.9890098266	0.9955297685	101	0.1765624592	0.13969098	0.6512861919	0.8130188376
951	0.2	358	0.06137960138	0.04663438259	0.9507979775	0.9795906481	90	0.1977825923	0.1485047527	0.5360104403	0.7342580365
951	0.3	313	0.05938891587	0.04374632814	0.9487153062	0.9799673905	79	0.1568624947	0.1238729027	0.6774914175	0.8284111482
716	0.1	563	0.01047795186	0.002500009849	0.998812123	0.9994427448	141	0.2196206284	0.1551077946	0.6548260809	0.8151058117
716	0.2	500	0.06940941966	0.04548683304	0.9449731815	0.9778656149	126	0.1733852045	0.1331596548	0.6669999612	0.8211623252
716	0.3	438	0.007171069156	0.002620645872	0.9993743654	0.9997182855	110	0.1698826797	0.125584646	0.6567615952	0.8128877563
788	0.1	701	0.03836678143	0.02571265676	0.9839673964	0.9934281397	176	0.2071360357	0.1540465543	0.5012476093	0.7101401516
788	0.2	624	0.04201183711	0.02889039788	0.9775983794	0.9912059326	156	0.1750514944	0.1285817015	0.5063918213	0.7231081616
788	0.3	545	0.06324488229	0.04019390215	0.9331147902	0.976423191	137	0.1750325774	0.1301981594	0.4883440494	0.7039441071
819	0.1	748	0.05865970815	0.04171719392	0.9708488629	0.9887954479	188	0.233879151	0.1802372365	0.5411463322	0.7363875522
819	0.2	665	0.02574015237	0.01586040485	0.994064675	0.997679957	167	0.2308882671	0.1827762245	0.4744637833	0.694595494
819	0.3	582	0.00581591807	0.002416911522	0.9996670091	0.9998496097	146	0.1919018107	0.1534640762	0.6144172723	0.7841542847
924	0.1	944	0.02896981487	0.01861659464	0.9934023975	0.9969908161	237	0.1582002869	0.1139930585	0.8040107988	0.8967784975
924	0.2	840	0.01964612519	0.01181886862	0.996327456	0.9983594698	210	0.1571585	0.1121186999	0.7791319768	0.8832393121
924	0.3	735	0.01051589926	0.004253042089	0.9984779651	0.9993053123	184	0.1514679176	0.113714037	0.7136574804	0.8493560882
601	0.1	717	0.1254008812	0.09382599084	0.8446339548	0.933393255	180	0.2066989348	0.1587508669	0.5744517948	0.7582838312
601	0.2	637	0.1168609832	0.08703943099	0.8562575019	0.9379926484	160	0.187605241	0.1443668549	0.514265286	0.7185229474
601	0.3	558	0.107836308	0.07913740087	0.8715351596	0.9431970009	140	0.1850574019	0.1383851569	0.6363196876	0.807745444
988	0.1	841	0.01820864463	0.006610098341	0.9938836465	0.9973122851	211	0.1605687993	0.09139180317	0.5570452847	0.7598652411
988	0.2	748	0.04538321656	0.02302424349	0.9591020481	0.9833950914	187	0.1157058565	0.07783171526	0.7427715745	0.8625644808
988	0.3	654	0.05704616256	0.03202531115	0.9387993057	0.9747687051	164	0.1224049587	0.08075852419	0.6616104289	0.8146179073
699	0.1	315	0.05452907884	0.03667465163	0.9686019712	0.986385212	79	0.1717783139	0.1257348352	0.7427691447	0.8698958599
699	0.2	280	0.02865880973	0.01708592391	0.9905421567	0.9959689495	70	0.1669748649	0.1350833391	0.7155189089	0.8640072786
699	0.3	244	0.03572028434	0.02752156585	0.9820162561	0.9925007095	62	0.1455540132	0.1144995018	0.7912533165	0.897698621
1004	0.1	632	0.01891420821	0.009893972024	0.9960819493	0.9982057705	159	0.1847898641	0.1254057087	0.6011405894	0.778101497
1004	0.2	562	0.05431700052	0.03343853253	0.965576981	0.9845260727	141	0.1328132771	0.09710914761	0.7955047843	0.8969234859
1004	0.3	492	0.01205281146	0.003974683833	0.9981795599	0.9991434167	123	0.1542606687	0.1049114812	0.6736609421	0.8342127588
703	0.1	340	0.03059770101	0.02214941365	0.9911965474	0.9965590523	86	0.1908897382	0.1470403783	0.7270966844	0.8613321345
703	0.2	303	0.09335064073	0.06661101589	0.9158767758	0.9656015668	76	0.193149812	0.1557745661	0.6130021716	0.7838728572
703	0.3	265	0.04904949924	0.03471967131	0.9745437571	0.9899908686	67	0.1860824656	0.140996174	0.6598108981	0.8215877797
869	0.1	72	0.1787694259	0.1401921547	-2.22E-16		18	0.1831183046	0.1495689885	-0.003575445167
869	0.2	64	0.1380252275	0.1157873083	-2.22E-16		16	0.254923677	0.180822746	-0.1047446803
869	0.3	56	0.1397689913	0.1132057111	-4.44E-16		14	0.2534970057	0.1844948467	-0.09114608514
559	0.1	76	0.3722722557	0.3101069436	-2.22E-16		19	0.3281980129	0.2661701552	-0.1683996305
559	0.2	67	0.3763022592	0.3119229248	2.22E-16		17	0.3292768695	0.2520778252	-0.3935880833
559	0.3	59	0.3468614933	0.2882183029	0		15	0.3832293697	0.3069454225	-0.693844131
1019	0.1	274	0.01012588058	0.005564177339	0.9988289	0.9994661218	69	0.207962187	0.1689795349	0.6450399866	0.8098732912
1019	0.2	244	0.07578150971	0.05807782388	0.9308630934	0.9698642912	61	0.1536741915	0.1212904815	0.7011511931	0.8418099785
1019	0.3	213	0.04326756214	0.03296862406	0.9741204966	0.9891380713	54	0.1533600956	0.1145642248	0.7596097153	0.8831547519
707	0.1	928	0.07823811014	0.05683247459	0.9459893513	0.9783426014	233	0.2145395423	0.1632918148	0.5368232436	0.742299083
707	0.2	825	0.03401891783	0.02410690999	0.988135779	0.9952256441	207	0.18562858	0.1430537378	0.5903591699	0.7692468638
707	0.3	722	0.005041008015	0.001887873693	0.9996705925	0.9998516924	181	0.1925235127	0.1541916969	0.5897711647	0.7700065748
552	0.1	746	0.0639175289	0.04419749691	0.9526345757	0.9840812831	187	0.2237835473	0.17402498	0.4621925747	0.6849605051
552	0.2	663	0.05214493253	0.03462078829	0.9616463747	0.9880913116	166	0.2350794731	0.1680705175	0.2180077379	0.4871329094
552	0.3	580	0.07576750131	0.05056260718	0.9071258869	0.9717477285	146	0.1996795359	0.1463370268	0.353525344	0.5991103488
916	0.1	681	0.03953168032	0.02903760861	0.9876536146	0.9951938913	171	0.2119774537	0.1615604227	0.6374605055	0.7998857973
916	0.2	605	0.0164811543	0.01072706936	0.9977278966	0.9990761697	152	0.2318124811	0.1773716464	0.6196777398	0.7951532961
916	0.3	530	0.06842517112	0.05004412021	0.9617003346	0.9839874892	133	0.2022859084	0.1580440135	0.6540241504	0.8198386954
1002	0.1	620	0.007563169043	0.00210298744	0.9992546396	0.999645062	155	0.1443226146	0.1068894324	0.7648672761	0.8792333369
1002	0.2	551	0.02139384902	0.01208241924	0.9931841573	0.9970553372	138	0.1406944263	0.09644419316	0.699963133	0.8404699797
1002	0.3	482	0.02493153142	0.0141116493	0.9904106274	0.9959377228	121	0.1091989518	0.08247941331	0.7583793966	0.8718663499
864	0.1	692	0.0153661098	0.00856855841	0.9963657244	0.9984546408	173	0.1693399659	0.1190053754	0.5160183041	0.7198650629
864	0.2	615	0.006679637577	0.002051632784	0.9992626158	0.9996560183	154	0.110892968	0.08216978792	0.7531818932	0.870314152
864	0.3	538	0.02510242198	0.01408765832	0.9878700915	0.9951651643	135	0.1507377821	0.1062930266	0.6532472341	0.8163531408
600	0.1	717	0.05302762361	0.03900544318	0.9752915295	0.9894501899	180	0.2090815626	0.1628961721	0.6233243747	0.790230719
600	0.2	637	0.05263392923	0.03901468206	0.9746224232	0.9893577783	160	0.1804395234	0.1432391568	0.6938999545	0.8351948932
600	0.3	558	0.02469213554	0.01622965534	0.9941389974	0.9974915177	140	0.2060052745	0.1635369655	0.619481793	0.7918776066
637	0.1	1142	0.05610049267	0.04104844882	0.9697932636	0.9872940925	286	0.1833804528	0.1377589122	0.6623227862	0.8144911969
637	0.2	1015	0.02283130379	0.01603027335	0.9944400473	0.9976648824	254	0.1773810144	0.1381238758	0.6786296415	0.8247144168
637	0.3	888	0.0177765596	0.0122886529	0.9962221647	0.9984343659	223	0.1730401382	0.1286853877	0.6810218922	0.8321174995
638	0.1	1245	0.01726421059	0.007272082233	0.9933563	0.997135272	312	0.1066640155	0.06902720703	0.6694154701	0.8181816116
638	0.2	1107	0.06461633948	0.03481266104	0.8467160108	0.9419380442	277	0.1185200835	0.07225388078	0.6005204802	0.794189668
638	0.3	968	0.02716038148	0.0122753308	0.954825402	0.9817551605	243	0.08714974575	0.05329073464	0.5789039237	0.7637771951
552	0	828	0.1421410803	0.1054864533	0.8063459326	0.9241316949	208	0.2547467895	0.1907055131	0.4618196745	0.6844369964
555	0	896	0.006564832059	0.002477775112	0.9996134984	0.9998168638	225	0.149709123	0.1094886267	0.7883535695	0.8887357713
559	0	84	0.2046956105	0.1668177684	0.7078082369	0.8858543323	21	0.2508160978	0.2008456185	0.425113893	0.656343469
585	0	1015	0.1133691243	0.08761190018	0.8879365433	0.9544248806	254	0.2132037645	0.167107747	0.5704951145	0.7565760995
587	0	835	0.1067717959	0.07246585556	0.8780686973	0.9485900449	209	0.1986131344	0.1400002502	0.5003241661	0.7194694531
592	0	680	0.09818800621	0.0599753312	0.9484159229	0.9789496671	170	0.2925870353	0.2312504278	0.4950128707	0.7062286103
595	0	796	0.00706621681	0.002773409321	0.9995692718	0.9998037456	199	0.2167338883	0.1748194584	0.6098344429	0.784101339
596	0	922	0.007150045168	0.003806155443	0.9994561817	0.9997601421	231	0.1989645935	0.1528119277	0.6377288422	0.8007952771
597	0	864	0.04301051177	0.02542736872	0.9834135959	0.9935013834	217	0.268320726	0.2068752374	0.4172140543	0.6483644015
598	0	733	0.03138766846	0.02226673597	0.990543988	0.9962754271	184	0.2116977079	0.166221833	0.6125229061	0.789022753
600	0	796	0.1005996383	0.07596901291	0.9173751784	0.9641582998	200	0.1878636591	0.1481882323	0.6521849071	0.8091577915
601	0	796	0.1384557981	0.1023521578	0.826972963	0.9213889635	200	0.2376065271	0.1820321308	0.4931407042	0.7037549872
602	0	792	0.008889944809	0.003269590648	0.9992851487	0.9996627318	198	0.1692965585	0.1170077388	0.7571523503	0.8707012717
606	0	504	0.1391132645	0.1009039878	0.7687031789	0.908187842	126	0.2157231458	0.1625517878	0.4321974106	0.6603068833
611	0	806	0.07098224452	0.05041067789	0.9498928496	0.9782299057	202	0.2011792246	0.153523738	0.6528342515	0.81447242
613	0	1015	0.09597419231	0.07023628275	0.9184698648	0.9649366585	254	0.2029934819	0.1542597466	0.6488977016	0.8093963594
623	0	1121	0.08680643091	0.05114071948	0.9135026126	0.9642950427	281	0.206778584	0.1413646181	0.4257275273	0.6572191032
632	0	1026	0.03099391521	0.01805715171	0.9863931148	0.9941410048	257	0.1636520137	0.1142126037	0.6852432254	0.82856691
634	0	587	0.04511593825	0.02417377254	0.9763612876	0.9901218006	147	0.1679238911	0.1210711069	0.7249277755	0.8557467828
635	0	854	0.1366290599	0.09995591226	0.8693910577	0.9478637777	214	0.2609484074	0.2102294523	0.5387017039	0.7391103398
637	0	1268	0.06355518898	0.04562635474	0.9656668619	0.9852095723	318	0.2005242642	0.1494789815	0.6790663793	0.8242960502
638	0	1383	0.01685263253	0.009125426238	0.9963385484	0.9983548737	346	0.1572125495	0.09649476191	0.7238428905	0.8537075258
643	0	599	0.02735451643	0.009786378585	0.9920665267	0.9965592409	150	0.1926157459	0.1339043644	0.5633896703	0.752253541
658	0	895	0.08823077455	0.06348385526	0.925198607	0.9658069884	224	0.1693507498	0.1213692242	0.7345931112	0.8608092654
659	0	1094	0.05253736943	0.03742502794	0.980912082	0.9921341602	274	0.2417633852	0.1858833444	0.6041130746	0.7780808534
660	0	949	0.07001918578	0.04682952291	0.9578774916	0.9829217475	238	0.2456708448	0.1664964272	0.5086927956	0.7179568193
665	0	1260	0.1707646454	0.1230164252	0.8108986131	0.925344712	316	0.3093679093	0.2314288062	0.4522594649	0.6773088474
667	0	817	0.01814848482	0.009246039926	0.9961670314	0.9983867122	205	0.204924709	0.1453099972	0.6126601618	0.7960317835
668	0	855	0.02816763152	0.01661991211	0.9919220423	0.9966924586	214	0.1701828825	0.121823493	0.759311877	0.8750329574
672	0	1161	0.07402731953	0.051800928	0.9550101358	0.9804122961	291	0.2058211155	0.1536446593	0.6623816276	0.8154283294
674	0	987	0.06021719761	0.03984206015	0.972035135	0.9872820076	247	0.1479273326	0.09996013597	0.8334988233	0.9137854689
675	0	640	0.1469337901	0.1108460628	0.8156000026	0.9189630631	161	0.2396708964	0.1829911101	0.5740457341	0.7621480459
676	0	693	0.1111365434	0.08478986379	0.8876348382	0.9510410838	174	0.2282246942	0.1699250206	0.5879097885	0.7670843733
680	0	856	0.151173759	0.1098259916	0.78209281	0.9024614644	214	0.2161090352	0.1635688408	0.4881078803	0.699970462
681	0	828	0.1168595891	0.08266650303	0.8603138867	0.9367735306	207	0.1938066104	0.1429944527	0.6382089827	0.802988595
682	0	440	0.0623972645	0.03397752009	0.9486714059	0.9786131138	110	0.1717277779	0.1178212518	0.5704119813	0.7566145057
683	0	1100	0.1161559778	0.08429474901	0.8712186285	0.9454282535	276	0.1963810279	0.1458330356	0.6011289581	0.7758390714
684	0	1356	0.04920479872	0.03100504957	0.9809994594	0.9914914091	339	0.1681389572	0.1197680601	0.7880037636	0.8894434085
685	0	917	0.07914122916	0.0509791875	0.9465480455	0.978766704	230	0.227290119	0.1626996387	0.4830311542	0.7063749375
687	0	969	0.02141254481	0.01364018511	0.9950929145	0.9978693931	243	0.1568889997	0.1165072241	0.7274961454	0.8540577949
697	0	570	0.1759169554	0.1251425615	0.7690207668	0.8988910364	143	0.2904935651	0.2129025467	0.4285363291	0.6602385649
698	0	333	0.1470604778	0.1108451966	0.8484176669	0.9368506645	84	0.2257036385	0.1773334893	0.5933384097	0.7838705494
699	0	349	0.07317222061	0.05372693988	0.9567500098	0.9802617612	88	0.1793813942	0.1369793057	0.5967414356	0.7803075187
700	0	332	0.09046764112	0.06306930626	0.9208013034	0.9656427868	84	0.2005242269	0.1584939891	0.6009040592	0.7788008754
703	0	378	0.1036997985	0.07720663795	0.9042486752	0.9587305571	95	0.2135193015	0.1655979702	0.6562863952	0.8113744262
707	0	1032	0.09603087078	0.0711565312	0.9286291069	0.9707713424	258	0.2384038329	0.1793008632	0.4864304025	0.6995009843
716	0	625	0.04708821631	0.02844664847	0.9799590795	0.9919578603	157	0.210117061	0.1597392078	0.6406793785	0.8016020564
717	0	1064	0.08540064981	0.06318989725	0.9380966131	0.9773796723	266	0.2485992336	0.1922159988	0.4155663062	0.6507194064
718	0	816	0.1183258099	0.08751624158	0.9065511212	0.9614905307	205	0.2822127509	0.2157409114	0.5371029451	0.7331225337
720	0	1124	0.02895162619	0.007279723968	0.9898742897	0.9953130756	282	0.1833604982	0.1193154257	0.6328918205	0.7957926879
737	0	1126	0.02480239319	0.01523856561	0.9945732266	0.9976368373	282	0.1720691718	0.1273664761	0.7280233148	0.8541737285
740	0	757	0.1119149106	0.08297448914	0.8899225642	0.9505506487	190	0.2059998591	0.1589892247	0.6463652304	0.8049780476
744	0	706	0.1060125379	0.08096605777	0.9027661816	0.9575855329	177	0.2133218183	0.1628233274	0.6163044385	0.7864355797
766	0	1091	0.03934949975	0.02333186999	0.9864610335	0.9941832226	273	0.2036100401	0.158396471	0.6327380189	0.7979933563
770	0	624	0.09162180509	0.06603449207	0.921195215	0.96592691	156	0.2270555436	0.1662399701	0.6093092456	0.7806025501
771	0	636	0.07878838758	0.04927398707	0.9248347591	0.9672053648	160	0.1905513843	0.1410583589	0.6849212523	0.8405213586
779	0	1194	0.01695946069	0.005152924619	0.9976381144	0.9988676314	299	0.1764798927	0.1284394951	0.75684773	0.8713158353
781	0	818	0.1188753349	0.08620444101	0.9084543368	0.9636430899	205	0.3086236189	0.2442756458	0.4455153587	0.6731001578
782	0	832	0.04163816994	0.03052363824	0.9857667451	0.9941889919	208	0.2560387944	0.1875130084	0.4544254362	0.675852515
783	0	695	0.1812835488	0.1354302963	0.8345641844	0.9330690996	174	0.312346333	0.2501124617	0.4079026626	0.6470498812
785	0	751	0.04505820551	0.03213485777	0.9849309857	0.9938854941	188	0.2463036925	0.1980314313	0.5597880578	0.7584034506
788	0	779	0.007493007261	0.003071077825	0.9994663844	0.9997590617	195	0.1887904819	0.1444713718	0.6315467219	0.7953447177
789	0	619	0.1404547601	0.1069128525	0.8433900173	0.9352966612	155	0.2504682602	0.1941737672	0.4366342661	0.6653539294
790	0	644	0.04258334029	0.02786765243	0.9861212801	0.9951165994	162	0.2410046726	0.1869514138	0.5005590335	0.7178301432
794	0	991	0.01930436122	0.009075670978	0.9967011055	0.9984722825	248	0.1435076127	0.101051391	0.8125291194	0.9014225582
795	0	955	0.03518021612	0.02489347895	0.9903262711	0.9966941205	239	0.2608325516	0.2010259848	0.4767098284	0.6916730527
797	0	886	0.0173984239	0.01198070965	0.9970166439	0.9987316728	222	0.1961993938	0.1499323575	0.6927975287	0.8330628429
805	0	900	0.01768277108	0.007175932892	0.9944960295	0.9975686961	226	0.1406166117	0.08505052729	0.7316333158	0.8574263714
807	0	1149	0.1355914198	0.09739366567	0.8537469651	0.9339212232	288	0.2231960422	0.1623766674	0.5284557019	0.7281469754
809	0	1056	0.04247957518	0.02552928184	0.97916061	0.9903756186	265	0.1365067283	0.08532655801	0.7725937592	0.8794378295
818	0	827	0.01376403108	0.008405986701	0.9979997788	0.9991297737	207	0.1876431114	0.138385654	0.6575965016	0.8115265897
819	0	831	0.1121983474	0.08232384606	0.9047323536	0.9600517132	208	0.2441809434	0.1926933594	0.5084141844	0.7134159992
823	0	707	0.1029817149	0.07666810237	0.8809207754	0.9573100742	177	0.2153990232	0.1639765214	0.4861900998	0.7049057608
825	0	1357	0.02967416083	0.01852660887	0.9898192459	0.9956819212	340	0.1468633144	0.1002466508	0.7514103402	0.869718395
827	0	819	0.04882998231	0.03469287516	0.9819276431	0.992404897	205	0.2020222665	0.1529251168	0.6644214049	0.8151673748
832	0	969	0.1178610097	0.0907059502	0.8931777287	0.9554907132	243	0.2356749245	0.1833650471	0.5348271558	0.7322243197
841	0	823	0.1037217188	0.07971665426	0.9312507396	0.9711917522	206	0.2712485984	0.2175300557	0.573887295	0.757995309
844	0	795	0.1161784842	0.08301827488	0.8546132631	0.9404036638	199	0.2127115263	0.1575000111	0.5451701841	0.7402971542
847	0	792	0.1098473764	0.07530389645	0.8819392257	0.9475191468	199	0.1869709511	0.1346072049	0.613398379	0.7840384991
853	0	318	0.1211188269	0.09015131221	0.8881848581	0.9572402145	80	0.2788400694	0.2209898064	0.4219801812	0.6499765133
855	0	829	0.1130975432	0.08364926764	0.8905007655	0.9516208984	208	0.1994330516	0.1567569518	0.622632579	0.7932519003
863	0	829	0.04228611036	0.03156954077	0.9867004982	0.9950053084	208	0.2677304855	0.2141455828	0.4155512099	0.6568654783
864	0	768	0.0129840195	0.006834750585	0.9980686529	0.9991438067	193	0.1609555472	0.1193867647	0.7180805029	0.8486101656
869	0	79	0.1075116217	0.0775461586	0.7100399187	0.898131521	20	0.2260310722	0.1478378359	0.2563432763	0.5214972203
872	0	1160	0.07370799383	0.04944722316	0.9550096133	0.9793491114	291	0.1904114767	0.141955441	0.7365311706	0.8623227133
875	0	824	0.1121931747	0.08126430546	0.8752848426	0.943065289	206	0.1935651531	0.147885093	0.6478102658	0.8098924005
876	0	601	0.02001203034	0.01215965166	0.9961527808	0.9983589578	151	0.1850862509	0.1376235707	0.6710504987	0.8197059485
877	0	365	0.1554391472	0.1086605254	0.8061549174	0.9133245201	92	0.2656401207	0.2005506907	0.4937570932	0.7047959973
878	0	393	0.2239788667	0.1737105192	0.6720929853	0.8519845158	99	0.2873575431	0.2277973985	0.42745055	0.6543191701
881	0	604	0.05432850987	0.03325448885	0.9597767413	0.9814471963	152	0.1252936054	0.09534237784	0.685852194	0.8312848843
884	0	380	0.09032591341	0.0678286937	0.947661768	0.9805525592	95	0.3116370581	0.2261335113	0.3803807777	0.6240921741
887	0	816	0.1461194721	0.1096263205	0.8232646842	0.9225252077	205	0.2374289255	0.1749109785	0.5805634978	0.7637689999
888	0	804	0.08506977232	0.05953567509	0.9270257045	0.9707788787	201	0.1894597813	0.1439470333	0.6111637003	0.7827185335
891	0	978	0.05014832873	0.02961068953	0.9701149913	0.9858955056	245	0.1443196159	0.08780017706	0.7342905828	0.8581610075
900	0	1056	0.02355750566	0.01498252074	0.9962249072	0.9983918591	265	0.189006628	0.1421544004	0.7358869782	0.857975428
904	0	1130	0.01442424541	0.007773687037	0.9981426667	0.999167491	283	0.1810014184	0.1251910173	0.6940253119	0.8332617019
909	0	860	0.0471233283	0.02374642811	0.9705517966	0.9876491613	216	0.1676748108	0.1033178036	0.6174006181	0.7870743684
911	0	816	0.09308898895	0.07020723575	0.9292676347	0.9699281133	205	0.2277508502	0.1709915428	0.5076592759	0.7161573823
913	0	731	0.1060831984	0.07861508556	0.9120419427	0.9621795881	183	0.2143132308	0.1658397382	0.6424473279	0.8028254971
914	0	747	0.08727236747	0.06576117241	0.9355331497	0.9717870424	187	0.2112025478	0.1626959386	0.6374808521	0.7984958452
915	0	757	0.02942380373	0.01844393163	0.9929985294	0.9970861043	190	0.2510763225	0.1933466785	0.4733366893	0.7036078706
916	0	756	0.1094435786	0.08292524352	0.9062120631	0.9594233434	190	0.2562385514	0.2011067188	0.5400752958	0.7358594273
917	0	564	0.05995646032	0.04307185193	0.9634611521	0.9859904125	142	0.1991477797	0.1550302824	0.5110371786	0.7165042165
918	0	484	0.09862231579	0.07252284712	0.9175931857	0.967908102	121	0.2244344923	0.1763760039	0.5747487306	0.7651649474
919	0	749	0.1367133764	0.1062993409	0.8544113023	0.9374192127	188	0.2557253152	0.1977314335	0.5151578311	0.7220884248
922	0	972	0.03488110205	0.02070967742	0.9893149497	0.9955010992	244	0.1952798494	0.1408564571	0.7084015978	0.8459975501
924	0	1049	0.008759143989	0.003289874771	0.9994321453	0.9997278824	263	0.180539003	0.1329289961	0.7613806169	0.8730380414
925	0	990	0.08469131057	0.06028307402	0.9464900398	0.9769383878	248	0.2228173248	0.166041378	0.6138477853	0.7843856845
926	0	948	0.07173207064	0.05042553727	0.9433618463	0.9780103782	238	0.2139921653	0.1644398986	0.4953121136	0.7071846509
927	0	953	0.02760660708	0.01764500588	0.9921934144	0.9970985412	239	0.2398250757	0.1811779059	0.4675811247	0.6890897287
928	0	985	0.1111112622	0.0824984902	0.884131519	0.9478152786	247	0.212867703	0.1556751579	0.5480900401	0.7419045882
930	0	896	0.01717985671	0.009849508444	0.9971693182	0.9988287876	224	0.1939153704	0.145278516	0.6510746896	0.8073768292
931	0	965	0.05714466711	0.03849444335	0.9685481368	0.9862599507	242	0.1714510387	0.1333473404	0.6885545669	0.8304128107
932	0	926	0.07397183761	0.0526358441	0.9459998165	0.9770637179	232	0.1982612626	0.1410857995	0.5493365651	0.7469761673
936	0	712	0.09577047608	0.07237687285	0.9466099991	0.9818831976	179	0.3173542561	0.2490305139	0.3088985266	0.5691859099
937	0	881	0.08151346447	0.05744085117	0.9247996712	0.9660249727	221	0.1840233678	0.1216470059	0.664251242	0.8184506721
938	0	712	0.007865951967	0.002439651048	0.9994124067	0.9997168558	179	0.1788960482	0.1413233666	0.6418471103	0.8016767571
939	0	779	0.04579819121	0.02860067489	0.9800118556	0.9910177854	195	0.1604189455	0.1123907428	0.7815805881	0.8843734812
943	0	892	0.1682772126	0.1278323981	0.8427097417	0.9367002478	224	0.2956995049	0.2439237958	0.5314155778	0.734446134
945	0	1140	0.02676698982	0.01713340972	0.9929976389	0.9970657345	286	0.1824431157	0.1320175755	0.7066158287	0.8426094796
948	0	1002	0.08162039417	0.05586661265	0.9467230533	0.9788120436	251	0.2277867212	0.1782999483	0.5727156843	0.7664714243
951	0	448	0.1383744516	0.1051098503	0.8153427042	0.9251463843	112	0.1819273732	0.1412918134	0.5340254565	0.7427664847
963	0	1276	0.02118850122	0.012992261	0.9961674734	0.9983461868	320	0.194227497	0.147443038	0.6733806703	0.8216378146
965	0	1443	0.04478947629	0.03154087791	0.9864113988	0.9946040122	361	0.2277867464	0.1810716354	0.6210586745	0.7882832661
968	0	348	0.06379096762	0.04452758556	0.9580850467	0.9835691342	88	0.1921428312	0.1495893235	0.6332376913	0.8068940551
972	0	995	0.06054491801	0.03613855391	0.9597430587	0.9816226935	249	0.1255332132	0.08065114648	0.806297941	0.9018951243
976	0	646	0.04667397502	0.02696982724	0.9749202605	0.9888712953	162	0.1597053673	0.10645324	0.7090644462	0.8435248798
978	0	676	0.02239469266	0.01081562279	0.9948532072	0.9975525623	170	0.1353838874	0.08364922283	0.8040826666	0.8978208865
988	0	934	0.01627027687	0.005908095457	0.9959702704	0.9982999543	234	0.1723575415	0.1091432397	0.5572752825	0.7513876794
990	0	955	0.1308905075	0.09480928239	0.8526309048	0.9364742746	239	0.2017886252	0.1457241237	0.5958194124	0.7752716095
994	0	825	0.05865765241	0.04368207342	0.9695423429	0.9873985403	207	0.2121748778	0.1611359589	0.6161446494	0.7865567126
995	0	149	0.06494225202	0.04969674183	0.964456402	0.98431729	38	0.164918023	0.1316414194	0.6569282792	0.8201684005
1002	0	688	0.01417529556	0.00735657147	0.997861588	0.9990365024	173	0.1766189609	0.1272441823	0.7297698217	0.8571516625
1004	0	702	0.05111952454	0.02981713761	0.9747617971	0.9888927313	176	0.1717279918	0.116976026	0.6981310226	0.836330741
1005	0	676	0.1035603365	0.07560165186	0.8921921991	0.9529674435	169	0.2008793849	0.1512051861	0.5649893674	0.755093092
1019	0	304	0.1329734013	0.09478152037	0.8446789077	0.9282823707	77	0.1831453362	0.1487638083	0.6637753056	0.8322532008
1035	0	334	0.124001034	0.09439690963	0.8723089114	0.9464353709	84	0.2276101214	0.1745758135	0.5535755794	0.7573072544
1045	0	328	0.1091761727	0.08246262003	0.8865761488	0.9509331162	83	0.2258872845	0.1673926828	0.5088830432	0.7276490248
1046	0	361	0.09006816833	0.05606809071	0.9307510095	0.9749431818	91	0.2808005838	0.2148483151	0.4621571417	0.70629078
