# Supplementary material for: VEFill: accurate and generalizable deep mutational scanning score imputation across protein domains
Source: Mol Syst Biol. 2026 Mar 20;22(6):979–1002. doi: 10.1038/s44320-026-00203-y (PMC13230771; doi:10.1038/s44320-026-00203-y)
Supplement: Supplementary file 21 — Figure Appendix S6 Source Data [file 44320_2026_203_MOESM21_ESM.zip › README.txt]

Per-protein VEFill performance evaluated as a function of the number of experimentally measured mutations available per position. The table reports, for each protein and sampling replicate, the number of mutations per position used for training and the corresponding Pearson correlation coefficients for VEFill-min and VEFill-max. Training data were generated by randomly subsampling a fixed number of mutations per site, and positional mean DMS scores were recomputed dynamically using only the available mutations at each position.
