# Supplementary material for: VEFill: accurate and generalizable deep mutational scanning score imputation across protein domains
Source: Mol Syst Biol. 2026 Mar 20;22(6):979–1002. doi: 10.1038/s44320-026-00203-y (PMC13230771; doi:10.1038/s44320-026-00203-y)
Supplement: Supplementary file 21 — Figure Appendix S6 Source Data [file 44320_2026_203_MOESM21_ESM.zip › SourceData_for_Appendix_Fig_S6.csv]

gene_id	urn	N_mutations_per_position	vefill-min_pears	vefill-max_pears
3	urn:mavedb:00000001-a-3	1	0.2453326831
3	urn:mavedb:00000001-a-3	2	0.5125111356
3	urn:mavedb:00000001-a-3	3	0.4581820812
3	urn:mavedb:00000001-a-3	4	0.561034226
3	urn:mavedb:00000001-a-3	5	0.5177080768
3	urn:mavedb:00000001-a-3	6	0.5563887072
3	urn:mavedb:00000001-a-3	7	0.6004275766
3	urn:mavedb:00000001-a-3	8	0.5686636922
3	urn:mavedb:00000001-a-3	9	0.5939550106
3	urn:mavedb:00000001-a-3	10	0.5985790498
3	urn:mavedb:00000001-a-3	11	0.5969780129
3	urn:mavedb:00000001-a-3	12	0.6099960792
3	urn:mavedb:00000001-a-3	13	0.6029542089
3	urn:mavedb:00000001-a-3	14	0.60178722
3	urn:mavedb:00000001-a-3	15	0.6220513897
3	urn:mavedb:00000001-a-3	16	0.607780426
3	urn:mavedb:00000001-a-3	17	0.6165468287
3	urn:mavedb:00000001-a-3	18	0.6104019369
3	urn:mavedb:00000001-a-3	20	0.6130969211
6	urn:mavedb:00000001-b-2	1	0.251200148
6	urn:mavedb:00000001-b-2	2	0.5548310823
6	urn:mavedb:00000001-b-2	3	0.4122878363
6	urn:mavedb:00000001-b-2	4	0.6249106218
6	urn:mavedb:00000001-b-2	5	0.6734087106
6	urn:mavedb:00000001-b-2	6	0.6925103439
6	urn:mavedb:00000001-b-2	7	0.70355035
6	urn:mavedb:00000001-b-2	8	0.7011815447
6	urn:mavedb:00000001-b-2	9	0.7077857365
6	urn:mavedb:00000001-b-2	10	0.697037569
6	urn:mavedb:00000001-b-2	11	0.7156378414
6	urn:mavedb:00000001-b-2	12	0.7088361827
6	urn:mavedb:00000001-b-2	13	0.7666587489
6	urn:mavedb:00000001-b-2	14	0.728851049
6	urn:mavedb:00000001-b-2	15	0.7135216234
6	urn:mavedb:00000001-b-2	16	0.6963555176
6	urn:mavedb:00000001-b-2	17	0.7239671217
6	urn:mavedb:00000001-b-2	18	0.7327104694
6	urn:mavedb:00000001-b-2	20	0.7285396254
62	urn:mavedb:00000041-b-1	1
62	urn:mavedb:00000041-b-1	2
62	urn:mavedb:00000041-b-1	3
62	urn:mavedb:00000041-b-1	4
62	urn:mavedb:00000041-b-1	5	0.5162589359
62	urn:mavedb:00000041-b-1	6	0.3351365384
62	urn:mavedb:00000041-b-1	7	0.5065202694
62	urn:mavedb:00000041-b-1	8	0.4706128741
62	urn:mavedb:00000041-b-1	9	0.4870422027
62	urn:mavedb:00000041-b-1	10	0.4718912084
62	urn:mavedb:00000041-b-1	11	0.602624195
62	urn:mavedb:00000041-b-1	12	0.4750995575
62	urn:mavedb:00000041-b-1	13	0.3921084594
62	urn:mavedb:00000041-b-1	14	0.4466161177
62	urn:mavedb:00000041-b-1	15	0.5819910542
62	urn:mavedb:00000041-b-1	16	0.4556818775
62	urn:mavedb:00000041-b-1	17	0.3869288395
62	urn:mavedb:00000041-b-1	18	0.3701849074
62	urn:mavedb:00000041-b-1	20	0.2937528673
64	urn:mavedb:00000043-a-1	1
64	urn:mavedb:00000043-a-1	2
64	urn:mavedb:00000043-a-1	3	0.670997637	0.3523897924
64	urn:mavedb:00000043-a-1	4	0.6698383551	0.4057308628
64	urn:mavedb:00000043-a-1	5	0.5728575549	0.4259320675
64	urn:mavedb:00000043-a-1	6	0.6620862118	0.498501757
64	urn:mavedb:00000043-a-1	7	0.720360912	0.4345858294
64	urn:mavedb:00000043-a-1	8	0.6694853974	0.4378107202
64	urn:mavedb:00000043-a-1	9	0.6832891939	0.4757033762
64	urn:mavedb:00000043-a-1	10	0.7014181744	0.5210712921
64	urn:mavedb:00000043-a-1	11	0.7112784435	0.3992669085
64	urn:mavedb:00000043-a-1	12	0.7458046014	0.4241802128
64	urn:mavedb:00000043-a-1	13	0.7012984556	0.4449753501
64	urn:mavedb:00000043-a-1	14	0.6770479423	0.4224537413
64	urn:mavedb:00000043-a-1	15	0.6775936951	0.4720731073
64	urn:mavedb:00000043-a-1	16	0.6869443096	0.4938285718
64	urn:mavedb:00000043-a-1	17	0.7020982396	0.4598338107
64	urn:mavedb:00000043-a-1	18	0.6967958896	0.514036109
64	urn:mavedb:00000043-a-1	20	0.6976481781	0.5151921051
65	urn:mavedb:00000045-h-1	1	0.2696280207	0.1980165835
65	urn:mavedb:00000045-h-1	2	0.7080583379	0.6552285893
65	urn:mavedb:00000045-h-1	3	0.7112532227	0.7078641907
65	urn:mavedb:00000045-h-1	4	0.7293259179	0.8119338555
65	urn:mavedb:00000045-h-1	5	0.7933320562	0.7916182022
65	urn:mavedb:00000045-h-1	6	0.792198425	0.8026981274
65	urn:mavedb:00000045-h-1	7	0.8397166758	0.8344803156
65	urn:mavedb:00000045-h-1	8	0.806968827	0.8598051091
65	urn:mavedb:00000045-h-1	9	0.8280555792	0.8441509426
65	urn:mavedb:00000045-h-1	10	0.8344593887	0.8328369038
65	urn:mavedb:00000045-h-1	11	0.8485646432	0.8502950232
65	urn:mavedb:00000045-h-1	12	0.8365421291	0.8653413201
65	urn:mavedb:00000045-h-1	13	0.8504926854	0.8476147678
65	urn:mavedb:00000045-h-1	14	0.8602372141	0.8551204982
65	urn:mavedb:00000045-h-1	15	0.8519387132	0.8632358835
65	urn:mavedb:00000045-h-1	16	0.8549948924	0.8593846303
65	urn:mavedb:00000045-h-1	17	0.8531550307	0.8652403519
65	urn:mavedb:00000045-h-1	18	0.8509315962	0.8705955239
65	urn:mavedb:00000045-h-1	20	0.8517212368	0.8664945592
68	urn:mavedb:00000045-c-1	1	0.2061206118	0.1699719813
68	urn:mavedb:00000045-c-1	2	0.7190978431	0.7571606592
68	urn:mavedb:00000045-c-1	3	0.7615673456	0.8019176772
68	urn:mavedb:00000045-c-1	4	0.7704210356	0.8417467374
68	urn:mavedb:00000045-c-1	5	0.7448301757	0.8261049645
68	urn:mavedb:00000045-c-1	6	0.807631759	0.8590799801
68	urn:mavedb:00000045-c-1	7	0.8135681249	0.8675567591
68	urn:mavedb:00000045-c-1	8	0.8414287941	0.8750896141
68	urn:mavedb:00000045-c-1	9	0.8274360669	0.9015797759
68	urn:mavedb:00000045-c-1	10	0.8402109	0.904590853
68	urn:mavedb:00000045-c-1	11	0.8420033439	0.8832321024
68	urn:mavedb:00000045-c-1	12	0.8380292491	0.8862772529
68	urn:mavedb:00000045-c-1	13	0.8322727914	0.9039947253
68	urn:mavedb:00000045-c-1	14	0.8445815735	0.9088674857
68	urn:mavedb:00000045-c-1	15	0.845312044	0.9079660706
68	urn:mavedb:00000045-c-1	16	0.8500428873	0.9074493964
68	urn:mavedb:00000045-c-1	17	0.8478532768	0.9023892666
68	urn:mavedb:00000045-c-1	18	0.8578577104	0.9080187074
68	urn:mavedb:00000045-c-1	20	0.8541135411	0.9039158243
69	urn:mavedb:00000045-d-1	1	0.1838360318	0.5581437488
69	urn:mavedb:00000045-d-1	2	0.6785396166	0.726890268
69	urn:mavedb:00000045-d-1	3	0.7043128122	0.8028186065
69	urn:mavedb:00000045-d-1	4	0.7929760401	0.8515499512
69	urn:mavedb:00000045-d-1	5	0.8368579672	0.8598863812
69	urn:mavedb:00000045-d-1	6	0.8386851029	0.8522661043
69	urn:mavedb:00000045-d-1	7	0.8301870692	0.8538326797
69	urn:mavedb:00000045-d-1	8	0.8636994456	0.8549850111
69	urn:mavedb:00000045-d-1	9	0.8541285219	0.8738306087
69	urn:mavedb:00000045-d-1	10	0.855276245	0.8764748083
69	urn:mavedb:00000045-d-1	11	0.8599552713	0.8845231859
69	urn:mavedb:00000045-d-1	12	0.8517010485	0.8849310884
69	urn:mavedb:00000045-d-1	13	0.8943760355	0.8802518795
69	urn:mavedb:00000045-d-1	14	0.8860551705	0.882046613
69	urn:mavedb:00000045-d-1	15	0.8794349313	0.882151129
69	urn:mavedb:00000045-d-1	16	0.8878779409	0.8938255346
69	urn:mavedb:00000045-d-1	17	0.8887583489	0.8885030654
69	urn:mavedb:00000045-d-1	18	0.8819921399	0.8872593454
69	urn:mavedb:00000045-d-1	20	0.8853662069	0.8872548426
72	urn:mavedb:00000045-g-1	1	0.2930378794	0.2616773553
72	urn:mavedb:00000045-g-1	2	0.7133983892	0.6705467464
72	urn:mavedb:00000045-g-1	3	0.7921952141	0.7766568505
72	urn:mavedb:00000045-g-1	4	0.8267326061	0.8303190864
72	urn:mavedb:00000045-g-1	5	0.8156518666	0.840875917
72	urn:mavedb:00000045-g-1	6	0.8326404883	0.8377662721
72	urn:mavedb:00000045-g-1	7	0.8471715585	0.8749174084
72	urn:mavedb:00000045-g-1	8	0.8622895903	0.872721415
72	urn:mavedb:00000045-g-1	9	0.8636037172	0.8759384008
72	urn:mavedb:00000045-g-1	10	0.8776536478	0.8724852278
72	urn:mavedb:00000045-g-1	11	0.8696321205	0.8790480229
72	urn:mavedb:00000045-g-1	12	0.8859179716	0.9003396861
72	urn:mavedb:00000045-g-1	13	0.8913925576	0.8883493444
72	urn:mavedb:00000045-g-1	14	0.8871544082	0.8920226766
72	urn:mavedb:00000045-g-1	15	0.8789098239	0.8991023691
72	urn:mavedb:00000045-g-1	16	0.8858645405	0.8933328394
72	urn:mavedb:00000045-g-1	17	0.8907753635	0.9026614927
72	urn:mavedb:00000045-g-1	18	0.8912669288	0.9016707716
72	urn:mavedb:00000045-g-1	20	0.8831438072	0.9006269113
73	urn:mavedb:00000045-i-1	1	0.2331936307	0.1721496746
73	urn:mavedb:00000045-i-1	2	0.5554153454	0.7112238097
73	urn:mavedb:00000045-i-1	3	0.7086565118	0.7560390492
73	urn:mavedb:00000045-i-1	4	0.7405016767	0.8224831311
73	urn:mavedb:00000045-i-1	5	0.7515207651	0.8612851245
73	urn:mavedb:00000045-i-1	6	0.798311944	0.849529997
73	urn:mavedb:00000045-i-1	7	0.8200981704	0.8610695436
73	urn:mavedb:00000045-i-1	8	0.817459061	0.8671798705
73	urn:mavedb:00000045-i-1	9	0.8061319005	0.8855247307
73	urn:mavedb:00000045-i-1	10	0.8350046309	0.8929558207
73	urn:mavedb:00000045-i-1	11	0.8480597643	0.8908927558
73	urn:mavedb:00000045-i-1	12	0.8389958582	0.9002781999
73	urn:mavedb:00000045-i-1	13	0.8385767859	0.8951728077
73	urn:mavedb:00000045-i-1	14	0.8502502941	0.8895193128
73	urn:mavedb:00000045-i-1	15	0.8418929052	0.8924426709
73	urn:mavedb:00000045-i-1	16	0.8546207303	0.9033242841
73	urn:mavedb:00000045-i-1	17	0.8556438695	0.8956067701
73	urn:mavedb:00000045-i-1	18	0.8583356954	0.9039675158
73	urn:mavedb:00000045-i-1	20	0.8556492264	0.898667867
75	urn:mavedb:00000045-k-1	1	0.1381050058	0.6667717831
75	urn:mavedb:00000045-k-1	2	0.5913274233	0.7482038086
75	urn:mavedb:00000045-k-1	3	0.7062630781	0.816887835
75	urn:mavedb:00000045-k-1	4	0.7147116878	0.8211108109
75	urn:mavedb:00000045-k-1	5	0.7708117234	0.8323189352
75	urn:mavedb:00000045-k-1	6	0.749151018	0.8309508627
75	urn:mavedb:00000045-k-1	7	0.7968526841	0.8352422932
75	urn:mavedb:00000045-k-1	8	0.7903951947	0.8437418482
75	urn:mavedb:00000045-k-1	9	0.7852739736	0.8528354648
75	urn:mavedb:00000045-k-1	10	0.7923406332	0.8467557298
75	urn:mavedb:00000045-k-1	11	0.8130137332	0.8532899294
75	urn:mavedb:00000045-k-1	12	0.784822279	0.8593931474
75	urn:mavedb:00000045-k-1	13	0.7973445995	0.868999639
75	urn:mavedb:00000045-k-1	14	0.7984599301	0.8701338513
75	urn:mavedb:00000045-k-1	15	0.8249130709	0.8693974864
75	urn:mavedb:00000045-k-1	16	0.8354308398	0.8636425031
75	urn:mavedb:00000045-k-1	17	0.8289889782	0.8670338385
75	urn:mavedb:00000045-k-1	18	0.8163035997	0.8668969934
75	urn:mavedb:00000045-k-1	20	0.8175891227	0.8683151354
76	urn:mavedb:00000045-l-1	1	0.1105186649	0.08857586021
76	urn:mavedb:00000045-l-1	2	0.4334529045	0.5233104802
76	urn:mavedb:00000045-l-1	3	0.1705077052	0.5458325904
76	urn:mavedb:00000045-l-1	4	0.4825056418	0.5915089498
76	urn:mavedb:00000045-l-1	5	0.4940734112	0.6521139255
76	urn:mavedb:00000045-l-1	6	0.4854495535	0.647430949
76	urn:mavedb:00000045-l-1	7	0.5527716754	0.7240935153
76	urn:mavedb:00000045-l-1	8	0.544720853	0.7014821995
76	urn:mavedb:00000045-l-1	9	0.5473713954	0.7125135175
76	urn:mavedb:00000045-l-1	10	0.5639077552	0.6895339545
76	urn:mavedb:00000045-l-1	11	0.5673963031	0.6987520095
76	urn:mavedb:00000045-l-1	12	0.5659663534	0.7030649457
76	urn:mavedb:00000045-l-1	13	0.5661786332	0.7095472167
76	urn:mavedb:00000045-l-1	14	0.5640901376	0.7130797464
76	urn:mavedb:00000045-l-1	15	0.5745328923	0.7190455464
76	urn:mavedb:00000045-l-1	16	0.5714846677	0.7178125182
76	urn:mavedb:00000045-l-1	17	0.5704372508	0.7298769776
76	urn:mavedb:00000045-l-1	18	0.5784849068	0.7346010303
76	urn:mavedb:00000045-l-1	20	0.5691105507	0.7350949917
80	urn:mavedb:00000047-b-1	1	0.1065571081
80	urn:mavedb:00000047-b-1	2	0.2450951411
80	urn:mavedb:00000047-b-1	3	0.264797006
80	urn:mavedb:00000047-b-1	4	0.3645934782
80	urn:mavedb:00000047-b-1	5	0.3545103719
80	urn:mavedb:00000047-b-1	6	0.3815261365
80	urn:mavedb:00000047-b-1	7	0.4429875861
80	urn:mavedb:00000047-b-1	8	0.4121385441
80	urn:mavedb:00000047-b-1	9	0.4551321801
80	urn:mavedb:00000047-b-1	10	0.4459410243
80	urn:mavedb:00000047-b-1	11	0.4547506104
80	urn:mavedb:00000047-b-1	12	0.4919624547
80	urn:mavedb:00000047-b-1	13	0.49645485
80	urn:mavedb:00000047-b-1	14	0.495552819
80	urn:mavedb:00000047-b-1	15	0.4875941309
80	urn:mavedb:00000047-b-1	16	0.5108663776
80	urn:mavedb:00000047-b-1	17	0.4971466798
80	urn:mavedb:00000047-b-1	18	0.5103548158
80	urn:mavedb:00000047-b-1	20	0.49844765
81	urn:mavedb:00000047-c-1	1	0.2334328245
81	urn:mavedb:00000047-c-1	2	0.2844505066
81	urn:mavedb:00000047-c-1	3	0.3998455591
81	urn:mavedb:00000047-c-1	4	0.3819686192
81	urn:mavedb:00000047-c-1	5	0.4481949206
81	urn:mavedb:00000047-c-1	6	0.5162282588
81	urn:mavedb:00000047-c-1	7	0.4852490754
81	urn:mavedb:00000047-c-1	8	0.4896874023
81	urn:mavedb:00000047-c-1	9	0.5052795086
81	urn:mavedb:00000047-c-1	10	0.4994083275
81	urn:mavedb:00000047-c-1	11	0.5359892
81	urn:mavedb:00000047-c-1	12	0.531593553
81	urn:mavedb:00000047-c-1	13	0.5418513682
81	urn:mavedb:00000047-c-1	14	0.5450979368
81	urn:mavedb:00000047-c-1	15	0.5417785618
81	urn:mavedb:00000047-c-1	16	0.5426949414
81	urn:mavedb:00000047-c-1	17	0.5636906817
81	urn:mavedb:00000047-c-1	18	0.5697007457
81	urn:mavedb:00000047-c-1	20	0.5539473508
82	urn:mavedb:00000047-a-1	1	0.2560535202
82	urn:mavedb:00000047-a-1	2	0.3299881621
82	urn:mavedb:00000047-a-1	3	0.4064574795
82	urn:mavedb:00000047-a-1	4	0.400953946
82	urn:mavedb:00000047-a-1	5	0.5328260131
82	urn:mavedb:00000047-a-1	6	0.5452429459
82	urn:mavedb:00000047-a-1	7	0.5456188945
82	urn:mavedb:00000047-a-1	8	0.5765923803
82	urn:mavedb:00000047-a-1	9	0.5946987412
82	urn:mavedb:00000047-a-1	10	0.5762808858
82	urn:mavedb:00000047-a-1	11	0.6014686656
82	urn:mavedb:00000047-a-1	12	0.6176096005
82	urn:mavedb:00000047-a-1	13	0.6192695357
82	urn:mavedb:00000047-a-1	14	0.6113557197
82	urn:mavedb:00000047-a-1	15	0.630009408
82	urn:mavedb:00000047-a-1	16	0.6318202755
82	urn:mavedb:00000047-a-1	17	0.6266465594
82	urn:mavedb:00000047-a-1	18	0.6292738996
82	urn:mavedb:00000047-a-1	20	0.6315940329
83	urn:mavedb:00000048-a-1	1	0.1998258078
83	urn:mavedb:00000048-a-1	2	0.3457720256
83	urn:mavedb:00000048-a-1	3	0.3580605667
83	urn:mavedb:00000048-a-1	4	0.4195820013
83	urn:mavedb:00000048-a-1	5	0.4879771123
83	urn:mavedb:00000048-a-1	6	0.5140841105
83	urn:mavedb:00000048-a-1	7	0.5424633104
83	urn:mavedb:00000048-a-1	8	0.5664133387
83	urn:mavedb:00000048-a-1	9	0.5879554866
83	urn:mavedb:00000048-a-1	10	0.5507540858
83	urn:mavedb:00000048-a-1	11	0.5834597297
83	urn:mavedb:00000048-a-1	12	0.5897154262
83	urn:mavedb:00000048-a-1	13	0.6126355972
83	urn:mavedb:00000048-a-1	14	0.589518459
83	urn:mavedb:00000048-a-1	15	0.6214634329
83	urn:mavedb:00000048-a-1	16	0.6156768781
83	urn:mavedb:00000048-a-1	17	0.6193168636
83	urn:mavedb:00000048-a-1	18	0.6193698965
83	urn:mavedb:00000048-a-1	20	0.6177538217
84	urn:mavedb:00000048-b-1	1	0.09364013329
84	urn:mavedb:00000048-b-1	2	0.2102445369
84	urn:mavedb:00000048-b-1	3	0.2749579508
84	urn:mavedb:00000048-b-1	4	0.3341787334
84	urn:mavedb:00000048-b-1	5	0.3621457142
84	urn:mavedb:00000048-b-1	6	0.364207385
84	urn:mavedb:00000048-b-1	7	0.4255230309
84	urn:mavedb:00000048-b-1	8	0.4155369698
84	urn:mavedb:00000048-b-1	9	0.4304900517
84	urn:mavedb:00000048-b-1	10	0.4488362463
84	urn:mavedb:00000048-b-1	11	0.4531845151
84	urn:mavedb:00000048-b-1	12	0.4302953385
84	urn:mavedb:00000048-b-1	13	0.445431646
84	urn:mavedb:00000048-b-1	14	0.460689812
84	urn:mavedb:00000048-b-1	15	0.4606423604
84	urn:mavedb:00000048-b-1	16	0.4676988004
84	urn:mavedb:00000048-b-1	17	0.4702867085
84	urn:mavedb:00000048-b-1	18	0.4696498332
84	urn:mavedb:00000048-b-1	20	0.4664575571
85	urn:mavedb:00000048-c-1	1	0.1337363245
85	urn:mavedb:00000048-c-1	2	0.2511012854
85	urn:mavedb:00000048-c-1	3	0.225291236
85	urn:mavedb:00000048-c-1	4	0.3687751997
85	urn:mavedb:00000048-c-1	5	0.4421964113
85	urn:mavedb:00000048-c-1	6	0.4459014941
85	urn:mavedb:00000048-c-1	7	0.4612872984
85	urn:mavedb:00000048-c-1	8	0.4891283243
85	urn:mavedb:00000048-c-1	9	0.5007788327
85	urn:mavedb:00000048-c-1	10	0.4990446077
85	urn:mavedb:00000048-c-1	11	0.4802229882
85	urn:mavedb:00000048-c-1	12	0.5291574046
85	urn:mavedb:00000048-c-1	13	0.5228858298
85	urn:mavedb:00000048-c-1	14	0.532108268
85	urn:mavedb:00000048-c-1	15	0.5325343619
85	urn:mavedb:00000048-c-1	16	0.5379787325
85	urn:mavedb:00000048-c-1	17	0.5434919034
85	urn:mavedb:00000048-c-1	18	0.5414734755
85	urn:mavedb:00000048-c-1	20	0.5494459494
100	urn:mavedb:00000054-a-1	1	0.4302661221	0.5497325656
100	urn:mavedb:00000054-a-1	2	0.6064277271	0.7282223845
100	urn:mavedb:00000054-a-1	3	0.6541117167	0.7676999971
100	urn:mavedb:00000054-a-1	4	0.6931022814	0.7809053063
100	urn:mavedb:00000054-a-1	5	0.7504802618	0.7967740004
100	urn:mavedb:00000054-a-1	6	0.7809403101	0.8194601106
100	urn:mavedb:00000054-a-1	7	0.7825147657	0.8205602191
100	urn:mavedb:00000054-a-1	8	0.7973517313	0.8262114519
100	urn:mavedb:00000054-a-1	9	0.7956411039	0.8394104903
100	urn:mavedb:00000054-a-1	10	0.8024107801	0.8322030687
100	urn:mavedb:00000054-a-1	11	0.7956671415	0.8397466072
100	urn:mavedb:00000054-a-1	12	0.8038391301	0.8431190452
100	urn:mavedb:00000054-a-1	13	0.8046170888	0.849051354
100	urn:mavedb:00000054-a-1	14	0.8104092475	0.855491425
100	urn:mavedb:00000054-a-1	15	0.8077286638	0.8532283901
100	urn:mavedb:00000054-a-1	16	0.8111671633	0.8534595746
100	urn:mavedb:00000054-a-1	17	0.8158849767	0.8560206029
100	urn:mavedb:00000054-a-1	18	0.8161381685	0.8542395031
100	urn:mavedb:00000054-a-1	20	0.8127190322	0.8534948721
104	urn:mavedb:00000057-a-1	1	0.5609781521	0.5078970822
104	urn:mavedb:00000057-a-1	2	0.4791056914	0.5885813673
104	urn:mavedb:00000057-a-1	3	0.6435968489	0.6269454343
104	urn:mavedb:00000057-a-1	4	0.7061727755	0.6596245609
104	urn:mavedb:00000057-a-1	5	0.7495073055	0.6623079017
104	urn:mavedb:00000057-a-1	6	0.7117257095	0.7012693253
104	urn:mavedb:00000057-a-1	7	0.7469024988	0.6869913115
104	urn:mavedb:00000057-a-1	8	0.7473079393	0.6947934271
104	urn:mavedb:00000057-a-1	9	0.7475352766	0.7045666565
104	urn:mavedb:00000057-a-1	10	0.7485787503	0.6912229892
104	urn:mavedb:00000057-a-1	11	0.7656993346	0.7104283716
104	urn:mavedb:00000057-a-1	12	0.7723452313	0.702805163
104	urn:mavedb:00000057-a-1	13	0.7757275896	0.7029728672
104	urn:mavedb:00000057-a-1	14	0.7768173355	0.7066762407
104	urn:mavedb:00000057-a-1	15	0.7656901714	0.7073243151
104	urn:mavedb:00000057-a-1	16	0.7692565576	0.714094926
104	urn:mavedb:00000057-a-1	17	0.7890876975	0.7113937271
104	urn:mavedb:00000057-a-1	18	0.7921633867	0.7146622668
104	urn:mavedb:00000057-a-1	20	0.7764975929	0.7072963388
105	urn:mavedb:00000057-c-1	1	0.3620136769	0.3510753005
105	urn:mavedb:00000057-c-1	2	0.3969397115	0.5167307028
105	urn:mavedb:00000057-c-1	3	0.5235140809	0.5838931111
105	urn:mavedb:00000057-c-1	4	0.6076792499	0.541124886
105	urn:mavedb:00000057-c-1	5	0.6337599949	0.6111349122
105	urn:mavedb:00000057-c-1	6	0.6294241454	0.5894289758
105	urn:mavedb:00000057-c-1	7	0.6489426881	0.6121990131
105	urn:mavedb:00000057-c-1	8	0.6652288953	0.5912343028
105	urn:mavedb:00000057-c-1	9	0.6670478622	0.6732326322
105	urn:mavedb:00000057-c-1	10	0.6826556977	0.6492646751
105	urn:mavedb:00000057-c-1	11	0.6661647339	0.6411740669
105	urn:mavedb:00000057-c-1	12	0.6787657729	0.662310742
105	urn:mavedb:00000057-c-1	13	0.6799582894	0.6764562158
105	urn:mavedb:00000057-c-1	14	0.6929736671	0.6788299561
105	urn:mavedb:00000057-c-1	15	0.6699946716	0.6870044491
105	urn:mavedb:00000057-c-1	16	0.6879991972	0.6764445703
105	urn:mavedb:00000057-c-1	17	0.6926772753	0.6914017238
105	urn:mavedb:00000057-c-1	18	0.6883112339	0.6886792526
105	urn:mavedb:00000057-c-1	20	0.6773192199	0.6846748835
107	urn:mavedb:00000057-b-1	1	0.4468175455	0.4131734738
107	urn:mavedb:00000057-b-1	2	0.5228183469	0.4879571028
107	urn:mavedb:00000057-b-1	3	0.6456902687	0.6742070385
107	urn:mavedb:00000057-b-1	4	0.6953300143	0.7321824447
107	urn:mavedb:00000057-b-1	5	0.6776666475	0.6863131699
107	urn:mavedb:00000057-b-1	6	0.7098746328	0.6868756832
107	urn:mavedb:00000057-b-1	7	0.7373493042	0.7213199632
107	urn:mavedb:00000057-b-1	8	0.7185878757	0.6963655692
107	urn:mavedb:00000057-b-1	9	0.7389992408	0.7323377065
107	urn:mavedb:00000057-b-1	10	0.7332850006	0.7392772834
107	urn:mavedb:00000057-b-1	11	0.7350113856	0.7468788424
107	urn:mavedb:00000057-b-1	12	0.7513945641	0.751201336
107	urn:mavedb:00000057-b-1	13	0.7354501293	0.7415977389
107	urn:mavedb:00000057-b-1	14	0.7471662985	0.7632440082
107	urn:mavedb:00000057-b-1	15	0.7610593285	0.758065681
107	urn:mavedb:00000057-b-1	16	0.7495909326	0.7609831955
107	urn:mavedb:00000057-b-1	17	0.7530180023	0.7637130941
107	urn:mavedb:00000057-b-1	18	0.763413388	0.7637541777
107	urn:mavedb:00000057-b-1	20	0.757091906	0.7587902462
108	urn:mavedb:00000058-a-1	1
108	urn:mavedb:00000058-a-1	2	0.6282151011
108	urn:mavedb:00000058-a-1	3	0.8482741586
108	urn:mavedb:00000058-a-1	4	0.834778114
108	urn:mavedb:00000058-a-1	5	0.8500540521
108	urn:mavedb:00000058-a-1	6	0.8678163931
108	urn:mavedb:00000058-a-1	7	0.8561541287
108	urn:mavedb:00000058-a-1	8	0.8884337675
108	urn:mavedb:00000058-a-1	9	0.8830451313
108	urn:mavedb:00000058-a-1	10	0.8750276995
108	urn:mavedb:00000058-a-1	11	0.8941335045
108	urn:mavedb:00000058-a-1	12	0.903263803
108	urn:mavedb:00000058-a-1	13	0.8777807245
108	urn:mavedb:00000058-a-1	14	0.9026317023
108	urn:mavedb:00000058-a-1	15	0.890481022
108	urn:mavedb:00000058-a-1	16	0.8986098761	0.8444176593
108	urn:mavedb:00000058-a-1	17	0.9001473483	0.8434821518
108	urn:mavedb:00000058-a-1	18	0.8990431306	0.8434821518
108	urn:mavedb:00000058-a-1	20	0.9024553319	0.8434821518
127	urn:mavedb:00000068-b-1	1	0.5275124472	0.4582456041
127	urn:mavedb:00000068-b-1	2	0.6304489755	0.6026248321
127	urn:mavedb:00000068-b-1	3	0.665582255	0.6394881227
127	urn:mavedb:00000068-b-1	4	0.6959074127	0.656164054
127	urn:mavedb:00000068-b-1	5	0.7273125941	0.668010425
127	urn:mavedb:00000068-b-1	6	0.720474927	0.6958748705
127	urn:mavedb:00000068-b-1	7	0.7407572329	0.6765698296
127	urn:mavedb:00000068-b-1	8	0.7306464884	0.6892667142
127	urn:mavedb:00000068-b-1	9	0.7393983466	0.7211741391
127	urn:mavedb:00000068-b-1	10	0.7453385626	0.7007992078
127	urn:mavedb:00000068-b-1	11	0.7503924523	0.7159490242
127	urn:mavedb:00000068-b-1	12	0.7579635199	0.7180546618
127	urn:mavedb:00000068-b-1	13	0.745649614	0.7274153802
127	urn:mavedb:00000068-b-1	14	0.759539485	0.7212881857
127	urn:mavedb:00000068-b-1	15	0.7562073245	0.7306914975
127	urn:mavedb:00000068-b-1	16	0.7624293499	0.7256017098
127	urn:mavedb:00000068-b-1	17	0.7581889274	0.7208365833
127	urn:mavedb:00000068-b-1	18	0.7611344201	0.7361357938
127	urn:mavedb:00000068-b-1	20	0.7580589375	0.7297192403
128	urn:mavedb:00000068-c-1	1	0.5493787273	0.6111384805
128	urn:mavedb:00000068-c-1	2	0.6988444358	0.6797339814
128	urn:mavedb:00000068-c-1	3	0.7342361215	0.7434745751
128	urn:mavedb:00000068-c-1	4	0.7678027922	0.7234495781
128	urn:mavedb:00000068-c-1	5	0.7870259758	0.7630440146
128	urn:mavedb:00000068-c-1	6	0.7898371614	0.7774092591
128	urn:mavedb:00000068-c-1	7	0.7901004889	0.782684984
128	urn:mavedb:00000068-c-1	8	0.7995652986	0.7884384217
128	urn:mavedb:00000068-c-1	9	0.8170877894	0.7928420449
128	urn:mavedb:00000068-c-1	10	0.8228153317	0.7952574367
128	urn:mavedb:00000068-c-1	11	0.8188523469	0.8128766675
128	urn:mavedb:00000068-c-1	12	0.8299596451	0.813131634
128	urn:mavedb:00000068-c-1	13	0.8315571053	0.8163840833
128	urn:mavedb:00000068-c-1	14	0.8327571981	0.8193013975
128	urn:mavedb:00000068-c-1	15	0.8340572195	0.8188449141
128	urn:mavedb:00000068-c-1	16	0.8371744814	0.8187000566
128	urn:mavedb:00000068-c-1	17	0.8393609716	0.82116991
128	urn:mavedb:00000068-c-1	18	0.8374155076	0.8209889572
128	urn:mavedb:00000068-c-1	20	0.8364416613	0.8213276933
165	urn:mavedb:00000096-a-1	1	0.3677916152	0.4379175325
165	urn:mavedb:00000096-a-1	2	0.5034085166	0.4949436397
165	urn:mavedb:00000096-a-1	3	0.5381904291	0.5265977472
165	urn:mavedb:00000096-a-1	4	0.6209130048	0.5736862877
165	urn:mavedb:00000096-a-1	5	0.604542802	0.6123122107
165	urn:mavedb:00000096-a-1	6	0.6242796293	0.617924284
165	urn:mavedb:00000096-a-1	7	0.6129295751	0.628662055
165	urn:mavedb:00000096-a-1	8	0.6446312952	0.6275970091
165	urn:mavedb:00000096-a-1	9	0.651815831	0.6541319941
165	urn:mavedb:00000096-a-1	10	0.660074257	0.6621003562
165	urn:mavedb:00000096-a-1	11	0.6637037346	0.6680408673
165	urn:mavedb:00000096-a-1	12	0.6678885492	0.6608241058
165	urn:mavedb:00000096-a-1	13	0.6592317978	0.6702717036
165	urn:mavedb:00000096-a-1	14	0.6676584737	0.6638872263
165	urn:mavedb:00000096-a-1	15	0.6851993016	0.6750802044
165	urn:mavedb:00000096-a-1	16	0.6826405008	0.6756487357
165	urn:mavedb:00000096-a-1	17	0.6779356477	0.6719764407
165	urn:mavedb:00000096-a-1	18	0.6772520528	0.6829959591
165	urn:mavedb:00000096-a-1	20	0.6777280076	0.6801790424
205	urn:mavedb:00000106-a-1	1
205	urn:mavedb:00000106-a-1	2
205	urn:mavedb:00000106-a-1	3
205	urn:mavedb:00000106-a-1	4
205	urn:mavedb:00000106-a-1	5
205	urn:mavedb:00000106-a-1	6
205	urn:mavedb:00000106-a-1	7
205	urn:mavedb:00000106-a-1	8	0.7109091798	-0.2749237013
205	urn:mavedb:00000106-a-1	9	0.5704071542	-0.1573659538
205	urn:mavedb:00000106-a-1	10	0.4210655842	-0.1942784499
205	urn:mavedb:00000106-a-1	11	0.5402189904	-0.2743769448
205	urn:mavedb:00000106-a-1	12	0.5521904841	0.06446538331
205	urn:mavedb:00000106-a-1	13	0.8169182918	-0.3648588311
205	urn:mavedb:00000106-a-1	14	0.5477125063	-0.3004366822
205	urn:mavedb:00000106-a-1	15	0.6290058656	0.01429284845
205	urn:mavedb:00000106-a-1	16	0.580125234	-0.3107938388
205	urn:mavedb:00000106-a-1	17	0.8238626658	-0.08132696977
205	urn:mavedb:00000106-a-1	18	0.7647382994	0.01890764271
205	urn:mavedb:00000106-a-1	20	0.6079969294	-0.1096601571
206	urn:mavedb:00000106-c-1	1
206	urn:mavedb:00000106-c-1	2
206	urn:mavedb:00000106-c-1	3
206	urn:mavedb:00000106-c-1	4
206	urn:mavedb:00000106-c-1	5
206	urn:mavedb:00000106-c-1	6
206	urn:mavedb:00000106-c-1	7
206	urn:mavedb:00000106-c-1	8	0.7311176132	0.3274376475
206	urn:mavedb:00000106-c-1	9	0.6524997079	0.03004721193
206	urn:mavedb:00000106-c-1	10	0.8094645437	0.2321494269
206	urn:mavedb:00000106-c-1	11	0.6885891881	0.2799898927
206	urn:mavedb:00000106-c-1	12	0.7024410169	0.1635463238
206	urn:mavedb:00000106-c-1	13	0.7821022544	0.3546380325
206	urn:mavedb:00000106-c-1	14	0.7749883142	0.3421008637
206	urn:mavedb:00000106-c-1	15	0.8097866659	0.3167225669
206	urn:mavedb:00000106-c-1	16	0.825900704	0.3092897435
206	urn:mavedb:00000106-c-1	17	0.8138045679	0.3658375511
206	urn:mavedb:00000106-c-1	18	0.8134627919	0.3073419502
206	urn:mavedb:00000106-c-1	20	0.8151473522	0.2405219275
207	urn:mavedb:00000106-b-1	1
207	urn:mavedb:00000106-b-1	2
207	urn:mavedb:00000106-b-1	3
207	urn:mavedb:00000106-b-1	4
207	urn:mavedb:00000106-b-1	5
207	urn:mavedb:00000106-b-1	6
207	urn:mavedb:00000106-b-1	7
207	urn:mavedb:00000106-b-1	8	0.6680083883	0.1256207706
207	urn:mavedb:00000106-b-1	9	0.7293632961	-0.3096038859
207	urn:mavedb:00000106-b-1	10	0.7366888384	-0.04185945503
207	urn:mavedb:00000106-b-1	11	0.7089005012	-0.003007723627
207	urn:mavedb:00000106-b-1	12	0.7377303095	-0.01625189074
207	urn:mavedb:00000106-b-1	13	0.7411301241	0.1447686652
207	urn:mavedb:00000106-b-1	14	0.706512311	0.2161444499
207	urn:mavedb:00000106-b-1	15	0.7435210893	0.09963689356
207	urn:mavedb:00000106-b-1	16	0.8629819225	0.1449987641
207	urn:mavedb:00000106-b-1	17	0.7863143703	0.1216142999
207	urn:mavedb:00000106-b-1	18	0.8582672593	0.1424965138
207	urn:mavedb:00000106-b-1	20	0.8038990079	0.1647204924
3	urn:mavedb:00000001-a-3	19	0.621820461
6	urn:mavedb:00000001-b-2	19	0.7131695209
62	urn:mavedb:00000041-b-1	19	0.3811463558
64	urn:mavedb:00000043-a-1	19	0.7086679286	0.5151921051
65	urn:mavedb:00000045-h-1	19	0.8542002797	0.8664888107
68	urn:mavedb:00000045-c-1	19	0.8536704396	0.5853818527
69	urn:mavedb:00000045-d-1	19	0.8872815738	0.9038998241
72	urn:mavedb:00000045-g-1	19	0.8866131955	0.5917716987
73	urn:mavedb:00000045-i-1	19	0.8602005062	0.9006997698
75	urn:mavedb:00000045-k-1	19	0.8206524302	0.7146944922
76	urn:mavedb:00000045-l-1	19	0.5699780699	0.8683217622
80	urn:mavedb:00000047-b-1	19	0.5033052821
81	urn:mavedb:00000047-c-1	19	0.5620257234
82	urn:mavedb:00000047-a-1	19	0.6383013674
83	urn:mavedb:00000048-a-1	19	0.6287927177
84	urn:mavedb:00000048-b-1	19	0.4616526551
85	urn:mavedb:00000048-c-1	19	0.5474128916
100	urn:mavedb:00000054-a-1	19	0.8123117132	0.8534955659
104	urn:mavedb:00000057-a-1	19	0.7777911289	0.7074520979
105	urn:mavedb:00000057-c-1	19	0.6896219773	0.6842563349
107	urn:mavedb:00000057-b-1	19	0.7624915421	0.7586611841
108	urn:mavedb:00000058-a-1	19	0.8970822774	0.8434821518
127	urn:mavedb:00000068-b-1	19	0.7607734794	0.7297384308
128	urn:mavedb:00000068-c-1	19	0.8388376966	0.821308019
165	urn:mavedb:00000096-a-1	19	0.6836696915	0.6802683064
205	urn:mavedb:00000106-a-1	19	0.5920046708	-0.1096601572
206	urn:mavedb:00000106-c-1	19	0.8198078926	0.2405219271
207	urn:mavedb:00000106-b-1	19	0.7896295781	0.1647204924
